# Supplementary material for: Loss of wild-type p53 promotes mutant p53-driven metastasis through acquisition of survival and tumor-initiating properties
Source: Nat Commun. 2020 May 11;11:2333. doi: 10.1038/s41467-020-16245-1 (PMC7214469; doi:10.1038/s41467-020-16245-1)
Supplement: Supplementary file 4 — Supplementary Data 1 [file 41467_2020_16245_MOESM4_ESM.xlsx]

## Sheet: All Mouse Genes
Supplementary Data 1. RNA sequence data of each genotype tumor organoids and the results of DEG analyses
No	Gene Name	ENSEMBL Gene ID	[RPKM] A 1	[RPKM] A 2	[RPKM] A 3	[RPKM] AKTP +/+ 1	[RPKM] AKTP +/+ 2	[RPKM] AKTP +/+ 3	[RPKM] AKTP +/M 1	[RPKM] AKTP +/M 2	[RPKM] AKTP +/M 3	[RPKM] AKTP +/M 4	[RPKM] AKTP +/M 5	[RPKM] AKTP M/LOH 1	[RPKM] AKTP M/LOH 2	[RPKM] AKTP M/LOH 3	[RPKM] AKTPNull 1	[RPKM] AKTPNull 2	[RPKM] AKTPNull 3	[DE] (AKTP+/+ vs. AKTP+/M): Log2 (Fold-change)	[DE] (AKTP+/+ vs. AKTP+/M): P-value	[DE] (AKTP+/+ vs. AKTP+/M): q-value	[DE] (AKTP+/+ vs. AKTPM/LOH): Log2 (Fold-change)	[DE] (AKTP+/+ vs. AKTPM/LOH): P-value	[DE] (AKTP+/+ vs. AKTPM/LOH): q-value	[DE] (AKTP+/+ vs. AKTPNull): Log2 (Fold-change)	[DE] (AKTP+/+ vs. AKTPNull): P-value	[DE] (AKTP+/+ vs. AKTPNull): q-value	[DE] (AKTP+/M vs. AKTPM/LOH): Log2 (Fold-change)	[DE] (AKTP+/M vs. AKTPM/LOH): P-value	[DE] (AKTP+/M vs. AKTPM/LOH): q-value	[DE] (AKTP+/M vs. AKTPNull): Log2 (Fold-change)	[DE] (AKTP+/M vs. AKTPNull): P-value	[DE] (AKTP+/M vs. AKTPNull): q-value	Specific DEG	Significant differential expression in AKTP M/LOH	Significant differential expression in AKTP Null
1	Atpif1	ENSMUSG00000054428	397.908	411.945	441.558	390.638	321.601	350.368	358.679	396.623	301.328	345.698	335.073	204.959	180.426	182.421	432.328	390.895	367.195	-0.022243	0.882	1	-0.816005	0.00215	0.0158982	0.203887	0.39685	0.622739	-0.78678	5e-05	0.000510854	0.230207	0.25805	0.421901	AKTPM/LOH	Down-regulated
2	Cdk6	ENSMUSG00000040274	35.557	44.9927	35.5267	30.2081	38.3608	39.6077	37.6365	38.7355	47.999	43.578	50.0589	16.4941	13.3643	11.3891	33.3017	51.3864	21.6447	0.274576	0.1297	0.996985	-1.241	0.0004	0.0041928	0.0127968	0.9623	0.979898	-1.51094	5e-05	0.000510854	-0.258365	0.3	0.465176	AKTPM/LOH	Down-regulated
3	Prdm16	ENSMUSG00000039410	14.9207	12.6297	14.8778	20.9698	16.2437	19.0797	15.4304	28.0365	6.54398	14.257	11.8063	1.52939	0.470231	0.0397094	10.7541	21.4795	16.8217	-0.279727	0.5828	1	-3.48544	5e-05	0.000704079	-0.153927	0.8172	0.910942	-3.20583	5e-05	0.000510854	0.126917	0.84195	0.909007	AKTPM/LOH	Down-regulated
4	Slc44a1	ENSMUSG00000028412	73.0556	84.3249	74.8775	82.5059	56.518	65.5627	56.8651	66.7229	59.951	76.5861	87.932	41.2119	42.8356	30.5697	51.9794	57.1883	83.6985	0.0363731	0.7942	1	-0.731064	0.00415	0.0260924	-0.0454348	0.84605	0.925981	-0.761257	0.0004	0.00297164	-0.0784155	0.6811	0.798162	AKTPM/LOH	Down-regulated
5	Acss2	ENSMUSG00000027605	30.2919	14.0174	25.4564	39.3891	25.561	21.0761	19.1081	23.606	13.1962	37.0948	24.783	13.0987	14.3755	5.19247	13.2959	22.6856	29.7446	-0.267353	0.4037	1	-1.22495	0.00445	0.0274237	-0.338889	0.33995	0.570883	-0.953853	0.02375	0.0761063	-0.0698526	0.84105	0.908678	AKTPM/LOH	Down-regulated
6	Rasa3	ENSMUSG00000031453	12.9093	10.7277	17.3491	14.0704	11.7939	11.016	10.9311	16.7883	12.2325	9.47314	10.4222	7.75261	1.67828	2.00049	7.67921	13.1982	11.2403	-0.0300165	0.88385	1	-1.38148	0.0001	0.00129833	-0.149946	0.63205	0.802868	-1.34466	5e-05	0.000510854	-0.118055	0.66315	0.784086	AKTPM/LOH	Down-regulated
7	Stard5	ENSMUSG00000046027	28.6301	25.7211	18.4653	19.4432	18.5171	23.7789	15.5946	16.6141	24.0228	26.3123	29.1535	9.10094	6.73122	8.33056	24.023	19.975	14.7349	0.121575	0.5934	1	-1.17576	0.00935	0.0483689	-0.0285437	0.9377	0.968634	-1.29158	0.00215	0.0115619	-0.145602	0.62795	0.758267	AKTPM/LOH	Down-regulated
8	Creb3l1	ENSMUSG00000027230	7.10396	8.05508	13.7978	18.8621	14.4093	8.20172	16.4427	14.7017	5.19803	19.4627	5.27202	0.0401746	0.14692	1.07722	7.23291	21.708	1.15405	-0.165602	0.33385	1	-3.35178	5e-05	0.000704079	-0.399373	0.1539	0.357779	-3.18483	5e-05	0.000510854	-0.232014	0.33465	0.502066	AKTPM/LOH	Down-regulated
9	Hectd3	ENSMUSG00000046861	10.1948	10.8553	11.2396	14.2275	9.8316	9.07387	8.86871	12.3145	9.40164	9.08777	11.5659	5.29179	4.70832	4.91458	9.343	7.99079	11.6844	-0.0928839	0.66625	1	-0.940352	0.00185	0.0141979	-0.138106	0.58825	0.772815	-0.841087	0.00145	0.0085166	-0.0418871	0.86	0.920515	AKTPM/LOH	Down-regulated
10	Dbf4	ENSMUSG00000002297	56.4316	50.5279	69.5936	60.6375	66.074	65.6144	63.2794	72.0676	72.6513	57.0154	69.5479	27.2101	23.0003	49.0996	63.3624	62.3103	51.3911	0.0671825	0.65245	1	-0.868094	0.00245	0.0175594	-0.0772832	0.7368	0.865868	-0.927012	0.00015	0.0013157	-0.140641	0.491	0.647562	AKTPM/LOH	Down-regulated
11	Zfp709	ENSMUSG00000056019	2.0589	1.30572	1.04672	1.40471	2.15369	1.59456	1.30602	1.33139	1.6092	1.45371	1.88559	0.136939	0.0460223	0.0959825	0.155523	1.23542	2.61974	-0.105971	0.73825	1	-1.2827	0.0001	0.00129833	-0.195791	0.62135	0.79506	-1.18025	5e-05	0.000510854	-0.0902344	0.8027	0.884629	AKTPM/LOH	Down-regulated
12	Stt3b	ENSMUSG00000032437	105.558	109.875	111.131	114.312	103.698	100.987	108.696	113.472	110.517	102.963	105.353	51.0025	56.1204	67.7899	140.53	80.3496	80.4099	0.0301817	0.8296	1	-0.779238	0.0016	0.0126902	-0.0383187	0.86085	0.932991	-0.802406	0.00015	0.0013157	-0.0633524	0.7336	0.836555	AKTPM/LOH	Down-regulated
13	Sec16b	ENSMUSG00000026589	7.81562	6.57998	7.59391	4.97571	5.96802	4.41031	4.20729	4.54157	3.93903	5.00231	4.98903	0.0574926	0.115473	0.0555564	0.0948793	8.39024	5.61284	-0.139062	0.4524	1	-2.46742	5e-05	0.000704079	-0.0778372	0.79275	0.897065	-2.33285	5e-05	0.000510854	0.0607967	0.81535	0.892542	AKTPM/LOH	Down-regulated
14	Rplp0	ENSMUSG00000067274	1009.4	572.786	1432.24	1259.16	1045.2	770.598	672.027	669.766	1309.1	928.249	1069.96	437.829	431.927	716.651	1004.85	1124.69	678.953	-0.133856	0.4104	1	-0.885107	0.0013	0.0108202	-0.0924011	0.69225	0.838936	-0.742328	0.00275	0.0140278	0.0456548	0.82385	0.898583	AKTPM/LOH	Down-regulated
15	Azgp1	ENSMUSG00000037053	0.76308	0.70226	1.10486	0.715816	2.01882	1.0418	1.35498	0.822341	0.885178	0.670084	0.872312	0.23666	0.163591	0.330155	1.16559	0.796894	0.794857	-0.232323	0.36405	1	-0.829896	0.0036	0.0234134	-0.212064	0.56775	0.758067	-0.601349	0.01565	0.0555187	0.0212345	0.94155	0.970454	AKTPM/LOH	Down-regulated
16	Creg1	ENSMUSG00000040713	34.8668	28.686	30.29	26.5046	28.3112	19.1874	23.0094	21.9531	24.6668	20.4901	21.3333	5.36825	4.00636	11.9981	44.3032	15.9196	10.3019	-0.135827	0.67265	1	-1.60628	0.00095	0.00843419	-0.0213603	0.96125	0.979551	-1.46192	0.0011	0.00685525	0.121072	0.75675	0.852057	AKTPM/LOH	Down-regulated
17	Nr1i2	ENSMUSG00000022809	3.27247	2.74253	7.59345	5.67054	3.31153	4.3644	2.65374	7.99773	1.89436	4.46716	6.63181	0.0403846	0.020719	0.0838038	0.0167541	6.91144	6.18329	0.0812345	0.71355	1	-2.34442	5e-05	0.000704079	0.00307202	0.99225	0.995277	-2.42764	5e-05	0.000510854	-0.0782909	0.78975	0.875502	AKTPM/LOH	Down-regulated
18	Rnf128	ENSMUSG00000031438	84.8721	103.77	86.7067	129.003	72.7205	83.363	71.1349	78.587	65.2387	118.129	93.7795	23.2119	36.5396	32.1587	31.3757	93.7823	137.471	-0.146828	0.33095	1	-1.52388	5e-05	0.000704079	-0.0830998	0.7261	0.85904	-1.37066	5e-05	0.000510854	0.0651676	0.74485	0.843222	AKTPM/LOH	Down-regulated
19	Car12	ENSMUSG00000032373	18.7673	14.9307	24.2551	19.749	25.4105	11.8888	11.8762	14.482	17.5607	15.8586	35.6726	1.13072	1.96032	4.58406	31.8571	22.0334	2.81835	0.0145755	0.939	1	-2.44386	5e-05	0.000704079	0.0325545	0.9103	0.956282	-2.45281	5e-05	0.000510854	0.0249815	0.91815	0.956531	AKTPM/LOH	Down-regulated
20	Nectin3	ENSMUSG00000022656	67.706	50.6564	79.3782	81.9538	57.7058	59.3295	53.4204	69.0348	45.2415	51.7572	85.8597	1.00379	0.637796	3.40005	7.00262	95.5358	81.2026	-0.110293	0.4908	1	-4.60974	5e-05	0.000704079	-0.0834226	0.7454	0.871096	-4.49213	5e-05	0.000510854	0.0282041	0.8981	0.943878	AKTPM/LOH	Down-regulated
21	Prkg2	ENSMUSG00000029334	6.76798	7.16926	13.4138	10.3948	7.76863	11.2952	8.96498	9.02419	9.19839	8.95829	19.2666	1.71186	0.069975	1.7461	1.25675	14.8519	15.4603	0.167698	0.4856	1	-2.26365	5e-05	0.000704079	0.120268	0.70965	0.849329	-2.42459	5e-05	0.000510854	-0.0452268	0.8672	0.923792	AKTPM/LOH	Down-regulated
22	Pde3b	ENSMUSG00000030671	4.62381	6.52248	4.29346	5.10974	4.81065	2.97839	5.27656	4.63704	4.75408	2.09582	2.49218	0.154594	0.0872227	0.947741	0.747117	7.75908	5.00425	-0.126733	0.5739	1	-1.89469	0.00615	0.0352152	0.0784721	0.80615	0.90564	-1.76582	0.0033	0.0162426	0.205737	0.45005	0.611103	AKTPM/LOH	Down-regulated
23	Ptpro	ENSMUSG00000030223	18.5138	21.2469	28.5861	49.0506	19.6863	21.1333	29.9723	28.0917	23.2779	24.1547	21.3284	0.40737	0.256741	0.793172	10.6718	50.6316	21.0176	-0.229691	0.3911	1	-4.33986	5e-05	0.000704079	-0.0951044	0.84485	0.925712	-4.10595	5e-05	0.000510854	0.137051	0.7401	0.840547	AKTPM/LOH	Down-regulated
24	Papss2	ENSMUSG00000024899	12.1264	5.89525	8.74692	16.0233	10.1534	10.1803	9.09451	12.1681	6.46736	8.79364	8.84254	0.211178	0.128384	0.928041	0.0992465	15.2946	17.357	-0.376426	0.0334	0.614022	-3.17002	5e-05	0.000704079	-0.110806	0.69165	0.838746	-2.792	5e-05	0.000510854	0.265332	0.27905	0.444228	AKTPM/LOH	Down-regulated
25	Phf21b	ENSMUSG00000016624	7.22017	7.34423	12.615	8.56697	6.53088	8.88246	10.8442	12.3057	9.96767	6.8275	7.95946	0.311793	0.779839	0.362635	1.81542	16.7958	11.2189	0.238736	0.603	1	-2.54381	0.00025	0.00283286	0.31071	0.56215	0.75431	-2.78291	5e-05	0.000510854	0.0730469	0.88645	0.93721	AKTPM/LOH	Down-regulated
26	Plekhd1	ENSMUSG00000066438	2.62081	0.751797	1.26974	1.11838	1.59713	0.910113	1.08988	0.417195	0.509497	2.69352	1.45013	0.224134	0.483843	0.0272677	0.692805	2.94412	1.17084	0.0184102	0.9376	1	-0.78788	0.00135	0.0111172	0.2549	0.4234	0.64562	-0.809128	0.00055	0.00388244	0.237303	0.43435	0.597345	AKTPM/LOH	Down-regulated
27	B4galnt2	ENSMUSG00000013418	108.027	104.344	125.587	133.921	75.1688	69.0594	65.2141	113.153	54.7204	94.9946	105.497	14.8276	5.02757	10.0986	46.3638	145.124	123.182	-0.0883002	0.55735	1	-3.01782	5e-05	0.000704079	0.208191	0.3788	0.605843	-2.91956	5e-05	0.000510854	0.298243	0.14015	0.279608	AKTPM/LOH	Down-regulated
28	Gm10330	ENSMUSG00000071362	2.94428	7.88076	2.89815	6.59152	6.18753	4.73243	4.95323	4.75451	3.19951	5.28259	4.14843	0.217669	0.152997	1.20568	4.25455	5.86699	6.75129	-0.319024	0.344	1	-2.13199	0.0035	0.0229768	-0.0133906	0.9778	0.987093	-1.81192	0.0039	0.0185133	0.307338	0.466	0.625402	AKTPM/LOH	Down-regulated
29	Dennd1a	ENSMUSG00000035392	5.5358	3.67535	3.97012	3.81801	3.60657	3.27214	3.81625	5.00408	3.47353	3.13503	2.71329	0.422329	0.285827	0.613222	6.94733	4.33135	2.05975	0.0234976	0.936	1	-1.62337	5e-05	0.000704079	0.289299	0.38295	0.610289	-1.64607	5e-05	0.000510854	0.270102	0.3538	0.520559	AKTPM/LOH	Down-regulated
30	Cbs	ENSMUSG00000024039	9.15935	7.60171	3.21088	2.95108	6.71355	11.6524	7.47199	5.85074	6.55888	8.1632	5.59517	1.16587	1.27045	0.869556	9.71502	10.5931	6.09974	-0.0628649	0.899	1	-1.8781	0.0005	0.00504801	0.312319	0.66445	0.822536	-1.81737	5e-05	0.000510854	0.378202	0.5423	0.690419	AKTPM/LOH	Down-regulated
31	Asah1	ENSMUSG00000031591	215.69	181.286	164.309	208.831	217.632	212.326	171.914	121.215	176.442	252.616	207.688	541.142	659.372	215.601	217.753	176.906	220.494	-0.188268	0.26915	1	1.25034	5e-05	0.000704079	-0.0126053	0.96355	0.979951	1.44116	5e-05	0.000510854	0.179637	0.43315	0.596352	AKTPM/LOH	Up-regulated
32	Dlx5	ENSMUSG00000029755	0	0	0.0135103	0	0	0	0	0	0	0	0	0.204086	0.0962274	17.1931	0.182744	0.0521483	0.658762	0	1	1	2.74163	5e-05	0.000704079	0.381475	5e-05	0.000799132	2.75889	5e-05	0.000510854	0.38198	5e-05	0.000516629	AKTPM/LOH	Up-regulated
33	Fgf18	ENSMUSG00000057967	0.4395	0.721018	0.632566	1.20867	1.0509	1.92085	1.16399	0.743552	1.80963	0.648034	0.209576	6.9459	7.24158	11.5771	0.571627	1.14226	1.80041	-0.320384	0.23865	1	2.05314	0.0001	0.00129833	-0.118814	0.7414	0.868657	2.37833	5e-05	0.000510854	0.200596	0.55725	0.702806	AKTPM/LOH	Up-regulated
34	Fgfr1	ENSMUSG00000031565	0.128422	0.277125	0.711592	0.133708	0.117895	0.338547	0.240915	0.356187	0.209421	0.140937	0.0778688	1.25435	0.331035	11.6475	0.592693	0.387448	1.06995	0.0110248	0.8897	1	2.16526	5e-05	0.000704079	0.504931	0.0201	0.091153	2.16917	5e-05	0.000510854	0.495082	0.01025	0.0408928	AKTPM/LOH	Up-regulated
35	Fndc3b	ENSMUSG00000039286	11.4659	10.7789	8.85408	15.8785	14.4953	12.1131	13.0504	10.615	12.1414	20.408	8.63909	25.986	32.9408	32.1935	18.6626	9.21273	8.49085	-0.114568	0.64725	1	1.12625	0.00115	0.00987136	-0.167184	0.6093	0.786468	1.24601	0.00015	0.0013157	-0.0482874	0.8751	0.929523	AKTPM/LOH	Up-regulated
36	Ggt1	ENSMUSG00000006345	0.49095	0.132331	0.0748052	0.258557	0.414039	0.296967	0.322527	0.149105	0.214515	0.468955	0.255963	3.06876	1.07603	1.0501	0.56008	0.142553	0.154374	-0.0444492	0.68385	1	1.09221	0.0088	0.0463118	-0.0298646	0.805	0.905084	1.14226	0.0025	0.0129863	0.0157132	0.89045	0.939577	AKTPM/LOH	Up-regulated
37	Gli3	ENSMUSG00000021318	0.00562222	0.00631952	0.0426875	0.0224287	0.0216277	0.0177658	0.0183462	0.0122734	0.0959745	0.0529878	0.00815397	0.194716	0.237971	6.383	0.0163362	0.00968685	1.11478	0.0238903	1	1	1.6607	5e-05	0.000704079	0.4416	0.0004	0.00450171	1.65067	5e-05	0.000510854	0.417871	0.00305	0.0159371	AKTPM/LOH	Up-regulated
38	Pgr	ENSMUSG00000031870	0.00416286	0.00603688	0.0164447	0.00895422	0.00422112	0.00612254	0	0	0	0	0	0.0257769	0.020677	12.6337	0.0148109	0.0243855	0.0411018	-0.00923393	1	1	2.3467	0.00095	0.00843419	0.029445	1	1	2.37217	5e-05	0.000510854	0.0386334	1	1	AKTPM/LOH	Up-regulated
39	Pthlh	ENSMUSG00000048776	4.92827	5.93211	7.28263	9.3211	10.7422	5.39077	11.1319	4.06628	5.54461	9.79014	2.49736	35.9292	34.2964	29.6118	9.49607	8.02763	1.61127	-0.320997	0.19225	1	1.93549	5e-05	0.000704079	-0.326399	0.37045	0.598057	2.26197	5e-05	0.000510854	-0.000867358	0.998	0.998655	AKTPM/LOH	Up-regulated
40	Rarg	ENSMUSG00000001288	13.3289	11.7311	5.79929	10.5556	11.0655	9.82261	8.69951	5.00537	9.23378	9.61514	6.66699	34.3821	31.8647	19.3859	11.5841	5.55697	14.6947	-0.373202	0.1032	0.946822	1.45479	5e-05	0.000704079	0.0564357	0.859	0.93188	1.83216	5e-05	0.000510854	0.432884	0.1381	0.276482	AKTPM/LOH	Up-regulated
41	Sav1	ENSMUSG00000021067	41.7627	46.0593	41.8804	43.4134	61.8437	52.471	52.7856	45.1551	56.6628	50.8209	48.533	125.308	162.364	98.3138	54.9731	51.8027	48.5127	-0.0435975	0.80855	1	1.3694	5e-05	0.000704079	0.0186728	0.9513	0.975365	1.4162	5e-05	0.000510854	0.0658413	0.79505	0.879036	AKTPM/LOH	Up-regulated
42	Sparc	ENSMUSG00000018593	0.0330283	0.142379	0.0536285	0.0603313	0.0190428	0.282622	0.0961455	0.0476849	0.599056	0.128535	0.0554515	0.177598	0.0591372	29.6529	0.57498	0.134713	0.480323	0.0821157	0.48855	1	3.26189	5e-05	0.000704079	0.327923	0.0726	0.221849	3.19924	0.0007	0.00476213	0.247969	0.21855	0.379026	AKTPM/LOH	Up-regulated
43	Spry2	ENSMUSG00000022114	12.9716	11.9217	15.0665	16.6314	18.9919	18.0091	21.6379	15.6804	23.818	20.2994	18.2971	32.1736	36.5263	52.7136	7.77514	18.9646	28.8982	0.154345	0.40275	1	1.20596	0.0001	0.00129833	0.0853131	0.7554	0.877614	1.0588	5e-05	0.000510854	-0.0674444	0.7807	0.8694	AKTPM/LOH	Up-regulated
44	Stra6	ENSMUSG00000032327	15.3769	31.0814	37.4499	23.7894	80.4455	88.637	74.1335	21.02	74.4013	57.979	20.112	320.84	264.524	245.831	91.9718	42.3448	60.8161	-0.368498	0.02135	0.469456	2.18445	5e-05	0.000704079	0.0641191	0.78335	0.89213	2.55581	5e-05	0.000510854	0.437113	0.0355	0.10403	AKTPM/LOH	Up-regulated
45	Adam17	ENSMUSG00000052593	24.0767	23.0942	22.6302	22.4547	29.5999	28.4462	25.6332	23.6019	26.822	27.2344	26.5938	39.049	43.9907	43.9774	32.19	24.0129	30.4872	-0.0391682	0.81755	1	0.721047	0.0093	0.0481994	0.144613	0.57305	0.761894	0.765102	0.00065	0.00448126	0.187504	0.3871	0.552219	AKTPM/LOH	Up-regulated
46	Angpt1	ENSMUSG00000022309	0	0	0	0	0	0	0	0	0	0	0	0.700785	1.92176	0.0146546	0	0.00783187	0	0	1	1	0.948169	5e-05	0.000704079	0.0037642	1	1	0.949451	5e-05	0.000510854	0.00376535	1	1	AKTPM/LOH	Up-regulated
47	Anxa1	ENSMUSG00000024659	376.583	510.784	229.025	357.306	362.085	473.603	491.137	233.765	524.157	376.05	246.832	1500.68	1858.67	600.048	872.923	300.321	285.253	-0.0845698	0.5558	1	1.83487	5e-05	0.000704079	0.337422	0.14435	0.343737	1.92256	5e-05	0.000510854	0.429034	0.03175	0.0957801	AKTPM/LOH	Up-regulated
48	Bcl6	ENSMUSG00000022508	9.37723	7.53901	6.0926	9.65899	6.47852	8.91838	6.44377	4.3066	6.31764	9.57124	6.14946	14.9433	23.6046	8.33069	4.44409	5.37706	8.39356	-0.302987	0.117	0.976112	0.923706	0.0025	0.0178264	-0.369153	0.20705	0.429342	1.22901	5e-05	0.000510854	-0.0640904	0.8	0.882732	AKTPM/LOH	Up-regulated
49	Brca2	ENSMUSG00000041147	9.03293	10.0786	8.9379	6.20295	8.79496	8.21256	8.73136	9.09684	7.02338	6.06597	8.98745	16.7985	17.4604	7.6992	8.34216	12.4577	5.11044	0.0452013	0.83905	1	0.873182	0.00535	0.0315384	0.175515	0.54785	0.743953	0.831481	0.00265	0.0136178	0.133813	0.6025	0.738049	AKTPM/LOH	Up-regulated
50	Cacna1c	ENSMUSG00000051331	0.0269654	0.150403	0.0568852	0.0153968	0.00945152	0.0330778	0.0376737	0.00160309	0.109998	0.0676675	0.0114439	0.0181187	0.152943	2.37487	0.244335	0.193793	0.130533	0.0369229	1	1	0.846244	0.0006	0.00581817	0.226717	5e-05	0.000799132	0.818686	0.00655	0.028096	0.190948	0.0089	0.0367895	AKTPM/LOH	Up-regulated
51	Ccl20	ENSMUSG00000026166	3.62383	4.47753	1.14139	1.27755	1.87033	1.69349	1.0537	0.770303	2.68689	2.21747	2.2047	17.4558	69.5571	0.485574	0.45932	2.42632	0.637565	0.0980058	0.7542	1	3.63434	5e-05	0.000704079	-0.247273	0.53045	0.731101	3.53462	5e-05	0.000510854	-0.344293	0.44675	0.607945	AKTPM/LOH	Up-regulated
52	Cd74	ENSMUSG00000024610	0.671248	1.0975	0.285425	0.869006	0.680371	0.322477	0.958159	0.201946	0.270463	0.752375	0.198252	1.65646	5.75738	2.17634	0	0.718064	0.237358	-0.139581	0.48485	1	1.42669	0.00085	0.00770288	-0.292289	0.48035	0.691962	1.56785	0.00025	0.00201349	-0.15318	0.67075	0.789596	AKTPM/LOH	Up-regulated
53	Csf1	ENSMUSG00000014599	3.15519	3.19093	0.985223	0.638638	2.82694	1.87222	1.89679	0.728444	1.72762	0.975478	0.338463	5.68171	23.5016	0.811796	0.543082	0.817935	0.18844	-0.381444	0.16395	1	2.0869	5e-05	0.000704079	-0.853489	0.0201	0.091153	2.46099	5e-05	0.000510854	-0.473063	0.09125	0.206127	AKTPM/LOH	Up-regulated
54	Cxcl1	ENSMUSG00000029380	2.3506	1.51492	0.541913	4.32873	6.11814	1.12805	3.22213	0.253955	1.23644	2.60059	0.538898	10.29	65.3929	0.209214	2.27248	7.97505	0.106258	-0.922721	0.0211	0.466244	2.54732	0.0005	0.00504801	-0.10375	0.843	0.925044	3.46071	5e-05	0.000510854	0.818467	0.0941	0.210762	AKTPM/LOH	Up-regulated
55	Cxcl15	ENSMUSG00000029375	0.0430723	2.08277	0.540932	0.131476	0.504376	0.210613	1.53231	0.0746854	0.692742	0.488976	0.0213434	12.3957	9.28446	41.9377	0.513976	0.419169	0.757171	0.280218	0.09605	0.925892	4.12771	5e-05	0.000704079	0.29871	0.16575	0.375764	3.86671	0.00015	0.0013157	0.0228354	0.93335	0.96547	AKTPM/LOH	Up-regulated
56	Fes	ENSMUSG00000053158	2.19929	1.86136	0.295619	1.52397	3.93054	1.98965	5.4485	4.14988	2.06715	0.913653	4.06288	8.85671	11.2695	5.63563	0.653726	3.06238	0.948734	0.315738	0.33695	1	1.5438	0.0034	0.022468	-0.424589	0.3093	0.538535	1.23411	0.0073	0.0305119	-0.737326	0.06875	0.168464	AKTPM/LOH	Up-regulated
57	Foxc1	ENSMUSG00000050295	3.38756	6.07787	1.64303	0.651941	6.721	2.61226	6.64367	4.40673	6.89582	3.04079	1.52606	19.5574	23.0271	1.77044	2.05386	4.54634	0.609099	0.346965	0.11905	0.97817	1.97591	5e-05	0.000704079	-0.319369	0.33555	0.56772	1.62913	5e-05	0.000510854	-0.664711	0.01965	0.0669397	AKTPM/LOH	Up-regulated
58	Gata3	ENSMUSG00000015619	0.494094	0.0814489	0.0719374	0.367363	0.131918	0.168933	0.16435	0.0816509	0.0998546	0.487008	0.234915	1.35608	0.674745	0.69438	0.159607	0.068185	0.798622	-0.0099996	0.9182	1	0.672969	0.00825	0.0439801	0.143174	0.3656	0.59374	0.688185	0.00455	0.0208849	0.153552	0.33815	0.505495	AKTPM/LOH	Up-regulated
59	Hlx	ENSMUSG00000039377	0.0163719	0.00906098	0	0.0250091	0.0245639	0.00691123	0.0468152	0.00543123	0.0217026	0	0.111784	0.221167	0.336976	1.77343	0.10325	0.0313628	0.18148	0.0259045	1	1	0.799618	0.00175	0.0135946	0.120293	1	1	0.781628	0.18265	0.335152	0.095264	1	1	AKTPM/LOH	Up-regulated
60	Hsp90aa1	ENSMUSG00000021270	223.961	253.591	285.348	236.334	340.079	316.916	330.981	299.221	359.802	258.03	321.032	504.213	536.312	397.06	292.178	356.627	244.018	0.0811848	0.57745	1	0.777525	0.00185	0.0141979	0.039032	0.85605	0.930217	0.700656	0.001	0.00634308	-0.0384981	0.83405	0.904817	AKTPM/LOH	Up-regulated
61	Il18r1	ENSMUSG00000026070	0.600318	0.452263	0.074795	0.0757837	0.419306	0.349135	0.0840625	0.0277774	0.220879	0.248144	0.0579319	17.9312	24.9937	0.245178	0.063363	0.0823924	0.147254	-0.182852	0.1488	1	3.67158	0.0003	0.0032927	-0.2164	0.13455	0.330199	3.8534	5e-05	0.000510854	-0.0356238	1	1	AKTPM/LOH	Up-regulated
62	Inpp4b	ENSMUSG00000037940	1.37083	3.08896	2.43203	2.22121	3.51867	4.05549	4.21797	2.94874	3.70593	4.11783	2.41941	10.2749	19.5823	3.69744	8.38766	2.01716	2.97584	0.0746919	0.6938	1	1.61214	5e-05	0.000704079	0.396807	0.1766	0.390187	1.53788	5e-05	0.000510854	0.327542	0.19295	0.347624	AKTPM/LOH	Up-regulated
63	Jak3	ENSMUSG00000031805	2.43724	2.96437	2.66752	2.62699	2.89714	2.37484	4.14758	1.59052	1.88368	2.6849	1.52279	7.68729	11.1225	6.55022	1.80651	2.36659	3.91265	-0.111374	0.61145	1	1.45602	0.0004	0.0041928	0.0529211	0.87255	0.938253	1.57175	5e-05	0.000510854	0.166528	0.579	0.719923	AKTPM/LOH	Up-regulated
64	Kirrel3	ENSMUSG00000032036	0.142916	0.0866331	0.0928603	0.300429	0.528442	0.223278	0.18901	0.0798598	0.246632	0.281143	0.139431	0.779649	0.727562	2.94828	0.390813	0.113152	0.499661	-0.18532	0.07945	0.877128	0.89269	0.00195	0.0147628	-0.00568654	0.97515	0.985426	1.08219	5e-05	0.000510854	0.178769	0.19675	0.352663	AKTPM/LOH	Up-regulated
65	Lgals1	ENSMUSG00000068220	5.73473	1.26854	5.50638	14.8658	15.8604	6.88276	21.1817	14.5783	8.03872	12.5087	3.77564	212.635	284.668	63.182	6.97706	12.422	3.91218	-0.0593696	0.83345	1	3.89931	5e-05	0.000704079	-0.594683	0.1841	0.400541	3.96218	5e-05	0.000510854	-0.532336	0.17605	0.325811	AKTPM/LOH	Up-regulated
66	Lta	ENSMUSG00000024402	0.0584124	0.0861131	0.0798216	0.228014	0.0404202	0.0563937	0.0354172	0.0626196	0.0430809	0.0745226	0.0349322	3.02478	5.74005	0.969921	0.281177	0.457741	0.234228	-0.0775711	1	1	1.99378	0.00065	0.00622531	0.262548	0.03475	0.134566	2.07398	0.0001	0.000945845	0.340213	0.00405	0.0199478	AKTPM/LOH	Up-regulated
67	Onecut1	ENSMUSG00000043013	0.0107334	0.0207914	0.0497446	0.0227908	0.0299219	0.0384141	0.0133992	0.0197041	0	0.0436107	0.0129909	0.417262	0.287596	2.77679	0.0510522	0.0560989	0.0440183	-0.0173144	1	1	1.06239	5e-05	0.000704079	0.0293274	1	1	1.08863	0.2282	0.390158	0.0465816	1	1	AKTPM/LOH	Up-regulated
68	Pik3r1	ENSMUSG00000041417	16.3702	33.0459	21.7963	16.2954	18.5378	21.1133	25.4562	21.1329	18.5897	21.0593	20.0509	53.6065	83.3747	18.776	17.8491	16.7573	12.3167	0.18422	0.3573	1	1.53666	5e-05	0.000704079	-0.200514	0.46715	0.681336	1.35416	5e-05	0.000510854	-0.380406	0.1113	0.237251	AKTPM/LOH	Up-regulated
69	Sirpa	ENSMUSG00000037902	0.102508	0.143423	0.138766	0.0609476	0.218464	0.883597	0.853308	0.0653225	0.274504	0.0658824	0	0.260587	0.333778	5.01578	0.330162	0.0831825	0.1608	-0.150418	0.36445	1	1.04651	0.00085	0.00770288	-0.20842	0.23985	0.467018	1.20504	0.01025	0.0396991	-0.0573818	0.71205	0.821658	AKTPM/LOH	Up-regulated
70	Ston2	ENSMUSG00000020961	5.47316	2.35115	3.70094	3.0218	4.9604	4.69599	5.52015	2.92557	3.71436	5.84904	3.57533	22.8314	21.0824	9.44258	7.3462	3.48479	6.23033	0.0276045	0.90085	1	1.93913	5e-05	0.000704079	0.393874	0.1997	0.420865	1.91503	5e-05	0.000510854	0.370235	0.1738	0.322734	AKTPM/LOH	Up-regulated
71	Syk	ENSMUSG00000021457	2.32714	2.76597	2.04088	3.33104	3.75673	3.79269	4.63525	4.94177	3.79092	4.15403	6.92878	0.958484	0.494295	30.7864	2.86529	2.43974	4.06125	0.354435	0.07395	0.84778	1.34865	5e-05	0.000704079	-0.134505	0.66105	0.820755	1.01042	0.0015	0.00874003	-0.484993	0.0723	0.17467	AKTPM/LOH	Up-regulated
72	Gm15698	ENSMUSG00000057534	0	0	0.638002	0	0	0	4.92614	1.91802	0.139976	0.020007	0.0459787	8.42351	11.8546	0.0372108	0	0	0.0515959	1.25799	5e-05	0.00756011	3.02826	5e-05	0.000704079	0.0249491	1	1	1.79783	0.0617	0.153862	-1.22078	0.25425	0.418009	AKTPM/LOH	Up-regulated
73	Samd9l	ENSMUSG00000047735	31.2951	8.62705	19.703	15.6003	21.5834	22.8355	10.259	5.05964	5.42597	24.1138	9.8555	81.3023	140.761	36.3195	6.06424	10.5242	17.8645	-0.809143	0.0019	0.111652	2.15891	5e-05	0.000704079	-0.713961	0.02725	0.113002	2.96569	5e-05	0.000510854	0.0952579	0.75675	0.852057	AKTPM/LOH	Up-regulated
74	Cpe	ENSMUSG00000037852	6.20856	10.3159	5.3161	7.97224	20.9802	10.7919	6.64209	3.2294	5.96665	4.59012	3.31277	135.907	225.081	244.601	12.4938	5.07271	19.7035	-1.30789	0.0017	0.102587	3.90844	5e-05	0.000704079	-0.0435975	0.9008	0.95166	5.21664	5e-05	0.000510854	1.26542	0.00325	0.0167652	AKTPM/LOH	Up-regulated
75	Gstm2	ENSMUSG00000040562	39.261	16.6305	29.6091	13.7636	40.402	29.7892	31.3785	10.2813	14.209	24.2943	7.81583	111.392	347.671	85.9348	55.815	8.26891	6.87529	-0.641511	0.0074	0.252746	2.76446	5e-05	0.000704079	-0.180603	0.61125	0.787751	3.4028	5e-05	0.000510854	0.468684	0.1567	0.301923	AKTPM/LOH	Up-regulated
76	Fn1	ENSMUSG00000026193	8.37604	22.6338	7.26743	3.18904	33.772	38.427	11.625	2.925	11.3023	3.25801	0.728686	354.082	498.96	84.226	8.66678	35.2579	28.6395	-1.90804	5e-05	0.00756011	3.7036	5e-05	0.000704079	-0.0164444	0.9579	0.977742	5.60637	5e-05	0.000510854	1.89101	5e-05	0.000516629	AKTPM/LOH	Up-regulated
77	Flt1	ENSMUSG00000029648	0.176083	0.385482	1.79914	5.50744	2.70816	2.06727	1.84953	0.234164	0.332215	0.920704	0.100237	15.721	13.2433	23.6306	1.39217	5.04475	3.88096	-1.39648	5e-05	0.00756011	2.12051	5e-05	0.000704079	0.0275701	0.9197	0.959941	3.51661	5e-05	0.000510854	1.42089	0.00045	0.0034197	AKTPM/LOH	Up-regulated
78	Wnt5a	ENSMUSG00000021994	0.0325913	0.5848	1.06712	1.54714	0.311829	0.19038	0.130044	0.0107457	0.0588602	0.0667207	0.0623995	5.25274	1.14277	17.2646	2.36349	0.552885	0.572384	-0.659987	0.00045	0.0423472	2.408	0.0021	0.0155861	0.383534	0.40215	0.627561	3.07355	5e-05	0.000510854	1.04289	5e-05	0.000516629	AKTPM/LOH	Up-regulated
79	Lama3	ENSMUSG00000024421	3.16177	5.21748	1.34912	2.17225	3.16562	4.12001	1.57948	0.374459	1.17106	2.27338	0.561948	11.8647	6.00873	5.07751	1.88257	1.55967	6.55832	-0.919652	5e-05	0.00756011	1.14141	0.00035	0.00375023	0.0942703	0.7555	0.877625	2.05857	5e-05	0.000510854	1.01136	0.00095	0.0062299	AKTPM/LOH	Up-regulated
80	Emb	ENSMUSG00000021728	0.131952	0.0876207	0.784979	3.91552	0.328855	0.338749	0.146514	0.0908568	0.0903189	0.15944	0.389286	0.244203	0.0913793	73.6182	0.230139	5.25741	10.205	-1.1048	0.00035	0.0367965	3.32412	0.00045	0.00461654	1.32122	0.03295	0.1293	4.43611	5e-05	0.000510854	2.42049	5e-05	0.000516629	AKTPM/LOH	Up-regulated
81	Tmx1	ENSMUSG00000021072	38.0329	44.1913	44.2778	40.7254	56.0923	54.5358	51.3035	45.1435	53.3205	52.5614	50.7273	76.8873	85.2127	85.6289	41.0615	35.6425	31.6485	0.0103248	0.9499	1	0.78362	0.00255	0.0180906	-0.429849	0.0846	0.245574	0.778159	0.00055	0.00388244	-0.436285	0.04155	0.116561	AKTPM/LOH	Up-regulated
82	Wwc2	ENSMUSG00000031563	15.2568	12.344	10.261	7.98621	14.9134	12.8039	12.8419	8.62108	15.201	15.089	11.868	23.807	21.0121	10.8451	11.5451	4.83081	8.96936	0.0944587	0.54165	1	0.697066	0.00665	0.0374344	-0.406819	0.10715	0.285038	0.605312	0.0053	0.0236854	-0.49727	0.01555	0.0559425	AKTPM/LOH	Up-regulated
83	Abca5	ENSMUSG00000018800	1.01367	1.4619	0.285589	0.74829	0.822295	1.32728	1.29321	0.674262	1.24557	3.11508	0.284195	3.23343	3.89675	2.75635	0.318493	0.224279	0.494711	0.242369	0.231	1	1.18678	0.0018	0.0138904	-0.530454	0.02345	0.101671	0.950296	0.00315	0.0156318	-0.772054	0.00185	0.0106785	AKTPM/LOH	Up-regulated
84	Amacr	ENSMUSG00000022244	3.40692	3.42896	4.11479	3.41939	3.67056	3.45556	3.56567	3.59906	2.68606	3.19082	3.87142	7.87027	7.32519	9.01674	2.10031	2.37777	2.67668	-0.0384568	0.8767	1	1.07296	0.00605	0.0347422	-0.386111	0.28155	0.510695	1.11799	0.00175	0.00985351	-0.345218	0.2773	0.442366	AKTPM/LOH	Up-regulated
85	Degs1	ENSMUSG00000038633	32.7964	26.3148	24.5217	11.3081	46.3772	29.7977	36.4757	20.7976	38.9744	31.6026	32.4369	58.8899	62.4128	32.6366	28.5133	20.4807	12.5304	0.137461	0.5119	1	0.896126	0.004	0.025343	-0.444152	0.1499	0.351319	0.759518	0.00355	0.0171868	-0.577192	0.02305	0.0752193	AKTPM/LOH	Up-regulated
86	Tmem40	ENSMUSG00000059900	7.89171	4.13244	2.22149	8.00973	8.92523	8.98173	6.91936	1.73807	6.95652	10.0355	5.75168	31.0828	29.7162	11.8	0.737924	1.74941	3.22716	-0.401587	0.21	1	1.48444	0.0041	0.0258128	-1.70079	0.0168	0.0799694	1.88844	5e-05	0.000510854	-1.2987	0.02695	0.0844347	AKTPM/LOH	Up-regulated
87	Bicd2	ENSMUSG00000037933	13.6273	14.259	10.0044	9.71119	13.6795	13.7878	13.3707	10.7534	15.3517	10.9454	10.6125	22.2302	23.1415	14.375	12.53	7.86566	9.83097	-0.0155622	0.92485	1	0.734695	0.00425	0.0265421	-0.233406	0.3933	0.620057	0.753982	0.00105	0.00660891	-0.213873	0.35615	0.523064	AKTPM/LOH	Up-regulated
88	Zfp605	ENSMUSG00000023284	2.55099	2.64473	3.27588	2.60353	2.92013	2.47143	3.04682	2.35017	2.91418	2.39605	3.0235	11.7351	11.715	8.81027	0.518348	2.61451	0.520247	0.0350437	0.89235	1	1.75695	0.0001	0.00129833	-0.704935	0.03755	0.141791	1.72827	5e-05	0.000510854	-0.738478	0.0149	0.0542436	AKTPM/LOH	Up-regulated
89	Plau	ENSMUSG00000021822	8.92433	6.27957	1.65384	3.70898	7.39047	5.43362	5.39206	1.62466	4.9673	4.23676	3.29005	18.3147	15.1501	6.71519	3.28559	2.87894	0.67916	-0.407722	0.09	0.907213	1.23973	0.0025	0.0178264	-0.955604	0.0114	0.0598793	1.6492	0.0001	0.000945845	-0.54465	0.0944	0.211365	AKTPM/LOH	Up-regulated
90	Calr	ENSMUSG00000003814	408.019	400.809	449.817	422.792	519.806	479.442	461.964	392.748	434.303	523.695	437.662	804.733	952.305	448.513	301.413	390.419	400.343	-0.0691861	0.643	1	0.732706	0.00955	0.0491308	-0.340565	0.14215	0.340435	0.804856	0.0008	0.00528198	-0.268566	0.1741	0.323248	AKTPM/LOH	Up-regulated
91	Map3k14	ENSMUSG00000020941	1.59056	1.34785	1.41407	0.839146	1.6097	1.2737	1.77739	1.31887	1.55469	1.07486	0.761131	3.68347	5.04173	0.797964	0.386181	0.994172	0.707016	0.0372276	0.86855	1	0.976851	0.0054	0.0317528	-0.384059	0.15265	0.355711	0.941432	0.00555	0.0245889	-0.420568	0.1204	0.250619	AKTPM/LOH	Up-regulated
92	Arhgef10	ENSMUSG00000071176	2.03849	1.30696	0.594257	0.860771	1.56698	1.66186	1.47188	0.669557	0.863666	1.97936	1.41653	5.20254	7.79718	4.33526	0.375225	0.71482	0.572484	-0.0484718	0.84355	1	1.591	0.0003	0.0032927	-0.586025	0.0451	0.160927	1.64218	0.00015	0.0013157	-0.536876	0.0323	0.0971192	AKTPM/LOH	Up-regulated
93	Pak6	ENSMUSG00000074923	9.2784	9.58042	5.34949	3.84234	8.06914	11.3602	12.9026	8.29094	11.8475	8.20201	12.7247	32.4105	41.5247	18.0128	7.66238	3.75825	3.8761	0.435159	0.0903	0.908876	1.95202	5e-05	0.000704079	-0.480776	0.14335	0.3423	1.52017	5e-05	0.000510854	-0.910103	0.0012	0.00755197	AKTPM/LOH	Up-regulated
94	Ppargc1a	ENSMUSG00000029167	4.82195	2.38191	2.42002	4.4896	3.90908	2.553	4.89993	2.2601	3.84242	5.71813	2.56268	10.0099	17.5641	6.02967	0.834162	3.47612	1.29923	0.0631503	0.79555	1	1.47845	0.0001	0.00129833	-0.674251	0.04135	0.151419	1.41904	5e-05	0.000510854	-0.735997	0.0147	0.0535865	AKTPM/LOH	Up-regulated
95	Vcl	ENSMUSG00000021823	35.0197	39.0601	24.8087	26.769	29.9798	30.8509	31.4611	26.1331	32.8691	34.9057	22.204	58.1451	54.8339	42.1864	30.9421	24.5473	23.3433	0.0193296	0.92335	1	0.893951	0.00925	0.0480471	-0.105991	0.74955	0.873537	0.879361	0.0023	0.0121845	-0.121628	0.6596	0.781352	AKTPM/LOH	Up-regulated
96	Samd4	ENSMUSG00000021838	3.34679	1.55186	0.571287	1.80177	1.93654	1.93523	2.3846	0.532345	1.02198	3.72311	0.694749	5.0478	6.9625	0.842621	0.235679	0.985645	1.22679	-0.114072	0.6403	1	0.957585	0.0064	0.0363785	-0.650945	0.05205	0.177471	1.07164	0.00315	0.0156318	-0.537287	0.0819	0.191007	AKTPM/LOH	Up-regulated
97	Marveld2	ENSMUSG00000021636	17.7854	20.0171	14.4642	15.6144	15.6823	16.6245	17.1984	17.579	16.248	16.9562	16.8739	27.6767	28.1831	24.2696	15.5189	16.3633	14.2872	0.0877901	0.62455	1	0.791292	0.0044	0.0272718	-0.0127356	0.96175	0.979699	0.709162	0.00465	0.0212876	-0.0969751	0.6826	0.79917	AKTPM/LOH	Up-regulated
98	Insm1	ENSMUSG00000068154	0.377005	1.01801	0.978207	0.468245	0.695133	0.360042	1.77178	0.650984	0.509435	0.675294	0.318618	3.23006	2.03259	0.0312673	0.0794939	0.61823	0.0514833	0.240554	0.17645	1	0.939805	0.0025	0.0178264	-0.262724	0.1505	0.352068	0.707382	0.0105	0.0404979	-0.500574	0.07575	0.180778	AKTPM/LOH	Up-regulated
99	Smn1	ENSMUSG00000021645	91.6369	122.972	114.589	74.1987	101.585	119.854	143.209	133.064	143.624	101.076	122.945	251.584	221.185	165.791	80.3166	123.478	87.9408	0.38833	0.05665	0.76617	1.19796	0.00035	0.00375023	0.0195587	0.94955	0.974171	0.814396	0.00295	0.0148355	-0.365663	0.17135	0.319828	AKTPM/LOH	Up-regulated
100	Ttll7	ENSMUSG00000036745	4.30778	2.54034	2.42742	2.12784	6.10579	4.40993	4.32701	1.25186	4.52936	7.8172	1.89243	10.9219	9.71042	4.47168	1.35592	3.49664	2.58117	-0.0683809	0.7575	1	0.93672	0.00635	0.0361531	-0.55565	0.0907	0.257341	1.00542	0.00115	0.00711258	-0.487601	0.08965	0.203517	AKTPM/LOH	Up-regulated
101	Rasgef1b	ENSMUSG00000029333	10.6662	7.98804	8.82859	6.71975	15.3214	12.5862	14.7784	5.68989	15.2313	17.796	11.9815	37.377	23.4034	13.8412	7.4769	11.4878	5.50362	0.172589	0.4755	1	1.14379	0.00395	0.0251058	-0.418459	0.34735	0.57762	0.97475	0.0042	0.0196354	-0.588153	0.16215	0.308613	AKTPM/LOH	Up-regulated
102	Bace1	ENSMUSG00000032086	23.2604	31.5269	10.8945	12.9906	30.3222	26.9979	29.0693	22.0364	32.2012	22.3689	14.0729	56.7017	48.7792	53.731	6.28589	21.8875	28.1385	0.0336946	0.9147	1	1.23129	0.0022	0.0161653	-0.269969	0.5587	0.752074	1.20168	0.00195	0.010685	-0.303541	0.47155	0.630386	AKTPM/LOH	Up-regulated
103	Dnajc10	ENSMUSG00000027006	52.5494	25.9768	59.3354	51.1744	58.579	47.4205	60.0687	50.9329	44.6954	51.0721	34.5717	87.58	110.731	45.0268	31.2802	52.4164	37.6123	-0.11309	0.4366	1	0.721554	0.00235	0.0170524	-0.329378	0.1618	0.369656	0.837728	5e-05	0.000510854	-0.213783	0.28765	0.453295	AKTPM/LOH	Up-regulated
104	Arl4d	ENSMUSG00000034936	0.26294	0.29122	0.375907	0.406819	0.673018	0.860468	1.18476	0.599958	0.66074	0.791902	0.508061	3.30877	4.22984	2.86388	0.271433	0.291275	0.39753	0.0874397	0.63325	1	1.49583	0.0029	0.0199071	-0.305481	0.13955	0.3379	1.41468	0.00225	0.011979	-0.391381	0.041	0.11549	AKTPM/LOH	Up-regulated
105	Isg20	ENSMUSG00000039236	9.05281	2.34993	2.89706	11.4648	4.79315	5.31827	4.11265	1.31311	2.91517	11.4416	4.78074	24.3612	25.6948	6.35827	4.03833	2.10056	2.59219	-0.467118	0.15715	1	1.37002	0.00375	0.0240975	-1.03357	0.03105	0.124461	1.84049	0.00085	0.00554617	-0.563175	0.1799	0.330708	AKTPM/LOH	Up-regulated
106	Arf3	ENSMUSG00000051853	55.2295	61.3544	53.8627	56.8561	67.9983	62.9009	66.5812	56.5173	58.3866	71.0014	67.3861	98.7572	109.642	81.7234	56.5187	62.3413	53.5008	0.0366383	0.78775	1	0.710124	0.0028	0.0194305	-0.0819024	0.7072	0.847866	0.678056	0.00055	0.00388244	-0.114899	0.52055	0.673215	AKTPM/LOH	Up-regulated
107	Spag1	ENSMUSG00000037617	1.80055	1.85746	1.24358	0.469256	1.39914	1.16519	1.70368	0.796504	1.91506	1.0437	0.837578	5.24995	4.91019	1.53832	0.759278	1.11982	0.815857	0.169074	0.4698	1	1.36035	0.0026	0.018343	-0.0635631	0.83465	0.921005	1.1964	0.0017	0.0096621	-0.230344	0.41285	0.577832	AKTPM/LOH	Up-regulated
108	Odc1	ENSMUSG00000011179	103.621	112.312	120.928	89.1315	163.715	162.979	163.33	173.376	160.47	121.188	171.494	306.508	229.578	303.804	114.279	144.642	121.098	0.194287	0.1707	1	1.09303	5e-05	0.000704079	-0.0885853	0.6876	0.836717	0.904316	5e-05	0.000510854	-0.279791	0.1328	0.268929	AKTPM/LOH	Up-regulated
109	Evi5	ENSMUSG00000011831	21.2872	25.6982	22.5542	17.0167	26.8772	26.1774	27.7193	25.2872	28.3375	28.4471	33.335	58.5185	44.0192	34.0686	24.2778	26.0841	19.4666	0.289252	0.23175	1	1.02766	0.00155	0.0124633	0.0347016	0.91705	0.95958	0.743129	0.00685	0.0290952	-0.250754	0.37615	0.54263	AKTPM/LOH	Up-regulated
110	Armcx3	ENSMUSG00000049047	1.68404	0.802612	0.91652	0.859139	1.42642	2.42602	2.46404	0.722896	0.691325	1.97044	0.87614	0.590986	6.37987	6.46222	1.04977	0.0424347	1.2239	-0.132347	0.61595	1	1.14125	0.00955	0.0491308	-0.510315	0.16675	0.376784	1.27599	0.0061	0.0264683	-0.375911	0.2682	0.43166	AKTPM/LOH	Up-regulated
111	Ttc8	ENSMUSG00000021013	5.92734	5.09605	1.1812	1.59546	2.97202	3.12292	3.03824	2.08523	2.89041	1.78457	2.46956	8.1251	11.2134	14.8297	3.39617	1.31708	1.92734	-0.0416787	0.90715	1	1.85886	0.0005	0.00504801	-0.115301	0.7875	0.894275	1.90654	0.00015	0.0013157	-0.0695801	0.86615	0.923588	AKTPM/LOH	Up-regulated
112	Emc2	ENSMUSG00000022337	61.6292	66.9019	68.4912	59.4827	52.0259	58.2367	61.4646	60.8564	63.6725	63.4177	59.5182	99.1108	119.806	82.9887	65.4013	52.5666	56.7484	0.130253	0.4809	1	0.909586	0.00185	0.0141979	0.0817903	0.779	0.889835	0.784516	0.00215	0.0115619	-0.0443238	0.8566	0.917896	AKTPM/LOH	Up-regulated
113	Max	ENSMUSG00000059436	41.6824	42.7822	46.1916	38.0516	49.7246	50.4481	49.8857	44.5778	49.376	57.5448	63.929	81.3559	81.9771	70.3258	36.1566	39.8176	60.837	0.206588	0.17035	1	0.833328	0.0006	0.00581817	0.0254399	0.9118	0.957183	0.631533	0.0022	0.0117669	-0.178174	0.3782	0.544614	AKTPM/LOH	Up-regulated
114	Smim5	ENSMUSG00000048442	0.257961	0.511929	0.267133	0.128165	0.195975	0.180389	1.10484	0.251583	0.645195	0.445765	0.267038	2.71901	2.02412	0.858506	0.0934847	0.374508	0.266661	0.399105	0.15315	1	1.34257	0.0089	0.0466799	0.0973707	0.59885	0.779188	0.956821	0.14995	0.293	-0.297299	0.32275	0.489184	AKTPM/LOH	Up-regulated
115	Hmgn3	ENSMUSG00000066456	17.2863	7.34119	3.91369	5.21284	20.2811	14.3532	16.5173	2.47899	17.0707	11.1474	6.02201	53.7283	81.848	53.552	16.0556	5.45519	3.09052	-0.293941	0.4329	1	2.25705	0.0001	0.00129833	-0.588058	0.3596	0.588216	2.55206	5e-05	0.000510854	-0.287967	0.61465	0.747592	AKTPM/LOH	Up-regulated
116	Fam171a1	ENSMUSG00000050530	3.76874	3.58224	8.12368	4.91278	5.45073	4.1578	6.4675	4.80233	2.16563	4.38349	1.68404	4.82584	5.7374	18.4723	2.13552	2.99382	4.56089	-0.253705	0.21105	1	0.911415	0.0072	0.0396994	-0.434612	0.17375	0.386363	1.17372	0.00025	0.00201349	-0.179755	0.5228	0.6746	AKTPM/LOH	Up-regulated
117	Slc25a4	ENSMUSG00000031633	128.358	70.2476	87.3367	65.3253	105.168	103.031	135.79	86.6297	110.888	81.293	88.4259	163.845	136.068	120.53	89.5882	100.378	77.7794	0.143791	0.32835	1	0.706491	0.0039	0.0248332	0.0100812	0.9669	0.98147	0.568032	0.0071	0.0298919	-0.129569	0.5133	0.667105	AKTPM/LOH	Up-regulated
118	Lmcd1	ENSMUSG00000057604	0.0376841	0.114195	0.0290221	0.0387961	1.03969	0.922205	0.834358	0.10126	0.514775	0.104739	0.0169529	2.1299	5.39752	3.9986	0.268816	0.0258181	0.0852109	-0.343654	0.11635	0.97492	1.59146	0.00045	0.00461654	-0.551649	0.00615	0.0378793	1.93311	0.00075	0.0050308	-0.209703	0.2489	0.412789	AKTPM/LOH	Up-regulated
119	Lrrc2	ENSMUSG00000032495	0.0455156	0.108062	0.0584097	0.0305029	0.0459176	0.0682887	0.0862199	0.0209728	0.113575	0.119078	0.229254	1.06877	0.753984	0.0473609	0.0191239	0.020775	0.0202523	0.0883651	1	1	0.663039	0.0082	0.0437803	-0.0379134	1	1	0.579707	0.0372	0.106127	-0.125037	1	1	AKTPM/LOH	Up-regulated
120	Aldh1a1	ENSMUSG00000053279	95.2783	115.304	69.7216	46.0062	175.607	220.313	222.478	66.3732	246.938	92.39	172.24	592.969	831.994	452.081	115.457	87.1004	130.319	0.123587	0.42305	1	2.18106	5e-05	0.000704079	-0.360423	0.13885	0.336914	2.05921	5e-05	0.000510854	-0.479057	0.01615	0.0574687	AKTPM/LOH	Up-regulated
121	Ikzf2	ENSMUSG00000025997	0.19289	1.67652	0.0644067	0.293335	0.594643	0.468108	0.260889	0.126688	0.369538	0.248023	0.158896	4.59557	5.58835	1.31984	0.116049	0.215005	0.095534	-0.234885	0.03835	0.652435	1.80297	5e-05	0.000704079	-0.337518	0.0074	0.0438381	2.03734	5e-05	0.000510854	-0.10451	0.21115	0.370687	AKTPM/LOH	Up-regulated
122	Csgalnact2	ENSMUSG00000042042	5.56111	4.82529	3.93419	5.46697	6.38148	5.88913	4.82574	4.36147	5.59846	6.09665	5.37559	12.015	14.4676	7.06978	6.0292	4.86482	3.67277	-0.139728	0.55145	1	0.906443	0.0099	0.0504673	-0.203889	0.55805	0.751669	1.0489	0.0009	0.00581233	-0.0608028	0.8431	0.909676	AKTPM/LOH	Up-regulated
123	Sash1	ENSMUSG00000015305	9.45608	9.38633	6.46673	7.15219	6.89715	8.28329	7.5339	6.49672	7.87676	8.55127	7.84159	11.8459	12.1277	13.5547	6.40052	7.15483	9.02419	0.0416553	0.78785	1	0.75175	0.00295	0.0201908	0.0493688	0.83525	0.921538	0.716319	0.0008	0.00528198	0.0106298	0.9581	0.979718	AKTPM/LOH	Up-regulated
124	Schip1	ENSMUSG00000027777	2.66015	1.86415	0.331736	0.468968	2.90403	1.66084	2.08144	0.837351	2.42964	1.97286	0.703403	6.76056	14.6843	7.60361	2.89817	0.211306	0.39005	-0.0383971	0.8993	1	2.0729	0.00185	0.0141979	-0.272579	0.66345	0.821961	2.11179	0.0004	0.00297164	-0.230517	0.663	0.783976	AKTPM/LOH	Up-regulated
125	M6pr	ENSMUSG00000007458	86.9526	86.7969	80.2531	79.091	90.0413	89.2688	84.2097	83.2729	85.5186	87.4141	87.4302	144.233	151.271	84.3041	74.9976	95.4019	74.0913	-0.00339544	0.982	1	0.647728	0.00945	0.0488139	-0.0401387	0.86065	0.932939	0.655093	0.00125	0.00759573	-0.0334846	0.86275	0.921752	AKTPM/LOH	Up-regulated
126	Frmd4b	ENSMUSG00000030064	18.5998	16.2244	11.9857	18.0414	16.8915	14.8787	15.5663	14.2215	13.0143	21.9361	14.1708	32.3556	37.7009	15.8742	22.5683	13.5465	6.68425	-0.0643513	0.75175	1	0.84847	0.0029	0.0199071	-0.164491	0.5612	0.753487	0.91619	0.00035	0.00265996	-0.0950551	0.69795	0.811125	AKTPM/LOH	Up-regulated
127	Ramp1	ENSMUSG00000034353	0.128779	0.0305094	0.179781	0.0634779	0.176165	0.0870249	0.381283	0.138305	0.0514859	1.01452	0.0140439	0.873146	1.99742	0.143993	0.0939105	0.0521001	0.086558	0.251041	0.06235	0.795302	0.897154	0.00025	0.00283286	-0.03756	1	1	0.651462	0.0332	0.0977278	-0.286687	0.02025	0.0684909	AKTPM/LOH	Up-regulated
128	Tnfaip2	ENSMUSG00000021281	17.9774	7.40522	2.79119	7.95461	6.82806	4.99514	7.64873	3.21168	7.1561	5.71148	7.06992	50.0665	53.5615	1.36055	4.8831	2.79482	4.78104	-0.0826002	0.7473	1	2.35692	5e-05	0.000704079	-0.523822	0.14405	0.343437	2.44328	5e-05	0.000510854	-0.436434	0.1943	0.349504	AKTPM/LOH	Up-regulated
129	S100a1	ENSMUSG00000044080	78.7495	38.9427	19.9526	64.0803	59.9437	47.8483	53.994	28.809	46.324	58.8128	68.5931	270.685	289.903	138.797	67.2121	16.6741	50.8178	-0.151438	0.5144	1	2.10401	5e-05	0.000704079	-0.298943	0.42355	0.645639	2.26067	5e-05	0.000510854	-0.140951	0.67505	0.793239	AKTPM/LOH	Up-regulated
130	Alcam	ENSMUSG00000022636	30.24	19.4318	23.6009	35.388	27.0372	18.743	21.2463	17.6278	18.6031	28.4394	9.38328	78.2203	103.704	52.0111	14.8112	32.8967	13.8208	-0.482221	0.0223	0.480915	1.58564	5e-05	0.000704079	-0.351524	0.2959	0.524529	2.07189	5e-05	0.000510854	0.132309	0.65205	0.776353	AKTPM/LOH	Up-regulated
131	Lamb3	ENSMUSG00000026639	27.2645	35.9802	15.4212	32.3466	21.9995	31.2671	23.3262	14.9166	24.3069	32.4974	20.0941	45.3442	60.0955	72.9771	31.1458	13.3452	26.8362	-0.29345	0.05435	0.752457	1.10659	5e-05	0.000704079	-0.210694	0.40535	0.63056	1.40683	5e-05	0.000510854	0.0874122	0.69055	0.80573	AKTPM/LOH	Up-regulated
132	Ccdc129	ENSMUSG00000037973	0.100881	0.151461	0.0479734	0.155651	0.115462	0.0436173	0.0706851	0.013876	0.0437447	0.0917959	0.0337608	1.47017	1.83023	0.132864	0.01105	0.00835271	0.0142838	-0.0725107	1	1	1.00114	0.00365	0.0236396	-0.125919	1	1	1.07519	0.0003	0.0023428	-0.0540968	1	1	AKTPM/LOH	Up-regulated
133	Ppbp	ENSMUSG00000029372	0.0909616	0.485434	0.0902576	0.0197645	0.130212	0.148996	0.270851	0.251648	1.14769	0	0.149634	3.55999	2.82957	0.205945	0.0943163	0.0251419	0.190461	0.311669	0.03385	0.618073	1.59758	0.00045	0.00461654	0.00927287	1	1	1.29686	0.00305	0.0152555	-0.299449	0.05875	0.150374	AKTPM/LOH	Up-regulated
134	Trp53i11	ENSMUSG00000068735	3.33418	8.06586	0.758292	1.3424	0.302229	0.39765	1.26943	0.938106	0.773127	1.25092	0.177217	31.2103	25.1528	0.303384	0.0722451	0.553637	0.384163	0.161592	0.43015	1	3.65346	5e-05	0.000704079	-0.321321	0.14955	0.350915	3.50148	5e-05	0.000510854	-0.481503	0.0203	0.0685755	AKTPM/LOH	Up-regulated
135	Ddx19b	ENSMUSG00000033658	9.46142	9.33149	11.3073	9.31487	10.6464	10.1306	11.0406	10.8754	10.3202	10.5767	11.3466	17.3861	16.7604	14.668	7.94689	13.0313	9.73148	0.106485	0.50855	1	0.729314	0.0052	0.0309279	0.060905	0.8094	0.906618	0.628409	0.004	0.0189105	-0.0428189	0.83475	0.905362	AKTPM/LOH	Up-regulated
136	Dap	ENSMUSG00000039168	87.4792	56.7706	70.177	153.318	107.812	101.607	91.8977	77.6733	78.5547	116.233	125.21	336.848	389.923	126.833	105.907	59.5314	97.1948	-0.295936	0.28625	1	1.33073	0.0001	0.00129833	-0.419425	0.17925	0.394276	1.63143	5e-05	0.000510854	-0.118229	0.68715	0.802581	AKTPM/LOH	Up-regulated
137	Rab11fip5	ENSMUSG00000051343	2.73151	2.08071	0.659419	1.113	4.80448	6.67206	5.81171	1.22598	7.57995	4.9628	5.11417	24.745	19.4556	8.16621	7.41775	0.794698	1.628	0.197452	0.30505	1	1.92743	5e-05	0.000704079	-0.235411	0.41805	0.641143	1.73327	5e-05	0.000510854	-0.425714	0.10605	0.229625	AKTPM/LOH	Up-regulated
138	Sub1	ENSMUSG00000022205	358.995	343.942	417.677	388.728	364.3	351.506	416.597	411.689	413.983	316.083	303.057	572.972	760.052	447.112	330.007	414.163	335.901	0.0200745	0.9111	1	0.78068	0.00705	0.0390881	0.00630225	0.9824	0.989522	0.765324	0.0024	0.0125704	-0.0104031	0.96365	0.982029	AKTPM/LOH	Up-regulated
139	Il6st	ENSMUSG00000021756	24.7644	59.5225	22.801	18.391	22.4942	11.2406	34.3177	34.6987	31.2944	45.756	9.55138	82.9699	83.4004	49.397	18.1621	21.9902	37.903	0.807845	0.2227	1	2.08139	0.00495	0.0297703	0.5933	0.32625	0.557297	1.27789	0.1019	0.222781	-0.213742	0.7513	0.847867	AKTPM/LOH	Up-regulated
140	Gpx8	ENSMUSG00000021760	3.23477	0.693211	1.11849	0.41648	5.6843	2.0612	2.81072	0.687574	2.95949	0.338018	0.0438344	43.1559	54.048	39.0015	2.53065	0.779267	2.50913	-0.654157	0.0763	0.854928	3.72362	5e-05	0.000704079	-0.305545	0.54745	0.743556	4.37534	5e-05	0.000510854	0.34853	0.37275	0.539368	AKTPM/LOH	Up-regulated
141	Shfm1	ENSMUSG00000042541	105.452	113.73	103.785	112.432	117.919	123.651	94.2177	97.377	101.065	138.07	132.216	211.607	174.253	217.962	81.5796	118.396	133.447	-0.0597954	0.7011	1	0.846483	0.0011	0.00951813	-0.0473594	0.8494	0.92735	0.912681	5e-05	0.000510854	0.0149659	0.9411	0.970282	AKTPM/LOH	Up-regulated
142	Bend7	ENSMUSG00000048186	1.41637	2.16962	1.40649	2.36466	2.82621	1.38235	2.71089	0.624299	1.90514	3.51686	0.227998	11.3575	11.141	7.38381	2.66079	2.17822	0.614073	-0.191871	0.5258	1	1.85587	0.00105	0.00917634	-0.152148	0.7409	0.868425	2.05137	0.00025	0.00201349	0.0418956	0.9216	0.958453	AKTPM/LOH	Up-regulated
143	Filip1l	ENSMUSG00000043336	35.7608	38.113	23.1248	17.1322	29.5436	27.6576	32.1453	19.948	35.4636	26.7682	20.7382	94.83	97.4722	55.6024	40.2327	33.2986	6.74486	0.123734	0.5185	1	1.79569	5e-05	0.000704079	0.148534	0.63755	0.806221	1.6752	5e-05	0.000510854	0.0300311	0.91325	0.953379	AKTPM/LOH	Up-regulated
144	Mlkl	ENSMUSG00000012519	24.939	17.4947	12.5682	23.2597	22.8934	23.4275	22.2866	20.8865	19.9737	18.0525	21.3295	45.1338	51.1897	27.6675	22.462	17.2822	20.3423	-0.164949	0.45265	1	0.901447	0.0053	0.0313494	-0.16212	0.59835	0.779051	1.0709	0.0003	0.0023428	0.007058	0.98055	0.990504	AKTPM/LOH	Up-regulated
145	Il18rap	ENSMUSG00000026068	0.237858	0.544664	0.12961	0.0645277	0.138921	0.150013	0.124098	0.0945408	0.111306	0.228296	0.052327	5.07968	4.33322	0.314044	0.00659421	0.0564236	0.0488249	0.00606579	1	1	1.98754	5e-05	0.000704079	-0.10509	1	1	1.98652	5e-05	0.000510854	-0.111336	1	1	AKTPM/LOH	Up-regulated
146	Capn6	ENSMUSG00000067276	0.0765488	0.0148823	0	0.00522	0.030791	0.00341247	0.569632	0.0209498	0.0123988	0.0379922	0.0215109	0.56017	0.975195	0.00608622	0.0280503	0.0149405	0.0220951	0.157604	1	1	0.607647	0.00735	0.0402724	0.0129244	1	1	0.45577	0.2692	0.433655	-0.142004	1	1	AKTPM/LOH	Up-regulated
147	Timp1	ENSMUSG00000001131	0.718021	0.70179	0.358898	0.522117	1.30844	1.83046	1.30159	0.355478	1.35591	1.13508	0.579609	23.1512	16.175	12.8262	0.813207	1.40135	0.765908	-0.188842	0.7996	1	3.12483	0.00715	0.0395016	-0.134518	0.86505	0.935225	3.3177	0.00215	0.0115619	0.0547313	0.9342	0.965778	AKTPM/LOH	Up-regulated
148	Ccdc88a	ENSMUSG00000032740	0.377352	1.23293	0.441568	0.355169	2.13507	0.487972	2.87368	0.925366	1.51589	0.452759	0.805141	7.19091	10.4341	2.25755	1.75177	0.416397	0.372364	0.212972	0.4958	1	2.01908	5e-05	0.000704079	-0.0847824	0.78185	0.891173	1.81116	5e-05	0.000510854	-0.292412	0.32025	0.486652	AKTPM/LOH	Up-regulated
149	Csn3	ENSMUSG00000001622	0.179933	0.0442083	0.149927	0.0299505	0.26346	0.120711	0.0399136	0.0417343	0.099177	0.32817	0.279524	2.02202	2.9267	0.313248	0.242937	0	0	0.0265243	1	1	1.32822	0.00025	0.00283286	-0.0684547	1	1	1.30453	0.0012	0.00736279	-0.0941381	1	1	AKTPM/LOH	Up-regulated
150	Sprr2g	ENSMUSG00000046203	0.810832	0.115383	0.472208	0.579055	0.100337	0.406231	0.341758	0	0.223177	0.115115	0.138207	3.53049	8.01614	4.63897	0.124149	0.281683	0.480296	-0.227423	0.1391	1	2.28169	5e-05	0.000704079	-0.0636379	0.7772	0.889176	2.51186	0.0026	0.0134254	0.16295	0.3576	0.524801	AKTPM/LOH	Up-regulated
151	Atp6v0a4	ENSMUSG00000038600	0.173061	0.0397379	0.018345	0.0442195	0.091866	0.0685244	0.218653	0	0.117461	0.041672	0.0426813	3.57251	4.50025	1.90677	0.0269103	0.0871416	0.157369	0.0205509	1	1	2.06598	0.00025	0.00283286	0.032493	1	1	2.05214	0.0008	0.00528198	0.0125378	1	1	AKTPM/LOH	Up-regulated
152	Cbx6	ENSMUSG00000089715	37.5378	18.6177	23.1431	6.50693	26.1542	30.0791	32.4534	16.45	31.8948	25.442	13.5283	70.8217	63.9812	63.5154	25.5082	19.2336	26.3248	0.190811	0.4275	1	1.70444	5e-05	0.000704079	0.215633	0.578	0.765834	1.51655	5e-05	0.000510854	0.0279318	0.93345	0.96547	AKTPM/LOH	Up-regulated
153	Vamp8	ENSMUSG00000050732	75.1593	76.7667	61.5851	69.2208	67.5093	69.0328	73.4946	57.5213	69.9162	75.3504	55.6584	156.053	141.738	104.746	72.1247	57.9102	74.7548	-0.0422583	0.81255	1	1.04987	5e-05	0.000704079	0.0343328	0.8981	0.95036	1.09763	5e-05	0.000510854	0.0803724	0.73555	0.837862	AKTPM/LOH	Up-regulated
154	Ebag9	ENSMUSG00000022339	19.6809	19.9224	18.6772	17.8881	21.1071	20.661	19.0626	19.1399	17.7547	19.6601	20.0681	37.632	40.0587	34.8434	19.8208	22.703	16.4698	-0.0467963	0.82275	1	0.967876	0.0033	0.0219733	0.0226724	0.9443	0.971889	1.01963	0.00035	0.00265996	0.0729051	0.78845	0.87454	AKTPM/LOH	Up-regulated
155	Cdh16	ENSMUSG00000031881	0.0197231	0.0132323	0.0195423	0.0985344	0.885683	0.190306	0.650335	0.0653234	0.389149	0.109612	0.0680914	12.0042	8.04366	2.17976	0.0374939	0.200443	0.0928747	-0.148801	0.29015	1	2.66939	5e-05	0.000704079	-0.318224	0.0294	0.119583	2.82154	0.00015	0.0013157	-0.170541	0.08955	0.203357	AKTPM/LOH	Up-regulated
156	Tpst2	ENSMUSG00000029344	16.4203	18.566	17.4058	13.4162	17.4564	22.6261	20.2173	17.5587	22.1975	16.67	19.4549	106.29	136.244	23.7594	13.449	19.9336	15.2879	0.108431	0.72585	1	2.36513	5e-05	0.000704079	-0.0917756	0.82175	0.913559	2.25807	5e-05	0.000510854	-0.197125	0.55365	0.699809	AKTPM/LOH	Up-regulated
157	B3gnt7	ENSMUSG00000079445	1.64186	2.38578	5.27061	3.47482	3.0389	3.40129	3.45737	2.63925	3.94638	3.00721	4.84794	23.645	18.2359	5.25114	1.79954	4.21232	3.14181	0.0942148	0.68205	1	2.0522	5e-05	0.000704079	-0.060805	0.8456	0.925837	1.9642	5e-05	0.000510854	-0.152124	0.60945	0.743314	AKTPM/LOH	Up-regulated
158	Agtpbp1	ENSMUSG00000021557	5.56077	3.42379	4.76334	5.99241	11.575	10.2121	9.38338	7.1489	10.8625	7.76502	12.6457	30.7381	25.5766	6.2422	10.7305	5.90534	5.02753	0.0483206	0.838	1	1.19774	0.0006	0.00581817	-0.278528	0.38815	0.61538	1.15199	5e-05	0.000510854	-0.321577	0.23345	0.395282	AKTPM/LOH	Up-regulated
159	Bdp1	ENSMUSG00000049658	27.3233	26.7271	31.9257	25.287	29.4744	31.2102	31.0103	31.467	34.2117	27.9938	26.3031	52.0747	47.2535	47.5944	25.7773	32.881	29.9591	0.0784127	0.71505	1	0.837213	0.00685	0.0382828	0.0804743	0.78075	0.890581	0.764502	0.0047	0.0214669	0.00486346	0.9847	0.992411	AKTPM/LOH	Up-regulated
160	Cyp1a1	ENSMUSG00000032315	0.0471637	1.34146	0.346501	2.39937	0.944183	0.759498	2.27089	1.58726	0.658209	0.140982	0.166925	7.60219	2.08209	2.61034	0.175085	1.53589	0.564783	-0.273155	0.27465	1	1.17101	0.0062	0.0354289	-0.415714	0.15535	0.360179	1.45306	0.00145	0.0085166	-0.14221	0.68375	0.800175	AKTPM/LOH	Up-regulated
161	Pofut2	ENSMUSG00000020260	14.7428	17.9109	18.201	15.7797	17.4628	17.4757	18.3629	16.3114	17.7899	14.7137	14.8781	29.7972	27.7972	41.4032	18.023	14.5902	17.6194	-0.0360246	0.8336	1	0.996963	0.0002	0.00235206	0.0265491	0.9195	0.959941	1.04029	5e-05	0.000510854	0.0663525	0.7655	0.85783	AKTPM/LOH	Up-regulated
162	Trpm6	ENSMUSG00000024727	0.864013	0.351654	0.517101	0.0781013	0.350984	0.527983	0.633013	0.269615	0.94508	0.28563	0.391345	6.98102	5.13839	2.60351	0.0249871	0.105764	1.3142	0.191347	0.17905	1	2.22469	5e-05	0.000704079	0.179901	0.34595	0.576542	2.04317	5e-05	0.000510854	-0.00978149	0.96235	0.981578	AKTPM/LOH	Up-regulated
163	Net1	ENSMUSG00000021215	101.49	130.129	141.285	167.728	139.415	127.558	162.477	140.773	123.171	153.099	130.966	277.328	309.551	298.271	62.9689	165.871	187.263	-0.02426	0.86085	1	1.10316	5e-05	0.000704079	-0.0278782	0.90325	0.952565	1.13434	5e-05	0.000510854	-0.00165224	0.993	0.996533	AKTPM/LOH	Up-regulated
164	C1qtnf6	ENSMUSG00000022440	3.29139	1.27128	1.09469	1.86327	14.9836	4.29055	13.2718	2.27035	7.70612	5.65553	0.163384	20.8905	35.4868	15.6643	9.37366	3.11909	1.37168	-0.246089	0.57065	1	1.73293	0.008	0.0428926	-0.473749	0.4773	0.689367	1.97813	0.0001	0.000945845	-0.222214	0.65055	0.77539	AKTPM/LOH	Up-regulated
165	AU021092	ENSMUSG00000051669	1.13512	2.09612	0.79993	2.65398	2.11893	1.70578	2.65889	0.281829	1.18866	2.72869	0.398506	15.2682	7.13939	43.239	1.03892	0.55695	1.06847	-0.368909	0.2115	1	2.88703	5e-05	0.000704079	-0.718661	0.0435	0.156961	3.26633	5e-05	0.000510854	-0.348751	0.32005	0.486595	AKTPM/LOH	Up-regulated
166	Ltbp1	ENSMUSG00000001870	0.642302	1.87289	0.425757	0.710392	1.96305	0.992647	0.511101	0.361357	0.752061	0.641329	0.167123	11.0625	16.9682	4.41308	0.714522	1.08107	0.575808	-0.577927	0.06425	0.807294	2.49553	5e-05	0.000704079	-0.291932	0.33625	0.568208	3.06737	0.0006	0.00419064	0.282742	0.35525	0.522245	AKTPM/LOH	Up-regulated
167	Gprc5b	ENSMUSG00000008734	3.52599	2.37743	2.6092	3.45184	25.9103	15.4266	13.397	3.97774	11.8139	17.1304	4.61784	80.8533	118.851	27.7935	14.7066	7.90475	3.42066	-0.507604	0.4268	1	2.38239	0.003	0.0204231	-0.674532	0.4075	0.631751	2.88566	0.0005	0.00359343	-0.163592	0.8267	0.899972	AKTPM/LOH	Up-regulated
168	Adam15	ENSMUSG00000028041	13.6335	13.4539	10.1984	12.5255	13.3896	13.5069	17.3658	12.0378	16.4377	10.9294	14.1435	22.3825	29.7444	26.9983	13.782	11.7275	15.142	0.106141	0.6742	1	1.03279	0.00595	0.0342805	0.0799155	0.83015	0.918332	0.932894	0.00685	0.0290952	-0.0218935	0.9465	0.972542	AKTPM/LOH	Up-regulated
169	Prmt6	ENSMUSG00000049300	6.27725	5.85135	7.93731	5.59678	7.16605	7.46023	9.03902	7.88055	9.01217	5.94905	7.21648	11.7098	20.2585	19.4058	7.36693	8.98172	5.40511	0.192377	0.36785	1	1.30101	0.0009	0.00806712	0.126909	0.69705	0.840294	1.11426	0.00035	0.00265996	-0.0617075	0.82615	0.899587	AKTPM/LOH	Up-regulated
170	Bmpr1b	ENSMUSG00000052430	0.00825223	0.0633445	0.1561	0.0324235	0.0617937	0.398736	0.186324	0.0317379	0.223578	0.0367544	0.0187945	3.17048	2.89024	9.2764	0	0.134209	0.0585259	-0.0822735	0.2723	1	2.40757	5e-05	0.000704079	-0.125669	1	1	2.49965	5e-05	0.000510854	-0.0441035	1	1	AKTPM/LOH	Up-regulated
171	Scfd1	ENSMUSG00000020952	40.3557	42.7413	40.374	45.1745	38.0208	34.7487	44.1884	39.9604	42.6244	37.7058	38.0219	74.2081	78.8756	69.7008	44.8766	41.2566	37.2513	0.0458845	0.7923	1	0.984547	0.0008	0.0073498	0.102653	0.7035	0.844971	0.945506	0.00015	0.0013157	0.0610801	0.79185	0.876981	AKTPM/LOH	Up-regulated
172	Ltbp2	ENSMUSG00000002020	0.141759	0.185742	0.0127499	0.0402279	0.104793	0.13851	0.105127	0.0801835	0.0417328	0.0309303	0.0372055	0.566025	2.17585	0.0190057	0.00494004	0.0303129	0.0126903	-0.0472685	1	1	0.854315	0.0009	0.00806712	-0.10525	1	1	0.900763	0.00015	0.0013157	-0.0584793	1	1	AKTPM/LOH	Up-regulated
173	Ntng1	ENSMUSG00000059857	0.0174211	0.00642953	0.885487	0.143577	0.0241272	0.29478	0.361652	0.0558327	0.284667	0.150786	0.0419858	8.3168	17.8476	25.5289	0.51791	0.429296	0.255779	0.0300828	0.7497	1	4.00943	5e-05	0.000704079	0.288629	0.0689	0.214288	3.99067	5e-05	0.000510854	0.260648	0.0793	0.186528	AKTPM/LOH	Up-regulated
174	Setbp1	ENSMUSG00000024548	0.0173335	0.0752883	0.256453	0.254914	0.147661	0.120992	0.194095	0.0785035	0.0316832	0.268175	0.11809	4.84775	5.91358	7.39143	0.590477	0.1364	0.244299	-0.0453856	0.4831	1	2.61994	5e-05	0.000704079	0.182265	0.1237	0.312223	2.67389	5e-05	0.000510854	0.229018	0.06485	0.161502	AKTPM/LOH	Up-regulated
175	Nfix	ENSMUSG00000001911	19.8091	15.7087	17.0073	8.45259	11.673	8.79482	15.6964	15.2337	12.473	10.5576	7.74734	71.8936	65.6912	13.9279	20.6784	15.1072	0.837565	0.329067	0.15435	1	2.38299	0.0008	0.0073498	0.351689	0.50625	0.712984	2.05751	0.00065	0.00448126	0.0282435	0.9503	0.974281	AKTPM/LOH	Up-regulated
176	Galntl6	ENSMUSG00000096914	0.0900802	0.100684	0.072945	0.248291	0.0699869	0.0844293	0.315957	0.130611	0.185987	0.315223	0.141357	2.30928	1.17352	0.158185	0.253106	0.0619777	0.0525011	0.10217	0.2099	1	1.00994	5e-05	0.000704079	-0.00979306	1	1	0.915414	0.00045	0.00328164	-0.109871	0.206	0.363785	AKTPM/LOH	Up-regulated
177	Tns2	ENSMUSG00000037003	1.2859	1.25247	2.12382	1.46708	1.71575	1.41845	3.15581	2.93217	1.47294	1.50361	1.56344	13.863	15.8735	5.14125	1.68712	2.1473	1.91343	0.303832	0.1014	0.946822	2.4014	5e-05	0.000704079	0.227244	0.391	0.617842	2.105	5e-05	0.000510854	-0.0729912	0.7622	0.855318	AKTPM/LOH	Up-regulated
178	Ifi204	ENSMUSG00000073489	0.126019	0.102823	0.101305	0.121525	0.108846	0.202548	0.124997	0.0856938	0.0387828	0.19667	0.243855	2.01719	2.53656	0.286857	0.153144	0.116256	0.100172	-0.00680554	0.94195	1	1.24286	0.00055	0.00546211	-0.0217626	1	1	1.2529	0.0022	0.0117669	-0.0143225	1	1	AKTPM/LOH	Up-regulated
179	Trdc	ENSMUSG00000104876	0.0140923	0.0527694	0.0242831	0.0670262	0.0392345	0.0551302	0.0725267	0.00636388	0.0295253	0.233748	0.0174734	1.04707	1.05426	0.0258431	0.00529745	0.0866705	0.0371478	0.0246675	1	1	0.732745	5e-05	0.000704079	-0.013486	1	1	0.711087	0.00105	0.00660891	-0.0380032	1	1	AKTPM/LOH	Up-regulated
180	Fcor	ENSMUSG00000089665	0.966957	2.58343	2.9374	0.366734	1.78986	2.14353	6.442	2.5975	1.85294	0.706007	0.937075	9.01867	7.85973	4.22625	1.61384	1.85014	2.64168	0.522745	0.19045	1	1.80262	0.0069	0.0384546	0.346034	0.4729	0.685953	1.28983	0.0941	0.210399	-0.171114	0.7314	0.835364	AKTPM/LOH	Up-regulated
181	Igsf3	ENSMUSG00000042035	3.26816	4.17012	2.40702	2.67891	3.69081	3.44486	3.60688	2.80195	4.13493	3.84206	3.47775	4.40581	6.36208	8.78754	3.38779	3.41849	3.37358	0.102623	0.5315	1	0.874392	0.0016	0.0126902	0.0722191	0.7667	0.882869	0.77797	0.00085	0.00554617	-0.027432	0.8977	0.943674	AKTPM/LOH	Up-regulated
182	Gm45234	ENSMUSG00000107478	6.87538	7.82668	7.71073	4.88064	4.89049	8.0053	8.22135	8.02902	7.89374	8.28057	7.67867	13.6776	10.1519	19.588	9.03683	5.83028	6.95162	0.386967	0.17375	1	1.22395	0.007	0.038888	0.294914	0.5139	0.718116	0.845883	0.01135	0.043094	-0.0875006	0.79235	0.877307	AKTPM/LOH	Up-regulated
183	Xlr4a	ENSMUSG00000079845	0	0	0	0	0	0	5.86864	0.147443	0.0232081	0	0	4.70618	17.6769	0.0974587	0	0.120983	0	1.12543	0.0162	0.400006	3.15786	5e-05	0.000704079	0.0570792	1	1	2.0574	0.12075	0.25099	-1.0543	0.2755	0.440159	AKTPM/LOH	Up-regulated
184	Itm2c	ENSMUSG00000026223	27.2029	27.4473	29.7815	31.0597	26.6012	26.6351	25.8033	14.2335	18.6097	23.594	15.4649	43.7815	50.8209	100.791	31.5376	17.2673	23.2134	-0.500642	0.0068	0.239549	1.24494	5e-05	0.000704079	-0.176731	0.4998	0.707289	1.75436	5e-05	0.000510854	0.328906	0.1667	0.314527	AKTPM/LOH	Up-regulated
185	Rab20	ENSMUSG00000031504	4.44555	4.13245	5.29266	5.6889	4.36697	4.3106	7.22648	4.20386	4.89069	3.08627	2.5711	13.1574	14.4843	5.77475	3.84663	6.47992	3.2085	-0.102385	0.7069	1	1.15763	0.00365	0.0236396	-0.0413308	0.9181	0.959856	1.26552	0.0036	0.0173623	0.0645389	0.8563	0.917717	AKTPM/LOH	Up-regulated
186	Ap1s3	ENSMUSG00000054702	25.0681	23.2091	21.4472	24.1087	37.223	35.0365	26.6369	18.5583	35.0065	53.712	37.4159	97.8975	102.302	70.4385	24.5729	34.0086	37.7066	0.0978212	0.65995	1	1.55495	0.00015	0.00186109	0.0374174	0.9234	0.961925	1.45983	5e-05	0.000510854	-0.0583982	0.87695	0.931128	AKTPM/LOH	Up-regulated
187	Slc19a3	ENSMUSG00000038496	0.498494	0.057312	0.0932285	0.110499	0.0532161	0.256005	0.201365	0.0314549	0.103521	0.0673122	0.0928666	1.66979	1.38531	0.333165	0.121223	0.180956	0.127904	-0.0522357	1	1	0.943803	0.0013	0.0108202	0.00926842	1	1	0.999208	0.0003	0.0023428	0.0617382	1	1	AKTPM/LOH	Up-regulated
188	Glrp1	ENSMUSG00000062310	0.780995	0.225948	0.462954	3.35813	2.62869	1.43988	1.28662	1.59128	0.921581	5.07635	1.8859	40.1369	23.5522	0.186229	0.268526	2.63307	0.989754	-0.136427	0.6036	1	2.78454	5e-05	0.000704079	-0.579525	0.13925	0.33747	2.92437	5e-05	0.000510854	-0.444333	0.17335	0.322204	AKTPM/LOH	Up-regulated
189	Car5b	ENSMUSG00000031373	0.262805	0.110673	0.0871279	0.270059	0.134108	0.25096	0.171889	0.124363	0.129494	0.298437	0.179482	1.72186	2.71549	0.957828	0.270322	0.1628	0.22438	-0.0443575	0.6052	1	1.24579	0.00025	0.00283286	0.00859174	0.9364	0.968067	1.29337	5e-05	0.000510854	0.0534218	0.59415	0.731671	AKTPM/LOH	Up-regulated
190	Pax9	ENSMUSG00000001497	0.166119	0.91677	0.507625	0.365202	0.0497362	0.0858783	0.039857	0.0498531	0.0505506	0.127474	0.121678	13.8579	14.5093	10.145	1.94734	0.108339	0.163212	-0.114032	0.1804	1	3.61853	0.0087	0.0458891	0.593258	0.1021	0.277375	3.73963	0.0012	0.00736279	0.710621	0.00825	0.0347939	AKTPM/LOH	Up-regulated
191	Usp17la	ENSMUSG00000054568	0.0318331	0.0848532	0.0777	0.0844976	0.0496759	0.0586473	0.0763023	0.0530809	0.149763	0.266412	0.0730742	1.33553	0.866577	0.102419	0.0914467	0.0934405	0.0690492	0.0788975	1	1	0.767545	0.00035	0.00375023	0.0300482	1	1	0.693882	0.0003	0.0023428	-0.0478992	1	1	AKTPM/LOH	Up-regulated
192	Prkg1	ENSMUSG00000052920	0.0267241	0.0437386	0.0427768	0.00997806	0.014432	0.165633	0.0401338	0.0184777	0.0668678	0.0128426	0	0.583605	2.11935	2.08568	0.129691	0.0268582	0.073036	-0.0488455	1	1	1.30971	0.0076	0.0411583	0.0213361	1	1	1.3629	0.002	0.0109116	0.0700892	1	1	AKTPM/LOH	Up-regulated
193	Plscr2	ENSMUSG00000032372	0.159058	0.30955	0.157302	0.173879	1.05902	0.469436	0.625493	0.182553	0.226366	0.414916	0.105837	7.73894	14.0572	0.591403	0.126686	0.340223	0.369195	-0.257972	0.1639	1	2.51889	5e-05	0.000704079	-0.282035	0.20565	0.427233	2.77324	0.00035	0.00265996	-0.026147	0.90105	0.946372	AKTPM/LOH	Up-regulated
194	Osmr	ENSMUSG00000022146	0.509199	0.323688	0.139231	0.180556	0.666455	0.732037	1.12954	0.0621166	0.523385	1.07022	0.146611	6.95312	12.8271	0.114703	0.308908	0.0865831	0.72239	0.0544894	0.771	1	2.40843	5e-05	0.000704079	-0.138499	0.50835	0.714191	2.35552	5e-05	0.000510854	-0.191807	0.42315	0.587414	AKTPM/LOH	Up-regulated
195	Bche	ENSMUSG00000027792	0.941586	0.17761	3.81623	0.486059	6.37372	2.90596	4.37901	0.468873	1.82398	0.676129	0.393387	64.8768	111.624	9.38057	0.153265	5.57335	0.208681	-0.74507	0.0294	0.573385	3.99933	5e-05	0.000704079	-0.494618	0.2013	0.422969	4.73809	5e-05	0.000510854	0.249099	0.4724	0.631031	AKTPM/LOH	Up-regulated
196	Hectd2	ENSMUSG00000041180	0.0768214	0.14458	0.237085	0.0995059	0.357446	0.338564	0.206312	0.0721836	0.219006	0.179124	0.0784579	0.474556	2.12817	4.10348	0.205788	0.245817	0.0793932	-0.135675	0.11915	0.97817	1.37136	5e-05	0.000704079	-0.0965479	0.4121	0.635405	1.51135	5e-05	0.000510854	0.0383073	0.62675	0.757567	AKTPM/LOH	Up-regulated
197	Il24	ENSMUSG00000026420	0.0186128	0.132993	0.0394281	0.020275	0.260878	0.491578	0.260444	0	0.226687	0.0174053	0	8.89072	3.47	0.481191	0.161678	0.0312198	0	-0.191762	0.26805	1	2.14137	0.0002	0.00235206	-0.2336	0.19855	0.419764	2.33631	0.07425	0.176142	-0.0430418	1	1	AKTPM/LOH	Up-regulated
198	Lcn2	ENSMUSG00000026822	0.275505	0.122296	0.0855434	0.124984	0.317584	1.8354	2.06177	0.142508	0.631936	0.374156	0.114775	2.23419	16.0649	2.57193	0.318261	0.465067	0.0861571	-0.0827978	0.7683	1	2.25852	0.0013	0.0108202	-0.433072	0.1399	0.337977	2.34048	0.0001	0.000945845	-0.348159	0.1671	0.314849	AKTPM/LOH	Up-regulated
199	Atp6v1b1	ENSMUSG00000006269	0.242316	0.1464	0.0182921	0.00654271	0.0262458	0.0338327	0.0460391	0.0260588	0.0239385	0.0565978	0	16.6631	12.5253	1.98729	0.0607863	0.367427	0.163583	0.0116859	1	1	3.54543	5e-05	0.000704079	0.230276	0.0014	0.0121512	3.54156	0.02235	0.0727108	0.218882	0.04825	0.130043	AKTPM/LOH	Up-regulated
200	Rnase6	ENSMUSG00000021880	0.0135997	0.0228277	0	0	0	0	0	0	0	0.0145158	0.103336	1.02467	0.830393	0.0478466	0	0.0533394	0	0.0340302	1	1	0.738963	5e-05	0.000704079	0.025444	1	1	0.708884	0.25325	0.417176	-0.008048	1	1	AKTPM/LOH	Up-regulated
201	Akap12	ENSMUSG00000038587	0.271988	0.614981	0.0501573	0.081005	1.0899	0.665791	0.552803	0.107303	0.728581	0.137171	0.0456939	9.97042	3.69358	3.3208	0.73346	0.162205	0.554778	-0.294456	0.03935	0.660266	2.11427	5e-05	0.000704079	-0.101931	0.5842	0.770427	2.41085	5e-05	0.000510854	0.191595	0.2602	0.424002	AKTPM/LOH	Up-regulated
202	Crlf1	ENSMUSG00000007888	0.550899	0.425897	0.491323	0.790381	0.263198	0.662303	1.12973	0.473318	0.47191	0.270614	0.363531	31.521	43.4496	6.0841	1.42254	1.21291	0.432823	-0.029352	0.9108	1	4.23922	5e-05	0.000704079	0.381365	0.3396	0.570503	4.27442	0.00395	0.0187059	0.414441	0.30395	0.469076	AKTPM/LOH	Up-regulated
203	Pax2	ENSMUSG00000004231	0.415997	0.503131	5.00924	1.15326	4.9401	6.80833	10.3379	3.15298	4.46672	0.830913	0.21615	58.4651	69.6259	39.2519	0.147093	13.5783	3.42514	-0.148772	0.4882	1	3.51409	5e-05	0.000704079	0.365716	0.2451	0.47251	3.66673	5e-05	0.000510854	0.515999	0.0827	0.19235	AKTPM/LOH	Up-regulated
204	Tinagl1	ENSMUSG00000028776	23.1198	20.5174	14.4878	24.1435	38.4573	40.7699	33.4326	25.5908	42.673	52.0672	37.0328	181.595	161.995	52.4184	51.7364	19.4361	29.7687	0.150088	0.34975	1	2.01606	5e-05	0.000704079	0.0131491	0.9582	0.977742	1.86768	5e-05	0.000510854	-0.132164	0.54175	0.690039	AKTPM/LOH	Up-regulated
205	Pkia	ENSMUSG00000027499	0.180813	0.521984	0.267296	0.205076	0.27757	0.167704	0.178957	0.0208893	0.166368	0.0616176	0.0174126	6.20686	11.8132	4.34946	0.19625	0.707492	0.390734	-0.160213	0.103	0.946822	2.85615	5e-05	0.000704079	0.241869	0.21985	0.444171	3.01841	5e-05	0.000510854	0.401112	0.00785	0.0336023	AKTPM/LOH	Up-regulated
206	Trpv4	ENSMUSG00000014158	0.0651914	0.191285	0.0700942	0.0566904	0.19846	0.195325	0.704063	0.0348118	0.346624	0.040569	0.052383	17.9942	12.1081	2.07631	0.66098	0.195486	0.257346	0.101005	0.31805	1	3.42223	0.0003	0.0032927	0.264289	0.04125	0.151213	3.33128	0.00175	0.00985351	0.166865	0.46075	0.620539	AKTPM/LOH	Up-regulated
207	Wnt6	ENSMUSG00000033227	3.10922	17.1653	12.3106	2.99066	6.30399	8.3385	10.6328	2.89252	9.25539	1.17216	0.920976	43.3626	32.791	31.0161	0.822467	14.6603	8.47251	-0.206509	0.5214	1	2.50271	5e-05	0.000704079	0.4134	0.36945	0.597323	2.71538	5e-05	0.000510854	0.621202	0.1716	0.320252	AKTPM/LOH	Up-regulated
208	Atxn10	ENSMUSG00000016541	44.9344	46.8702	34.1074	33.2729	38.0395	36.3405	38.9164	20.7313	32.7714	37.047	22.5016	171.009	206.676	117.146	46.5611	35.2369	42.5343	-0.230183	0.16885	1	2.26473	5e-05	0.000704079	0.243918	0.3473	0.577606	2.49879	5e-05	0.000510854	0.478193	0.0351	0.103233	AKTPM/LOH	Up-regulated
209	Celf2	ENSMUSG00000002107	32.632	34.2334	20.2067	15.9081	36.8687	24.228	20.5221	15.3421	27.5735	29.3579	30.7343	55.53	46.3307	64.283	28.4291	22.2597	30.5727	-0.0456441	0.80315	1	1.15938	0.00025	0.00283286	0.116622	0.70465	0.845837	1.20959	5e-05	0.000510854	0.16542	0.5207	0.673345	AKTPM/LOH	Up-regulated
210	Lemd1	ENSMUSG00000079330	2.16967	1.65588	1.34512	2.47957	2.27584	3.86967	5.8576	2.27897	3.44653	1.95217	0.793403	38.6067	30.8545	27.0929	9.09807	2.12489	1.73157	-0.00620459	0.9897	1	3.17729	5e-05	0.000704079	0.4969	0.36985	0.59769	3.1917	5e-05	0.000510854	0.510609	0.34835	0.515246	AKTPM/LOH	Up-regulated
211	Pcsk6	ENSMUSG00000030513	46.4798	29.1419	34.0378	40.41	92.126	82.2185	66.8536	54.1198	80.0243	90.1113	65.8864	190.228	113.236	233.34	65.8836	49.2133	83.6585	0.00295226	0.99355	1	1.38547	0.0088	0.0463118	-0.0666559	0.8798	0.941756	1.38808	0.0009	0.00581233	-0.067121	0.8825	0.935069	AKTPM/LOH	Up-regulated
212	Foxg1	ENSMUSG00000020950	0.0457712	0.0171888	0.0270934	0.12162	0.263344	0.143973	0.0911126	0.113246	0.0710953	0.142433	0.0373311	2.94664	12.1003	0.0199362	0.0149312	0.023951	0.0054592	-0.107929	0.0701	0.827487	2.43081	5e-05	0.000704079	-0.209668	0.0022	0.0172124	2.53644	5e-05	0.000510854	-0.103102	1	1	AKTPM/LOH	Up-regulated
213	Kcnk7	ENSMUSG00000024936	0.162479	0.0843223	0.228688	0.141465	0.190297	0.0870929	0.133013	0.0365448	0.0207343	0.149338	0.0292929	0.584508	0.429352	2.12553	0.101234	0.111179	0.161858	-0.085961	1	1	0.850273	0.00235	0.0170524	-0.0143304	1	1	0.942034	0.0049	0.0221762	0.0710401	1	1	AKTPM/LOH	Up-regulated
214	Padi2	ENSMUSG00000028927	0.0456813	0.623887	0.218334	0.745482	0.202034	0.0834194	0.406417	0.120129	0.0957348	0.0734103	0.252901	12.4634	12.5673	0.148499	1.06284	0.168852	0.116659	-0.176661	0.1009	0.946385	2.88444	5e-05	0.000704079	0.123106	0.61245	0.788194	3.06486	5e-05	0.000510854	0.302061	0.10915	0.234122	AKTPM/LOH	Up-regulated
215	Cfh	ENSMUSG00000026365	0.652012	0.196689	0.0656477	0.077542	0.0233075	0.0400352	0.0250963	0.0052174	0.0754666	0.00794059	0.0883095	1.96147	6.20553	1.59539	0.262762	0.103451	0.243522	-0.00871439	1	1	2.07221	5e-05	0.000704079	0.205743	0.003	0.0216782	2.08461	5e-05	0.000510854	0.21537	0.0012	0.00755197	AKTPM/LOH	Up-regulated
216	Mr1	ENSMUSG00000026471	0.916535	0.251053	0.0283546	0.0931911	0.280342	0.884707	0.200684	0.0375396	0.161955	0.171657	0.0392646	0.148054	0.456674	6.08634	0.275677	0.0827464	0.0996104	-0.337307	0.02005	0.449688	1.18289	0.00695	0.0386409	-0.28925	0.0763	0.229049	1.52423	0.0008	0.00528198	0.0457739	1	1	AKTPM/LOH	Up-regulated
217	Klra4	ENSMUSG00000079852	0	0	0	0	0	0	0	0	0	0	0	1.56718	0.491257	0	0	0	0	0	1	1	0.786237	5e-05	0.000704079	0	1	1	0.790843	5e-05	0.000510854	0	1	1	AKTPM/LOH	Up-regulated
218	Ap3b2	ENSMUSG00000062444	0.073937	0.689555	0.0858559	0.0358179	0.0709374	0.133331	0.0434801	0.0483694	0.0482619	0.0712512	0.0317579	0.229925	0.787322	7.81809	0.0208026	0.0471312	0	-0.0420228	1	1	1.85491	0.0017	0.0133246	-0.0767564	1	1	1.90893	0.0002	0.00166787	-0.0352119	1	1	AKTPM/LOH	Up-regulated
219	Trps1	ENSMUSG00000038679	0.00385405	0.00797945	0.0198927	0.0167022	0.00887287	0.0120698	0.00844207	0.0229025	0.023097	0.0124401	0	2.36661	3.90031	10.4818	0.247007	0.0968918	0.299508	0.00125275	1	1	2.70762	5e-05	0.000704079	0.26692	0.00015	0.00203273	2.71839	0.00895	0.0357717	0.266407	0.013	0.0487615	AKTPM/LOH	Up-regulated
220	Glis3	ENSMUSG00000052942	3.8516	2.4464	0.342029	0.269741	2.07541	1.98341	1.34095	0.375461	1.54108	1.07246	2.78734	24.0171	23.55	0.307827	3.55552	1.23862	1.00946	-0.0054691	0.98295	1	2.89966	5e-05	0.000704079	0.296998	0.4953	0.704168	2.90661	5e-05	0.000510854	0.307879	0.54645	0.693902	AKTPM/LOH	Up-regulated
221	Arhgef3	ENSMUSG00000021895	19.9642	20.0988	13.4695	20.1781	18.1132	17.8717	20.7279	19.7549	23.3285	19.3225	16.7845	45.5034	38.7902	20.2202	11.005	23.5698	23.3848	0.0938854	0.56735	1	0.957851	0.00075	0.00698219	0.0773403	0.76215	0.881009	0.869371	0.0005	0.00359343	-0.0145871	0.94885	0.973209	AKTPM/LOH	Up-regulated
222	Adamts1	ENSMUSG00000022893	0.241734	0.164585	0.11451	0.331504	0.180656	0.576139	0.323314	0.0847491	0.243822	0.404357	0.227724	1.76639	3.35697	0.862501	0.314664	0.362182	0.31511	-0.115698	0.33295	1	1.19083	0.0002	0.00235206	-0.0239613	0.8948	0.949223	1.30738	5e-05	0.000510854	0.0918655	0.52615	0.677268	AKTPM/LOH	Up-regulated
223	Cnksr2	ENSMUSG00000025658	0.12856	0.126856	0.0926096	0.019301	0.0761157	0.146064	0.0281716	0.0261762	0.0483693	0.0452486	0	1.52421	2.26788	10.9175	0.203012	0.0769628	0.0844973	-0.0691178	1	1	2.44815	5e-05	0.000704079	0.058431	1	1	2.52848	0.0234	0.075315	0.127351	1	1	AKTPM/LOH	Up-regulated
224	Prune2	ENSMUSG00000039126	0.0195314	0.0527866	0.0260352	0.0682624	0.0440693	0.1195	0.0578696	0.041649	0.0429176	0.099809	0.084119	0.250741	0.158475	1.50957	0.0599725	0.0573152	0.0443025	-0.0156017	1	1	0.604395	0.0003	0.0032927	-0.0291268	1	1	0.6262	5e-05	0.000510854	-0.0134352	1	1	AKTPM/LOH	Up-regulated
225	Vcam1	ENSMUSG00000027962	0.385753	0.117736	0.0367758	0.0365409	0.305506	0.0838083	0.209747	0.0590606	0.0912455	0.281075	0	3.45615	19.8123	0.0848928	0.0329474	0.00658075	0.00718219	-0.0176645	1	1	3.02164	5e-05	0.000704079	-0.165887	1	1	3.03806	0.0128	0.0473562	-0.148678	1	1	AKTPM/LOH	Up-regulated
226	Mal2	ENSMUSG00000024479	137.082	111.488	92.3186	129.112	139.699	147.582	104.253	96.2144	121.39	172.304	136.561	300.795	418.587	85.407	153.029	118.735	105.105	-0.129792	0.34795	1	1.05691	0.0001	0.00129833	-0.100681	0.64995	0.813336	1.18753	5e-05	0.000510854	0.0331957	0.8597	0.920356	AKTPM/LOH	Up-regulated
227	Trib2	ENSMUSG00000020601	0.156062	1.45957	0.217275	0.449009	0.953617	1.30406	0.927403	0.179344	1.58387	0.142985	0.398197	15.2436	19.5498	18.8117	4.50192	0.279154	0.961059	-0.207264	0.2868	1	3.37049	5e-05	0.000704079	0.648394	0.03125	0.124901	3.58221	5e-05	0.000510854	0.860418	0.0016	0.0094908	AKTPM/LOH	Up-regulated
228	Acap1	ENSMUSG00000001588	0.199111	0.0520413	0.203953	0.886357	0.133933	0.305542	0.211423	0.114224	0.0339905	0.728287	0.330067	33.8363	15.3796	4.73182	0.307659	0.996244	1.54076	-0.166762	0.35585	1	3.79429	5e-05	0.000704079	0.446547	0.14005	0.338103	3.96821	5e-05	0.000510854	0.612842	0.05615	0.145344	AKTPM/LOH	Up-regulated
229	Met	ENSMUSG00000009376	24.9256	30.5687	18.1459	18.7036	25.3904	21.9907	25.6576	23.0077	26.9835	29.5425	25.3583	54.9393	63.0811	7.8885	29.2026	25.1478	16.2372	0.240994	0.3019	1	1.01354	0.0071	0.039303	0.131392	0.71065	0.850084	0.773674	0.0216	0.0709189	-0.105461	0.7497	0.846758	AKTPM/LOH	Up-regulated
230	Cpne5	ENSMUSG00000024008	1.5463	2.1914	1.2996	2.0232	0.930692	2.66883	1.77105	1.62687	2.18136	2.26808	0.991839	17.5583	11.3995	15.0071	1.11758	2.19044	4.84373	-0.0511747	0.8332	1	2.51083	5e-05	0.000704079	0.397358	0.2336	0.459841	2.57026	5e-05	0.000510854	0.449104	0.15015	0.293712	AKTPM/LOH	Up-regulated
231	Dkkl1	ENSMUSG00000030792	0.805373	0.542274	0.0924817	0.516812	0.202565	0.275171	0.133713	0.194231	0.300105	0.490575	0.0993346	1.724	0.912438	5.97325	0.647868	0.0830106	0.441571	-0.0973931	0.55605	1	1.54774	0.00115	0.00987136	0.0754775	0.7292	0.860996	1.655	0.0001	0.000945845	0.173391	0.34435	0.511257	AKTPM/LOH	Up-regulated
232	Gprc5c	ENSMUSG00000051043	0.58396	1.88602	1.47103	1.28202	2.48002	1.18098	2.20956	0.150646	0.918193	0.306009	0.0138684	1.27603	3.32763	12.154	0.597479	2.19775	0.571649	-0.628004	0.03695	0.648319	1.33871	0.00285	0.0196701	-0.300219	0.41395	0.637267	1.97035	0.00015	0.0013157	0.326753	0.26035	0.424076	AKTPM/LOH	Up-regulated
233	C3	ENSMUSG00000024164	1.42576	0.0737591	0.191539	1.24626	0.508229	0.445042	0.491666	0.0733269	0.19816	0.58197	0.00490774	3.04496	13.5632	2.3723	0.85039	0.279285	0.725257	-0.449813	0.0724	0.838314	2.15302	0.001	0.00881652	-0.0819012	0.84125	0.924244	2.59822	5e-05	0.000510854	0.366736	0.14385	0.284838	AKTPM/LOH	Up-regulated
234	Grm4	ENSMUSG00000063239	0.0563897	0.0687966	0.128296	0.209248	0.0403239	0.102061	0.109393	0.0618259	0.0238229	0.23304	0.00814043	3.36499	2.38665	1.15114	0.00855398	0.562366	0.149513	-0.0392778	1	1	1.60913	5e-05	0.000704079	0.153435	0.1445	0.343916	1.65441	5e-05	0.000510854	0.192344	0.0532	0.139576	AKTPM/LOH	Up-regulated
235	Chpt1	ENSMUSG00000060002	4.02237	5.98614	7.70897	7.40381	14.5167	9.37927	6.12029	6.76768	5.50549	9.69035	9.13041	75.1119	68.889	48.7393	15.4128	9.20139	11.9427	-0.430298	0.1318	1	2.60427	5e-05	0.000704079	0.246806	0.5539	0.748562	3.03667	5e-05	0.000510854	0.680091	0.08275	0.192401	AKTPM/LOH	Up-regulated
236	S100a4	ENSMUSG00000001020	2.14574	2.90207	2.07649	1.88442	2.30222	3.23486	2.49065	1.20862	5.46205	3.22487	1.81359	18.5301	37.3358	13.569	1.80402	2.82337	6.95373	0.148545	0.7968	1	2.88518	0.0003	0.0032927	0.514731	0.4275	0.648577	2.73964	0.00125	0.00759573	0.367413	0.5319	0.682112	AKTPM/LOH	Up-regulated
237	Il1r1	ENSMUSG00000026072	4.64131	4.04863	2.51219	3.14566	2.62735	1.49512	2.19658	0.788346	2.74164	1.68739	0.617154	20.7363	21.6498	2.32527	1.1408	3.67042	4.00849	-0.393892	0.0975	0.934514	2.31374	5e-05	0.000704079	0.227191	0.4612	0.676659	2.70909	5e-05	0.000510854	0.620828	0.029	0.0894693	AKTPM/LOH	Up-regulated
238	Slc4a3	ENSMUSG00000006576	0.29102	0.306065	0.262407	0.200552	0.542797	0.301087	0.345298	0.0245736	0.0977426	0.229438	0.197896	0.479306	0.404403	7.02945	0.113654	0.216203	0.287839	-0.193264	0.1408	1	1.42642	0.0001	0.00129833	-0.15229	0.2995	0.527794	1.62799	5e-05	0.000510854	0.0397403	0.68785	0.802989	AKTPM/LOH	Up-regulated
239	Tmem184c	ENSMUSG00000031617	17.9798	21.7913	16.8705	11.1495	22.707	20.6611	20.6187	17.0049	21.6299	14.6489	14.642	26.2352	25.7917	38.7062	27.3697	11.4121	16.5855	-0.0306661	0.87185	1	0.778494	0.0076	0.0411583	0.0662772	0.8163	0.910671	0.814542	0.0019	0.0104897	0.101626	0.68405	0.800253	AKTPM/LOH	Up-regulated
240	Nell1	ENSMUSG00000055409	0.00852071	0.245842	0.0177887	0.0126575	0.00304958	0.0522759	0.0268822	0.00243523	0.0353448	0	0	0.0225212	0.008766	2.5369	0.0173785	0	0.0122632	-0.0137621	1	1	0.84429	0.0018	0.0138904	-0.0173149	1	1	0.866939	0.0798	0.185692	-0.00360572	1	1	AKTPM/LOH	Up-regulated
241	Slco2a1	ENSMUSG00000032548	0.108372	0.305961	0.608865	1.79804	2.25185	3.70698	2.50797	0.559998	1.467	1.45761	1.3811	35.855	17.4438	12.0112	4.00015	0.477164	3.94564	-0.533841	0.04745	0.714763	2.75565	5e-05	0.000704079	0.12326	0.74535	0.871096	3.29258	5e-05	0.000510854	0.66004	0.05365	0.140489	AKTPM/LOH	Up-regulated
242	Fndc7	ENSMUSG00000045326	0.00433666	0	0.0126777	0.0046367	0.0192038	0.05474	0.0426397	0	0.211963	0.00429205	0.0102756	0.192749	1.0179	0.420916	0.0274392	0.110078	0.038876	0.0384889	1	1	0.608932	0.0002	0.00235206	0.046386	1	1	0.573162	0.0361	0.103972	0.00839985	1	1	AKTPM/LOH	Up-regulated
243	Cxcl5	ENSMUSG00000029371	0.881528	4.19891	0.313899	0.2196	0.85396	0.224939	0.279554	0.0879671	0.962981	0.456587	1.14981	1.87997	29.0896	1.22368	0	0.1371	2.13474	0.151537	0.49015	1	3.1186	0.0001	0.00129833	0.309397	0.5604	0.753285	2.967	5e-05	0.000510854	0.159111	0.71935	0.827232	AKTPM/LOH	Up-regulated
244	Sh3kbp1	ENSMUSG00000040990	14.8891	18.2955	10.2302	12.1657	16.706	23.5701	31.7212	19.356	24.6677	19.0136	17.768	100.306	90.0647	47.1553	23.4338	24.5226	22.6604	0.349901	0.05965	0.781207	2.21707	5e-05	0.000704079	0.448877	0.1186	0.30368	1.87183	5e-05	0.000510854	0.103242	0.66515	0.785707	AKTPM/LOH	Up-regulated
245	Ntsr2	ENSMUSG00000020591	0	0	0.279624	0.0442492	0.0547816	0.640324	0.135076	0.0204402	0.00883652	0	0	2.6687	1.10506	29.6334	0.0636294	0.297878	0.194618	-0.270193	0.0133	0.365768	3.27126	0.0001	0.00129833	-0.0655235	0.69485	0.8398	3.55202	0.25705	0.420641	0.202346	0.24925	0.41312	AKTPM/LOH	Up-regulated
246	Rhoj	ENSMUSG00000046768	1.7002	0.629855	0.111562	0.19648	0.25248	0.739926	1.37463	0.0966963	0.893405	0.209254	0	0.375908	0.31252	56.9376	0.200239	0.111655	0.283431	0.114282	0.5983	1	3.83424	5e-05	0.000704079	-0.209991	0.1635	0.372078	3.74049	0.0042	0.0196354	-0.321668	0.1378	0.276163	AKTPM/LOH	Up-regulated
247	Xpnpep3	ENSMUSG00000022401	4.43033	4.14728	4.40893	4.81356	5.53594	5.642	5.42382	4.78338	5.39955	6.67003	6.23749	9.43505	11.2419	8.66253	5.08872	6.0781	5.59753	0.0878578	0.6335	1	0.846801	0.00285	0.0196701	0.0911551	0.7579	0.878654	0.763646	0.00475	0.0216455	0.00628944	0.9816	0.990836	AKTPM/LOH	Up-regulated
248	Sncg	ENSMUSG00000023064	1.21855	0.423689	0.425915	0.988698	2.76562	1.16713	0.466985	0.161784	1.60922	1.30958	0.0654027	0.376187	0.0205011	38.2941	0.723617	0.113116	1.06662	-0.613685	0.03415	0.621022	2.39051	0.0006	0.00581817	-0.668317	0.0695	0.21562	3.01033	0.0006	0.00419064	-0.058296	0.86515	0.923005	AKTPM/LOH	Up-regulated
249	Mynn	ENSMUSG00000037730	8.92769	9.73183	8.13834	10.3502	10.0476	10.0394	9.05046	8.79332	9.24678	10.3626	9.86529	17.9366	29.2215	13.972	10.4213	9.15239	11.0921	-0.085719	0.6833	1	1.03014	0.00135	0.0111172	0.0472406	0.88335	0.943912	1.11891	0.00015	0.0013157	0.136285	0.6218	0.753153	AKTPM/LOH	Up-regulated
250	Krt79	ENSMUSG00000061397	1.69029	0.503076	0.71588	2.6774	0.620067	0.862731	0.816508	0.54061	1.40828	0.798947	1.07282	13.1286	6.07907	1.29134	1.24983	0.959495	1.7325	-0.306647	0.2145	1	1.79715	5e-05	0.000704079	-0.023242	0.9462	0.972323	2.11034	5e-05	0.000510854	0.284982	0.3106	0.476607	AKTPM/LOH	Up-regulated
251	Obsl1	ENSMUSG00000026211	0.174427	0.203489	0.365078	0.526673	0.513418	0.499981	0.325869	0.632881	0.239791	0.310846	0.122012	0.0874392	0.101245	39.8579	0.115063	0.112396	0.110546	-0.188739	0.2678	1	3.22477	5e-05	0.000704079	-0.434851	0.00525	0.0332556	3.42744	5e-05	0.000510854	-0.24787	0.04445	0.122691	AKTPM/LOH	Up-regulated
252	Ispd	ENSMUSG00000043153	0.964261	1.33199	1.45718	0.287069	0.828065	0.690086	0.871878	0.681282	0.570757	0.469007	0.950799	4.07465	3.85787	4.91952	1.25455	1.27036	0.879702	0.0957249	0.62425	1	1.76895	0.0005	0.00504801	0.433656	0.16635	0.37627	1.6817	0.0006	0.00419064	0.341118	0.2205	0.381108	AKTPM/LOH	Up-regulated
253	Inha	ENSMUSG00000032968	0	0.0491824	0.130008	0.385888	0.0548638	0.0960902	0.0701237	0.0210767	0.01222	0.0686083	0	0.0178801	0	6.83334	0.0124728	0.0568271	0.0530994	-0.188993	0.00915	0.290405	1.45662	0.0035	0.0229768	-0.177045	0.0258	0.108719	1.65609	0.00165	0.00943197	0.0103155	1	1	AKTPM/LOH	Up-regulated
254	Rp1	ENSMUSG00000025900	0.040041	0.0591084	0.0658687	0.0906802	0.0449746	0.143304	0.0157512	0.00824684	0.0293629	0.0290223	0.0523564	0.538064	0.558757	5.41058	0.0145333	0.0712194	0.241136	-0.0893203	1	1	1.52763	0.00015	0.00186109	0.0243981	1	1	1.62687	0.0018	0.0100656	0.112876	1	1	AKTPM/LOH	Up-regulated
255	Pde7b	ENSMUSG00000019990	0.0750703	0.0791301	0.0126527	0.0248234	0.0126066	0.0125544	0.0343435	0	0.0133925	0.0227591	0.05371	0.457307	0.577946	6.98717	0.0455871	0.08104	0.124276	0.0116194	1	1	1.83813	5e-05	0.000704079	0.0936893	1	1	1.8402	0.0146	0.0525456	0.0824865	1	1	AKTPM/LOH	Up-regulated
256	Atp5k	ENSMUSG00000050856	199.902	199.598	234.029	158.346	195.69	221.055	221.253	227.185	194.631	256.384	288.842	484.284	451.502	196.706	195.275	229.821	250.053	0.316083	0.0868	0.902792	1.07823	0.0002	0.00235206	0.270496	0.34485	0.575611	0.765443	0.00285	0.0144424	-0.0423307	0.8619	0.921059	AKTPM/LOH	Up-regulated
257	Mmp16	ENSMUSG00000028226	0.311942	0.0634904	0.00532857	0.011659	0.11143	0.00864254	0.0189197	0.00465154	0.0292013	0.0732447	0.119195	0.00900449	0.0872251	1.99352	0.159631	0.0152939	0	0.0076588	1	1	0.689549	0.00605	0.0347422	0.0226689	1	1	0.689525	0.00835	0.0337525	0.0156592	1	1	AKTPM/LOH	Up-regulated
258	Nt5e	ENSMUSG00000032420	0.662608	0.112903	0.0974751	0.615688	0.0866176	0.15161	0.0832576	0.104488	0.0742332	0.245155	0.120339	1.58663	3.05806	0.0619946	0.647823	0.0923114	0.0678667	-0.190306	0.08245	0.891755	1.05564	0.0023	0.0167592	-0.00702943	0.96805	0.982025	1.24506	0.00015	0.0013157	0.183654	0.22745	0.388513	AKTPM/LOH	Up-regulated
259	Lypd3	ENSMUSG00000057454	0.122646	0.021782	0.0446364	0.117992	0.127876	0.129719	0.139582	0.0252782	0.102654	0.053472	0.0261113	5.23412	5.57974	0.841257	0.586432	0.0981674	0.422911	-0.0734862	1	1	2.18033	5e-05	0.000704079	0.293091	0.0433	0.156485	2.2576	0.00045	0.00328164	0.367528	0.00225	0.0125598	AKTPM/LOH	Up-regulated
260	Hoxd4	ENSMUSG00000101174	0	0.0763416	0	0.0250331	0.0252233	0.117026	0.00359522	0.0347036	0.0746243	0.0220523	0.069663	0.342915	0.0588068	7.00628	0.0199528	0.0873928	0.0509074	-0.0196139	1	1	1.69668	0.00145	0.0117949	-0.00225544	1	1	1.72967	0.00725	0.0303669	0.0172145	1	1	AKTPM/LOH	Up-regulated
261	Gadd45a	ENSMUSG00000036390	19.7593	14.405	11.6412	41.1653	16.1477	19.8262	16.4227	15.3937	7.75508	47.4066	16.0723	101.256	87.2668	32.7027	31.9253	12.2914	27.8873	-0.301516	0.3814	1	1.58227	0.00045	0.00461654	-0.0526382	0.9157	0.959258	1.88913	0.0002	0.00166787	0.252688	0.5987	0.735625	AKTPM/LOH	Up-regulated
262	Dek	ENSMUSG00000021377	260.449	311.966	309.32	214.648	294.083	282.596	305.257	321.262	336.308	227.087	304.18	448.554	436.35	317.577	192.698	411.367	268.566	0.185493	0.2129	1	0.69587	0.00755	0.040951	0.177037	0.45045	0.66784	0.514916	0.01725	0.0597595	-0.00608446	0.97375	0.986902	AKTPM/LOH	Up-regulated
263	Htr1b	ENSMUSG00000049511	0.0265836	0.060844	0.0938462	0.0646022	0.0450284	0.0602581	0.0737499	0.0777516	0.111871	0.130459	0.0479016	0.991062	0.785105	0.247622	0.141109	0.17197	0.047733	0.042994	1	1	0.693385	0.0002	0.00235206	0.0874129	1	1	0.654762	0.00025	0.00201349	0.0452582	1	1	AKTPM/LOH	Up-regulated
264	Dlx6	ENSMUSG00000029754	0.0874164	0	0.0544419	0.0610433	0.0299169	0.00654143	0.0336596	0.017048	0.0168102	0.00477074	0.0115312	0.0367458	0.0280605	12.9746	0.0124098	0.0155863	0.0368165	-0.022268	1	1	2.34327	0.0008	0.0073498	-0.0144067	1	1	2.38162	0.00175	0.00985351	0.00772436	1	1	AKTPM/LOH	Up-regulated
265	Clec11a	ENSMUSG00000004473	0.17833	0.25906	0.410023	0.303542	0.197871	0.370653	0.236469	0.129016	0.094412	0.214943	0.111686	0.344449	0.418569	5.0932	0.203321	0.204375	0.335301	-0.156825	0.075	0.851558	1.18863	0.00075	0.00698219	-0.040317	0.77325	0.886714	1.35368	5e-05	0.000510854	0.115785	0.2971	0.462455	AKTPM/LOH	Up-regulated
266	Fancm	ENSMUSG00000055884	4.83787	6.53273	6.56216	3.46901	5.18656	5.11649	5.5298	5.91994	6.45954	4.19704	5.34287	8.40192	6.39883	15.2052	6.65787	6.04875	4.09097	0.220449	0.2104	1	1.03304	0.00085	0.00770288	0.274488	0.30955	0.53865	0.821257	0.0007	0.00476213	0.0579553	0.80505	0.886507	AKTPM/LOH	Up-regulated
267	Dsg4	ENSMUSG00000001804	0.241707	0.0449363	0.471011	0.187226	0.492396	0.166436	0.122554	0.19503	0.129145	0.166196	0.202055	0.129428	0.065621	15.6114	0.0349106	0.170071	0.374891	-0.139136	0.1348	1	2.26918	5e-05	0.000704079	-0.096224	0.5339	0.733741	2.42092	5e-05	0.000510854	0.0413623	0.6557	0.778689	AKTPM/LOH	Up-regulated
268	Mt3	ENSMUSG00000031760	1.49373	0.289066	0.519215	2.50167	2.76738	4.95805	2.7719	1.48039	2.18303	1.85333	0.358984	3.29538	1.35127	216.552	0.852205	2.09287	2.78636	-0.691057	0.0468	0.711581	4.0836	5e-05	0.000704079	-0.571638	0.28795	0.517478	4.78544	5e-05	0.000510854	0.117978	0.80225	0.884291	AKTPM/LOH	Up-regulated
269	Tmem59l	ENSMUSG00000035964	0.0343438	0.0533317	0.015925	0.0164346	0.0254406	0.0593079	0.0614803	0.0153388	0.0956973	0.0302899	0.0358492	2.50728	3.51213	0.749695	0.421115	0.111066	0.138035	0.0195208	1	1	1.70418	5e-05	0.000704079	0.24907	0.00845	0.0483172	1.68964	0.0002	0.00166787	0.231124	0.01375	0.0509347	AKTPM/LOH	Up-regulated
270	Gpr155	ENSMUSG00000041762	0.447319	0.252886	1.94155	0.406444	0.887918	0.837498	1.54705	0.664199	1.43368	0.709212	0.754936	9.0265	6.17155	14.5609	1.02433	2.3903	1.71197	0.241511	0.26295	1	2.71479	5e-05	0.000704079	0.681959	0.0264	0.110439	2.48675	5e-05	0.000510854	0.44377	0.1017	0.222415	AKTPM/LOH	Up-regulated
271	Ptprr	ENSMUSG00000020151	8.11465	3.99786	4.57748	13.2663	3.18707	11.5037	8.19531	4.3836	5.76761	10.6488	10.0383	80.2138	67.3416	18.9872	9.54271	10.7823	14.0358	-0.224035	0.3492	1	2.55428	5e-05	0.000704079	0.30607	0.38435	0.611603	2.78508	5e-05	0.000510854	0.534555	0.10695	0.231027	AKTPM/LOH	Up-regulated
272	Pabpc4l	ENSMUSG00000090919	0.00528463	0.00883857	0.0157099	0.00586874	0.0186333	0.0242098	0.0253157	0.0128704	0.0268827	0.00594939	0.0135919	0.121177	0.354675	1.43574	0.0930725	0	0.0487221	0.00102157	1	1	0.68591	0.0003	0.0032927	0.0452365	1	1	0.690927	0.00695	0.029421	0.0445732	1	1	AKTPM/LOH	Up-regulated
273	Gstm7	ENSMUSG00000004035	10.8587	10.5589	14.5768	6.93663	5.22856	22.7443	21.752	3.11211	9.40382	5.11198	2.85829	99.9018	263.333	29.3945	31.2783	14.4049	7.43338	-0.425022	0.13835	1	3.49901	5e-05	0.000704079	0.611691	0.0988	0.271616	3.92449	5e-05	0.000510854	1.04582	0.00305	0.0159371	AKTPM/LOH	Up-regulated
274	Apoc4	ENSMUSG00000074336	0.14267	0.685949	6.02324	5.91417	9.96067	3.35537	9.85577	1.7652	2.47504	18.653	0.427446	86.9064	46.3798	32.0324	2.41208	6.93027	19.4466	0.0407981	0.94215	1	3.01411	0.0024	0.0172986	0.549091	0.4235	0.645639	2.9772	0.00765	0.031717	0.507052	0.4309	0.594626	AKTPM/LOH	Up-regulated
275	Tmem106b	ENSMUSG00000029571	27.2225	20.3256	17.7112	24.9072	24.2652	21.3764	20.326	15.3299	23.372	30.951	23.1387	55.1443	99.9728	35.2093	27.4354	18.1782	31.1484	-0.0481247	0.8414	1	1.49329	0.0001	0.00129833	0.157671	0.6133	0.788994	1.54341	5e-05	0.000510854	0.209403	0.4598	0.619807	AKTPM/LOH	Up-regulated
276	Pdgfrl	ENSMUSG00000031595	1.54448	1.97757	5.03238	1.36391	0.501354	2.18453	6.21838	1.2216	2.5023	0.378132	0.379356	8.10964	1.8603	45.2138	0.043776	6.01603	1.62224	0.410361	0.1711	1	3.05436	5e-05	0.000704079	0.615437	0.13865	0.336725	2.6665	0.0001	0.000945845	0.210236	0.612	0.745563	AKTPM/LOH	Up-regulated
277	Kcnh5	ENSMUSG00000034402	0	0	0	0	0	0	0	0.00657249	0	0	0	0.0129669	0.0123002	6.38932	0.0187832	0.0188693	0.00934869	0.00191301	1	1	1.62456	5e-05	0.000704079	0.0227374	1	1	1.63652	0.23585	0.398391	0.0209082	1	1	AKTPM/LOH	Up-regulated
278	Ptpn21	ENSMUSG00000021009	10.3846	12.1983	10.1406	8.68617	12.2725	11.5078	10.0677	8.03235	12.3416	13.0019	11.2866	21.2514	22.4975	18.8084	14.6631	9.77419	11.0632	0.0209405	0.8946	1	0.970704	0.0002	0.00235206	0.158736	0.5083	0.714191	0.953947	5e-05	0.000510854	0.141696	0.497	0.652904	AKTPM/LOH	Up-regulated
279	Kctd15	ENSMUSG00000030499	0.672563	0.310735	0.903487	0.450138	0.282475	0.130766	0.165507	0.211437	0.0679417	0.828458	0.190236	19.2041	1.94885	3.00429	0.988419	0.51722	0.691509	0.0066894	0.95565	1	2.87872	5e-05	0.000704079	0.441914	0.03435	0.133354	2.88366	5e-05	0.000510854	0.436878	0.03175	0.0957801	AKTPM/LOH	Up-regulated
280	B4galt1	ENSMUSG00000028413	23.3152	19.2622	22.0893	25.7355	26.788	28.1675	27.7583	18.7749	24.3129	29.9963	23.2336	46.1281	57.4884	17.237	23.6227	31.9966	19.2787	-0.107671	0.46405	1	0.669639	0.0085	0.0450552	-0.066415	0.7758	0.888277	0.779829	0.00035	0.00265996	0.044825	0.82415	0.898621	AKTPM/LOH	Up-regulated
281	St8sia6	ENSMUSG00000003418	0.339615	0.0159042	0.296287	0.388709	0.512573	0.582744	0.451944	0.0473875	0.391049	0.547591	0.653225	7.12722	1.32993	10.1926	2.38238	0.069221	0.0698906	-0.0737702	0.58165	1	2.29997	5e-05	0.000704079	0.324315	0.1454	0.345344	2.38518	5e-05	0.000510854	0.40288	0.0502	0.133776	AKTPM/LOH	Up-regulated
282	Acpp	ENSMUSG00000032561	0.399903	0.235805	0.0676293	0.23574	0.184137	0.51109	0.170842	0.0528437	0.206784	0.537424	0.353962	0.339153	0.223216	30.5751	0.106414	0.0784932	0.893365	-0.0492416	0.70745	1	3.09658	5e-05	0.000704079	0.0638116	0.7407	0.868353	3.16178	5e-05	0.000510854	0.112867	0.53975	0.688641	AKTPM/LOH	Up-regulated
283	Nek7	ENSMUSG00000026393	20.342	17.1531	16.0337	17.0481	27.7564	25.6796	19.7871	15.4382	23.2253	28.3919	16.9938	48.2478	48.9643	41.252	24.1899	21.1966	24.0711	-0.16473	0.31405	1	1.03341	0.0002	0.00235206	0.0204684	0.93965	0.969488	1.20125	5e-05	0.000510854	0.187794	0.39015	0.554955	AKTPM/LOH	Up-regulated
284	Muc1	ENSMUSG00000042784	0.115944	0	0.0334875	0.109149	0.120709	0.14643	0.707438	0.0746721	0.266728	0.152125	0.223385	1.09772	5.45993	1.23535	0.587982	0.110823	0.295958	0.189181	0.11	0.959234	1.72736	0.00725	0.039865	0.252275	0.1326	0.326919	1.54499	0.00035	0.00265996	0.0675248	0.65815	0.780257	AKTPM/LOH	Up-regulated
285	Fbxl7	ENSMUSG00000043556	0	0	0	0	0	0	0	0.0231756	0.0303339	0	0	0.0386614	0.0680893	4.56202	0.0479894	0.0180543	0.0172006	0.0154446	1	1	1.33279	5e-05	0.000704079	0.0402138	1	1	1.32983	0.0037	0.0177705	0.0250721	1	1	AKTPM/LOH	Up-regulated
286	Sncaip	ENSMUSG00000024534	0	0.0309327	0.107473	0.0186525	0.00934794	0.0146504	0.019869	0.00943938	0	0	0	0.0301459	0.0319738	13.7815	0.0258046	0.0891565	0.0991817	-0.011996	1	1	2.43874	5e-05	0.000704079	0.0803468	1	1	2.46717	0.1336	0.269667	0.0923343	1	1	AKTPM/LOH	Up-regulated
287	Padi4	ENSMUSG00000025330	2.33404	6.79859	1.01102	5.94087	3.73951	0.498244	9.67064	6.30433	3.43394	0.845801	3.59736	52.4123	46.3223	5.99174	9.687	3.98564	5.60916	0.38871	0.3203	1	3.12956	5e-05	0.000704079	0.792232	0.057	0.188575	2.75209	5e-05	0.000510854	0.411681	0.2779	0.443168	AKTPM/LOH	Up-regulated
288	Antxr1	ENSMUSG00000033420	0.0594899	0.0408097	0.251949	0.0590848	0.120911	0.0964666	0.181389	0.0725213	0.212989	0.0855004	0.109921	3.56902	3.0381	10.7485	0.604339	0.566657	0.596995	0.052416	1	1	2.64589	5e-05	0.000704079	0.550701	0.00035	0.00403098	2.60714	5e-05	0.000510854	0.500379	0.0051	0.0239594	AKTPM/LOH	Up-regulated
289	Ccdc115	ENSMUSG00000042111	18.241	16.3995	21.3071	18.5913	24.7941	25.0731	21.0272	25.8578	22.8698	24.9732	25.2979	51.9835	48.4892	38.7577	25.8197	25.7336	22.4457	0.0772853	0.67885	1	1.08285	0.0006	0.00581817	0.147378	0.6024	0.782406	1.00986	5e-05	0.000510854	0.0732683	0.7642	0.856891	AKTPM/LOH	Up-regulated
290	Hoxb13	ENSMUSG00000049604	0	0	0	0	0	0	0	0	0	0	0	0.0273675	0.0210158	9.97582	0.0511479	0.0312992	0.0886263	0	1	1	2.08954	5e-05	0.000704079	0.0812219	1	1	2.10519	5e-05	0.000510854	0.0814049	1	1	AKTPM/LOH	Up-regulated
291	Foxd1	ENSMUSG00000078302	0.0203384	0	0.0465103	0.0276305	0.0124991	0.0122384	0.0192018	0.0270666	0.00583791	0.0528697	0.046819	1.35375	0.811603	1.84022	0.320357	0.0667515	0.0886769	0.018401	1	1	1.21449	0.00785	0.0423482	0.191837	1	1	1.20446	0.0018	0.0100656	0.174707	1	1	AKTPM/LOH	Up-regulated
292	Zmat1	ENSMUSG00000052676	0.210081	0.420129	0.615488	0.280674	0.326707	0.34553	0.475738	0.171241	0.18934	0.294778	0.202152	0.477149	1.09284	2.36886	0.36239	0.468551	0.342419	-0.0570398	0.6335	1	0.828313	0.00615	0.0352152	0.0884953	0.69095	0.838365	0.89087	0.0059	0.0258265	0.146333	0.4396	0.601853	AKTPM/LOH	Up-regulated
293	Dtnb	ENSMUSG00000071454	23.0635	22.3191	19.9551	15.0078	19.0849	20.3388	22.8251	18.6099	19.7902	17.5958	16.9479	49.7386	67.0198	24.9647	32.9782	16.4816	16.0259	0.0783942	0.72385	1	1.43452	5e-05	0.000704079	0.297706	0.3616	0.590229	1.35875	5e-05	0.000510854	0.224758	0.41775	0.581918	AKTPM/LOH	Up-regulated
294	Wdr47	ENSMUSG00000040389	4.47268	5.12213	3.24307	2.90782	3.27693	4.67365	4.25495	2.51137	2.54902	3.51338	3.84421	11.7953	15.4019	12.3167	4.77764	4.22372	5.04279	-0.0881142	0.78195	1	1.69362	0.0002	0.00235206	0.332519	0.4712	0.684926	1.78657	0.0001	0.000945845	0.424373	0.3213	0.487546	AKTPM/LOH	Up-regulated
295	St6gal1	ENSMUSG00000022885	0.628301	3.97451	1.28583	4.19491	3.50695	1.99059	2.17257	0.72227	2.25307	1.94738	2.22647	60.7811	73.4341	29.1135	13.9311	6.36918	2.37482	-0.56093	0.0156	0.395206	3.80104	5e-05	0.000704079	1.05371	0.03965	0.147145	4.36428	5e-05	0.000510854	1.61998	5e-05	0.000516629	AKTPM/LOH	Up-regulated
296	Sptlc3	ENSMUSG00000039092	0	0	0.0174893	0	0	0	0.00775066	0	0.0147108	0	0	0.330172	0.384554	52.2988	0.687863	0.126447	0.419583	0.00642831	1	1	4.18848	5e-05	0.000704079	0.505397	5e-05	0.000799132	4.20138	0.25645	0.420055	0.500892	0.25615	0.419694	AKTPM/LOH	Up-regulated
297	Gucy1a2	ENSMUSG00000041624	0.038777	0.164969	0.0243051	0.0297944	0.0289389	0.0613421	0.0158112	0	0.0358077	0.00600207	0.0513574	0.259421	0.215597	3.99645	0.13619	0.0431736	0.115623	-0.025172	1	1	1.24667	5e-05	0.000704079	0.0818784	1	1	1.28242	0.00095	0.00607589	0.107322	1	1	AKTPM/LOH	Up-regulated
298	Fbn2	ENSMUSG00000024598	0	0.00467116	0.055034	0.00859568	0	0.0125048	0.00129601	0.00509399	0.00808856	0	0.00281628	0.0341962	0.0142924	2.83828	0.0666056	0.0109129	0.0160255	-0.00507279	1	1	0.945224	0.0042	0.0263121	0.0352756	1	1	0.960023	0.012	0.0450812	0.0405409	1	1	AKTPM/LOH	Up-regulated
299	Ensa	ENSMUSG00000038619	18.2882	19.6859	17.0118	14.9478	19.9748	17.6251	18.61	18.7773	16.2244	19.9341	23.6656	27.9244	33.6771	23.6648	16.2848	22.4532	19.6888	0.149356	0.3731	1	0.756669	0.0072	0.0396994	0.182191	0.4908	0.700368	0.611427	0.01325	0.0486324	0.0359244	0.87855	0.93225	AKTPM/LOH	Up-regulated
300	Podxl	ENSMUSG00000025608	12.4663	22.0057	10.1545	21.872	38.9608	22.559	41.2159	7.5252	33.3988	41.4424	3.90771	144.899	125.213	67.867	42.0712	24.5287	29.714	-0.12267	0.5587	1	2.0802	5e-05	0.000704079	0.244154	0.335	0.567192	2.20597	5e-05	0.000510854	0.37071	0.1225	0.253874	AKTPM/LOH	Up-regulated
301	Bpifb5	ENSMUSG00000038572	0.143233	0.33424	0.679286	0.361251	0.208911	2.12678	0.668764	0.162749	0.386403	0.211051	0.213826	1.39684	1.72322	18.4233	1.46909	0.45498	0.453214	-0.513494	0.012	0.345711	2.11264	5e-05	0.000704079	-0.0593564	0.84685	0.926464	2.63167	5e-05	0.000510854	0.454212	0.08195	0.191059	AKTPM/LOH	Up-regulated
302	Ttll5	ENSMUSG00000012609	16.0078	14.469	21.1172	14.4124	21.4427	19.5852	27.6027	18.1483	19.9374	16.6136	15.5486	96.3687	92.9621	23.618	22.1941	31.7525	15.7793	0.0808357	0.7474	1	1.99463	0.00185	0.0141979	0.352486	0.45465	0.6714	1.91684	0.0001	0.000945845	0.275473	0.4524	0.612961	AKTPM/LOH	Up-regulated
303	Pdlim5	ENSMUSG00000028273	50.8388	59.2772	43.5272	59.1091	62.1976	59.5803	41.9011	38.7766	50.9223	71.2596	54.9916	91.0979	96.3221	105.566	45.016	54.0699	75.3731	-0.214776	0.195	1	0.767282	0.00175	0.0135946	-0.0124402	0.9569	0.977742	0.987469	0.0001	0.000945845	0.204641	0.3335	0.501053	AKTPM/LOH	Up-regulated
304	Rbx1	ENSMUSG00000022400	35.4593	40.7808	37.3957	34.4878	37.5063	41.7941	36.9772	36.9958	37.4696	39.1192	39.7674	59.2789	65.6625	57.4129	35.1367	43.2273	43.044	0.0112706	0.94995	1	0.752297	0.00475	0.0288654	0.129863	0.6168	0.791707	0.746111	0.00145	0.0085166	0.12167	0.58485	0.724507	AKTPM/LOH	Up-regulated
305	Fgf13	ENSMUSG00000031137	0.493301	0.0885268	1.16417	0.0693811	0.0702158	0.675646	0.294913	0.105104	0.756717	0.169637	0.337145	7.15437	8.90145	75.9789	0.379445	1.08114	5.18274	0.0697561	0.6443	1	4.6333	0.0015	0.012103	1.35577	0.0154	0.0748271	4.58063	5e-05	0.000510854	1.28723	5e-05	0.000516629	AKTPM/LOH	Up-regulated
306	Slc48a1	ENSMUSG00000081534	13.5176	13.6437	12.2197	14.5773	17.0154	15.9997	18.2437	13.5973	17.7395	18.1544	14.4742	30.0252	33.4198	34.4507	24.0131	12.0471	15.6148	0.0527005	0.80625	1	1.07536	0.0012	0.0101818	0.154461	0.6332	0.803516	1.02838	0.0003	0.0023428	0.106588	0.7106	0.820595	AKTPM/LOH	Up-regulated
307	Pros1	ENSMUSG00000022912	0.418738	0.238193	0.138419	0.123795	1.09769	0.798139	0.426308	0.0680859	0.22484	0.228082	0.186795	0.0938373	0.106987	9.85308	0.67434	0.310404	0.243269	-0.446561	0.00885	0.282885	1.37176	0.00205	0.0153044	-0.230496	0.40595	0.630924	1.82262	5e-05	0.000510854	0.214057	0.2033	0.36064	AKTPM/LOH	Up-regulated
308	Ttyh1	ENSMUSG00000030428	0.0720934	0.505445	0.944418	0.19244	0.0642981	0.12731	0.0959547	0.22891	0.315707	0.166454	0.0639108	0.534604	0.663984	12.3618	0.146459	0.817616	0.329641	0.0587469	0.3675	1	2.2731	5e-05	0.000704079	0.348632	0.0049	0.0315597	2.23078	5e-05	0.000510854	0.290629	0.024	0.0775454	AKTPM/LOH	Up-regulated
309	Vill	ENSMUSG00000038775	12.0536	16.3008	1.54817	7.31856	4.07725	3.84279	5.67982	1.37069	3.73197	9.37236	3.22002	25.776	40.168	13.8679	14.2545	4.21486	5.76929	-0.0988843	0.7574	1	2.27347	5e-05	0.000704079	0.618503	0.1973	0.417999	2.37649	5e-05	0.000510854	0.723395	0.0639	0.159773	AKTPM/LOH	Up-regulated
310	Rela	ENSMUSG00000024927	29.6071	35.0096	32.3702	26.2402	27.2488	28.5541	29.6179	27.6752	30.6907	32.833	27.2273	57.8471	54.0995	40.6752	28.9759	36.4848	30.5021	0.116022	0.4378	1	0.96198	0.00015	0.00186109	0.256552	0.2705	0.49951	0.851124	0.00015	0.0013157	0.143614	0.4767	0.634922	AKTPM/LOH	Up-regulated
311	Lrfn5	ENSMUSG00000035653	0.00525479	0.0401448	0	0	0	0	0	0	0	0.0172334	0	0.0273671	0.0159221	3.31148	0.0966055	0	0.0406435	0.00498256	1	1	1.06382	5e-05	0.000704079	0.0660028	1	1	1.06956	0.2581	0.421547	0.0614037	1	1	AKTPM/LOH	Up-regulated
312	Mtpn	ENSMUSG00000029840	124.338	123.574	121.228	150.594	137.288	148.456	122.91	114.646	128.533	166.708	158.799	229.736	237.635	172.038	137.833	137.443	156.54	-0.0653716	0.696	1	0.639403	0.00735	0.0402724	0.0250936	0.9064	0.954501	0.709968	0.0012	0.00736279	0.0941229	0.62695	0.757567	AKTPM/LOH	Up-regulated
313	Kcna2	ENSMUSG00000040724	0.0012238	0.00406079	0.0250236	0.0052568	0.00567249	0.0199884	0.0205199	0.011239	0.00101479	0.0301731	0.00317702	0.719043	2.79416	0.0294093	0.0131294	0.253163	0.0176788	0.00417456	1	1	1.15466	5e-05	0.000704079	0.116273	1	1	1.15141	0.0001	0.000945845	0.112207	1	1	AKTPM/LOH	Up-regulated
314	Hsbp1	ENSMUSG00000031839	63.027	64.2529	57.0656	63.5976	54.9749	59.3803	56.9646	50.6713	53.273	57.7576	57.9018	102.802	117.156	92.2287	76.6145	52.2477	61.0041	-0.093891	0.5904	1	0.8879	0.002	0.0150517	0.133778	0.61455	0.78994	0.987613	5e-05	0.000510854	0.232418	0.30885	0.474611	AKTPM/LOH	Up-regulated
315	Cd69	ENSMUSG00000030156	0	0	0.00385937	0	0	0	0.00669366	0.0107475	0.00690415	0	0	0.946647	3.70914	0.814915	0.126897	0.373953	0.0138238	0.00699889	1	1	1.53928	5e-05	0.000704079	0.230028	1	1	1.53516	0.08385	0.192949	0.22356	1	1	AKTPM/LOH	Up-regulated
316	Atad2	ENSMUSG00000022360	40.6712	46.999	49.2115	33.3531	47.7682	46.2781	44.5739	49.4442	50.3486	38.5005	45.0592	74.4202	75.0527	45.8523	36.993	59.1035	42.9367	0.106384	0.46285	1	0.701148	0.00435	0.0270338	0.160879	0.47975	0.691603	0.598398	0.0032	0.015829	0.0570284	0.7699	0.861214	AKTPM/LOH	Up-regulated
317	Mettl14	ENSMUSG00000028114	16.921	17.3487	17.9098	15.2156	18.4039	17.9439	17.1783	19.7905	19.635	17.7458	17.2032	22.5435	39.8752	20.9214	18.1639	20.8776	16.705	0.09248	0.6166	1	0.753601	0.0098	0.0501403	0.144455	0.5969	0.777603	0.663636	0.00645	0.0277442	0.0549542	0.81415	0.891895	AKTPM/LOH	Up-regulated
318	Synpo2	ENSMUSG00000050315	0.0427078	0.0510869	0.0315374	0.0232288	0.0229295	0.03506	0.0179868	0.0360524	0.0306577	0.0320671	0.041792	0.171676	1.56477	0.014727	0.0795702	0.0819245	0.0266615	0.00682149	1	1	0.656265	5e-05	0.000704079	0.0509497	1	1	0.649396	5e-05	0.000510854	0.0444801	1	1	AKTPM/LOH	Up-regulated
319	Cacnb2	ENSMUSG00000057914	0.130803	0.0677006	0.134245	0.0331756	0.514101	0.268437	0.114684	0.124691	0.271376	0.221022	0.2355	4.78161	4.38761	10.0447	0.459553	0.0636954	2.14095	-0.0898701	0.49475	1	2.56903	5e-05	0.000704079	0.585952	0.0265	0.110689	2.66669	5e-05	0.000510854	0.675336	0.0057	0.0261868	AKTPM/LOH	Up-regulated
320	Pdlim7	ENSMUSG00000021493	28.8822	25.1587	15.025	18.9512	20.228	21.2438	20.1099	11.6918	19.7432	29.4984	16.7283	60.1863	42.8438	54.8341	31.1833	20.8581	21.0995	-0.0362098	0.8956	1	1.42323	0.00055	0.00546211	0.305118	0.44095	0.659491	1.46585	0.0002	0.00166787	0.345561	0.36585	0.532526	AKTPM/LOH	Up-regulated
321	Zfyve16	ENSMUSG00000021706	6.86464	6.59301	5.92243	7.04486	7.69668	7.84305	6.94136	5.6992	6.14153	8.52549	7.10801	11.9787	12.9262	13.9837	7.96914	5.97027	9.03852	-0.108489	0.54985	1	0.785605	0.0065	0.0368421	0.0594609	0.82625	0.915926	0.899372	0.00055	0.00388244	0.171141	0.4867	0.644304	AKTPM/LOH	Up-regulated
322	Nes	ENSMUSG00000004891	0.306343	0.715775	1.06321	1.72652	2.66163	2.44803	3.94947	2.77729	1.75124	2.07251	0.712196	7.73839	0.867686	79.9468	3.93708	4.98345	1.54818	-0.0122207	0.94585	1	3.22436	5e-05	0.000704079	0.482409	0.0659	0.208098	3.2517	5e-05	0.000510854	0.497726	0.0347	0.102363	AKTPM/LOH	Up-regulated
323	Adamtsl3	ENSMUSG00000070469	0	0	0.0133504	0	0	0	0	0	0	0.00586939	0	0.0420837	0.00937101	1.50135	0.0130283	0	0.0791905	0.0016989	1	1	0.590326	5e-05	0.000704079	0.0443706	1	1	0.595464	0.2492	0.413398	0.0427258	1	1	AKTPM/LOH	Up-regulated
324	Psg17	ENSMUSG00000004540	0.413224	0.127918	0.436744	1.14169	1.42918	0.940146	0.816816	0.433378	0.521825	2.11261	0.842536	4.94117	6.19546	1.0498	0.842191	1.67168	0.969839	-0.155137	0.543	1	1.30157	0.00275	0.01915	0.013194	0.97285	0.984254	1.45665	0.0018	0.0100656	0.168292	0.55885	0.704307	AKTPM/LOH	Up-regulated
325	Gfod1	ENSMUSG00000051335	0.442715	0.297448	0.482964	0.555528	0.649977	0.693498	0.437018	0.387822	0.591508	0.683211	0.434663	2.44929	2.45485	0.604499	1.07436	0.39716	0.479921	-0.113659	0.43445	1	0.857386	0.0014	0.0114816	0.0339478	0.857	0.930677	0.972193	0.0011	0.00685525	0.148907	0.3799	0.545632	AKTPM/LOH	Up-regulated
326	Clmp	ENSMUSG00000032024	0.860821	0.390152	1.41761	1.60069	0.999162	1.48758	0.997584	0.894834	0.906793	1.26199	1.30685	0.424875	0.490054	36.6241	0.64932	1.36224	2.85419	-0.184617	0.4668	1	2.50742	5e-05	0.000704079	0.172466	0.65835	0.819074	2.70666	5e-05	0.000510854	0.357425	0.3366	0.503781	AKTPM/LOH	Up-regulated
327	Fam171b	ENSMUSG00000048388	0.00282062	0.00462739	0.230009	0.0272346	0.0456691	0.0546695	0.198687	0.0190128	0.0637139	0.0181276	0	0.301145	0.376062	15.7558	0.791898	0.204166	0.14298	0.0229555	1	1	2.60955	5e-05	0.000704079	0.413347	0.00055	0.00582435	2.60385	0.0215	0.0707244	0.393085	0.05085	0.134984	AKTPM/LOH	Up-regulated
328	Ecscr	ENSMUSG00000073599	66.1881	87.9788	47.3477	52.2107	72.1346	32.7417	69.6778	37.3065	56.9162	71.231	26.945	139.342	132.022	102.884	72.1042	78.9824	40.9551	0.00180545	0.9951	1	1.3265	0.00065	0.00622531	0.323506	0.40875	0.632429	1.32953	0.001	0.00634308	0.325194	0.3745	0.541045	AKTPM/LOH	Up-regulated
329	Tmem229b	ENSMUSG00000046157	1.99662	2.71474	2.2124	1.80641	1.06	1.29647	1.58487	0.498421	1.05814	1.77332	0.668415	4.6598	4.26768	22.4462	2.64695	2.42217	1.90728	-0.173858	0.3927	1	2.28274	5e-05	0.000704079	0.503415	0.09115	0.258087	2.4681	5e-05	0.000510854	0.679866	0.01075	0.0423462	AKTPM/LOH	Up-regulated
330	Sf3b6	ENSMUSG00000037361	86.4197	94.2645	102.793	86.1365	86.85	97.7848	90.7177	89.7133	91.0549	99.3045	109.452	145.978	134.895	156.982	98.9875	103.045	99.5746	0.0953787	0.56475	1	0.768683	0.00515	0.0306958	0.193988	0.4503	0.66769	0.679883	0.002	0.0109116	0.102428	0.63025	0.759902	AKTPM/LOH	Up-regulated
331	Pof1b	ENSMUSG00000034607	15.5241	23.6875	14.5314	22.2498	19.7787	18.5113	17.8932	17.3059	18.2986	21.666	17.1426	37.3651	42.287	24.1659	21.322	21.1195	19.3175	-0.117168	0.51745	1	0.841272	0.0058	0.0335963	0.0654617	0.81465	0.909345	0.962945	0.00025	0.00201349	0.186051	0.43315	0.596352	AKTPM/LOH	Up-regulated
332	Lin7a	ENSMUSG00000019906	0.00581287	0.0239457	0.0139652	0.0160124	0.00328631	0.0148933	0.00485892	0.00951841	0.00491495	0.0599125	0.00727992	0.0223519	0.0216938	4.26062	0.0437383	0.0237619	0.227148	0.00851995	1	1	1.24647	0.0011	0.00951813	0.120965	1	1	1.24993	0.04005	0.112479	0.112617	1	1	AKTPM/LOH	Up-regulated
333	Rcn1	ENSMUSG00000005973	1.61436	4.90316	1.54397	2.77583	0.739328	0.761105	0.387224	0.395532	0.567095	1.9808	0.0766715	0.60534	0.55091	85.3058	4.25619	2.99968	1.56849	-0.527355	0.0574	0.772432	3.6048	5e-05	0.000704079	0.72662	0.0785	0.23367	4.14439	5e-05	0.000510854	1.25428	0.007	0.0307007	AKTPM/LOH	Up-regulated
334	Abca8b	ENSMUSG00000020620	0.0623846	0.273637	0.253249	0.206923	0.27602	0.153923	0.376288	0.189455	0.193255	0.190091	0.277207	0.594217	0.367771	2.28983	0.330052	0.454117	0.117623	0.0388615	0.70215	1	0.787854	0.00265	0.0185925	0.108981	0.40365	0.628623	0.757887	0.00345	0.0168318	0.0718	0.56705	0.710598	AKTPM/LOH	Up-regulated
335	Cyb5r3	ENSMUSG00000018042	70.3073	71.915	57.8049	62.9219	69.5571	77.9957	70.1024	62.3291	59.3809	84.2609	76.6111	272.688	258.911	213.144	108.921	68.3222	101.31	0.0138493	0.959	1	1.89872	0.0001	0.00129833	0.44251	0.3382	0.569691	1.8899	5e-05	0.000510854	0.432936	0.25435	0.418041	AKTPM/LOH	Up-regulated
336	Trpm1	ENSMUSG00000030523	0.250643	0.323211	0.401692	0.394374	0.249268	0.693278	0.350123	0.0843124	0.433986	0.203593	0.024677	13.8727	7.7282	2.74672	0.488496	1.58832	1.61977	-0.245177	0.0842	0.898199	2.72953	5e-05	0.000704079	0.641385	0.0381	0.143241	2.9781	5e-05	0.000510854	0.885443	5e-05	0.000516629	AKTPM/LOH	Up-regulated
337	Cab39	ENSMUSG00000036707	121.461	119.036	133.79	136.939	125.934	134.059	129.705	137.855	135.608	136.235	130.302	233.213	258.448	197.431	108.727	163.371	158.839	0.0233185	0.89075	1	0.88049	0.0006	0.00581817	0.155358	0.5087	0.714394	0.862542	5e-05	0.000510854	0.134739	0.49995	0.655212	AKTPM/LOH	Up-regulated
338	Serpinb8	ENSMUSG00000026315	0.414357	0.585436	0.298018	0.607197	2.28657	2.34654	0.979738	0.292574	0.630561	0.613053	0.593346	13.0152	18.47	13.2391	4.22938	0.635876	3.34709	-0.757722	0.01935	0.441344	2.6085	0.00155	0.0124633	0.480004	0.4404	0.659168	3.36127	5e-05	0.000510854	1.23771	0.0044	0.0213049	AKTPM/LOH	Up-regulated
339	Ly6e	ENSMUSG00000022587	1054.48	340.634	798.723	437.854	603.521	672.976	490.777	499.413	446.301	793.949	663.671	1807.39	1302.01	1554.95	1273.57	568.18	352.852	0.026419	0.8609	1	1.52893	5e-05	0.000704079	0.403182	0.12795	0.318871	1.50759	5e-05	0.000510854	0.382666	0.07855	0.18559	AKTPM/LOH	Up-regulated
340	Brdt	ENSMUSG00000029279	0.336316	0.280165	0.277462	0.456183	0.80241	0.524965	0.736937	0.215857	0.369913	1.08329	0.0986239	2.08445	6.23238	0.398964	0.21665	0.410724	1.49765	-0.0874307	0.7291	1	1.3657	0.00895	0.0468543	0.115071	0.77925	0.88994	1.45124	0.00325	0.0160306	0.201692	0.55265	0.69944	AKTPM/LOH	Up-regulated
341	Slc37a3	ENSMUSG00000029924	39.5458	45.2356	26.4711	28.393	40.2421	36.9454	33.2195	33.0546	36.1819	37.1433	35.5114	78.3889	66.9452	73.5967	50.0471	29.6366	42.1259	-0.0005197	0.99845	1	1.11549	0.0043	0.0268184	0.244243	0.5467	0.743546	1.12129	0.0026	0.0134254	0.248716	0.4905	0.647213	AKTPM/LOH	Up-regulated
342	Gem	ENSMUSG00000028214	1.10664	1.00121	1.52798	4.5586	2.13864	3.13658	0.982102	0.845425	1.27504	3.27547	2.5202	32.1725	24.4211	12.9758	1.00977	2.87231	10.5244	-0.616197	0.04315	0.679916	2.58542	5e-05	0.000704079	0.468693	0.3079	0.536842	3.20432	5e-05	0.000510854	1.08373	0.01115	0.0436216	AKTPM/LOH	Up-regulated
343	Gm5269	ENSMUSG00000098549	0.185933	0.453254	0.373376	0.0998442	0.313295	0.290438	0.132333	0.219096	0.352761	0.382487	0.0752335	0.0796407	4.61408	0.38415	0.367645	0.59065	0.134836	-0.000904257	0.99385	1	1.18074	0.00375	0.0240975	0.152971	0.4575	0.674095	1.17952	0.00175	0.00985351	0.154168	0.36925	0.535941	AKTPM/LOH	Up-regulated
344	Cdc14a	ENSMUSG00000033502	11.8068	10.4522	12.5651	11.4785	10.1942	9.15929	9.57198	7.15681	9.94859	10.7405	9.84188	13.4741	35.0625	10.3762	15.0026	8.10345	10.1456	-0.105302	0.6262	1	0.967688	0.00215	0.0158982	0.139552	0.62945	0.800818	1.0745	0.00015	0.0013157	0.249698	0.3271	0.493619	AKTPM/LOH	Up-regulated
345	Col7a1	ENSMUSG00000025650	0.0957791	0.0368972	0.154388	0.161058	0.0895484	0.0659565	0.145006	0.0227492	0.218012	0.12959	0.0323266	0.347545	0.27339	1.70888	0.204177	0.168922	0.152636	0.0049913	1	1	0.6855	0.00445	0.0274237	0.0931034	0.37305	0.600332	0.687865	0.00325	0.0160306	0.0888949	0.3641	0.530767	AKTPM/LOH	Up-regulated
346	Wnt7a	ENSMUSG00000030093	2.21284	1.79514	1.06701	0.668461	0.546593	2.78385	4.00067	0.279465	1.07879	1.10835	0.21005	10.441	4.68921	9.77873	2.42109	3.42284	1.16346	-0.00401163	0.9901	1	2.05357	5e-05	0.000704079	0.541512	0.1548	0.359206	2.06833	5e-05	0.000510854	0.550733	0.12235	0.25364	AKTPM/LOH	Up-regulated
347	Edil3	ENSMUSG00000034488	0	0	0	0.0387249	0.00963613	0.0250265	0	0.00869919	0.0150079	0.0515009	0	0.928614	0.956161	0.0752968	0.122436	0.091866	0.0680728	-0.0131812	1	1	0.72175	5e-05	0.000704079	0.0972417	1	1	0.737331	0.0521	0.135928	0.110646	1	1	AKTPM/LOH	Up-regulated
348	Adgrl3	ENSMUSG00000037605	0.611419	0.650078	0.699244	0.591071	2.10998	3.91178	0.555797	0.797421	1.78533	2.72069	1.29602	14.0445	20.1446	35.9322	4.07779	3.33192	5.76189	-0.390348	0.2529	1	2.98178	5e-05	0.000704079	0.784437	0.0664	0.209199	3.37349	5e-05	0.000510854	1.17427	0.00465	0.02221	AKTPM/LOH	Up-regulated
349	Osgin1	ENSMUSG00000074063	6.10201	3.28886	4.51197	5.32892	5.32586	6.11573	5.46262	2.92429	5.0061	7.83947	6.2727	23.3386	24.3542	2.61886	12.2024	2.86365	4.57695	-0.0148204	0.9614	1	1.53781	0.00045	0.00461654	0.238279	0.5991	0.77944	1.55487	0.0002	0.00166787	0.259407	0.52265	0.6746	AKTPM/LOH	Up-regulated
350	Adtrp	ENSMUSG00000058022	10.5779	6.96626	5.23994	6.55553	12.1315	14.3574	8.738	4.36694	14.1447	11.2114	15.5536	75.7514	75.0286	15.9501	7.48342	6.03127	33.4851	-0.0175253	0.9513	1	2.34615	5e-05	0.000704079	0.512308	0.2453	0.472631	2.36516	5e-05	0.000510854	0.53181	0.165	0.312392	AKTPM/LOH	Up-regulated
351	Lrrc8e	ENSMUSG00000046589	2.36717	1.89989	1.09831	1.65899	1.35489	1.63403	3.25994	1.67236	1.32726	1.96091	0.904568	23.2198	17.4795	8.09222	4.4911	2.56712	4.05819	0.146798	0.66685	1	2.84241	5e-05	0.000704079	0.914799	0.03555	0.136554	2.7042	5e-05	0.000510854	0.772844	0.07215	0.174492	AKTPM/LOH	Up-regulated
352	Sptbn1	ENSMUSG00000020315	114.959	146.615	117.79	110.147	120.026	111.752	129.873	117.795	131.969	105.398	85.3501	214.15	202.446	175.654	129.119	133.768	122.229	0.00516058	0.9704	1	0.875702	0.00055	0.00546211	0.210157	0.33265	0.56432	0.876263	5e-05	0.000510854	0.208415	0.2436	0.407246	AKTPM/LOH	Up-regulated
353	Zfp449	ENSMUSG00000073176	0.0200262	0.00816952	0.00478568	0.0216834	0.0281166	0.0219488	0.00813049	0	0	0.00528941	0	0	0.00793463	1.91924	0.0358854	0.0147901	0.139485	-0.0301952	1	1	0.668206	0.0017	0.0133246	0.0563896	1	1	0.705455	0.17875	0.330046	0.0863618	1	1	AKTPM/LOH	Up-regulated
354	Klhdc8a	ENSMUSG00000042115	0.0151404	0.0419049	0.0097998	0.0417903	0.0241173	0.100772	0.0536027	0.048614	0.0461996	0.0469666	0.0672675	0.920014	1.06795	1.22447	0.215407	0.0318876	0.333087	-0.00370057	1	1	0.993413	5e-05	0.000704079	0.18257	0.0362	0.138319	1.00265	5e-05	0.000510854	0.186956	0.0181	0.06267	AKTPM/LOH	Up-regulated
355	Nkx6-1	ENSMUSG00000035187	0	0	0.0600454	0.0198976	0.00785394	0.0469109	0.00369203	0.0190265	0.0330976	0.0254837	0.0077157	0.016984	0.0100312	5.04987	0	0.0567311	0.435253	-0.0097501	1	1	1.37117	5e-05	0.000704079	0.186733	0.0181	0.0844687	1.39327	0.00405	0.0190948	0.196302	0.0179	0.0621499	AKTPM/LOH	Up-regulated
356	Gm6792	ENSMUSG00000053367	0.175818	0.656285	0.866398	0.21787	0.889196	0.986878	1.87217	0.245378	0.589977	0.429621	0.275641	5.3115	4.85079	24.4958	3.71762	0.368275	1.86791	-0.016367	0.95075	1	2.90409	0.0001	0.00129833	0.843818	0.05155	0.176289	2.93314	0.0001	0.000945845	0.865864	0.05085	0.134984	AKTPM/LOH	Up-regulated
357	Cxcl2	ENSMUSG00000058427	1.0993	0.440695	0.296628	0.703108	0.671693	0.38786	0.295795	0.243999	0.217314	0.546587	0.735277	1.51715	7.90924	0.29365	0.16411	1.48203	0.732454	-0.170759	0.3335	1	1.49226	0.00065	0.00622531	0.186779	0.5815	0.76826	1.6599	0.00015	0.0013157	0.356975	0.23925	0.401783	AKTPM/LOH	Up-regulated
358	Prss56	ENSMUSG00000036480	0.0152245	0.0338062	0.448695	0.558996	0.10593	0.326762	0.226727	0.20469	0.640479	0.0540312	0.378756	0.540388	0.0185682	4.65541	0.00867095	0.425589	0.78422	-0.0310604	0.8195	1	1.0343	0.0019	0.014439	0.0880138	0.6837	0.833808	1.07766	0.00015	0.0013157	0.119412	0.50335	0.658035	AKTPM/LOH	Up-regulated
359	Kansl3	ENSMUSG00000010453	19.2563	18.751	18.1908	15.3002	15.0541	15.74	18.3154	16.7109	16.814	17.4426	17.9289	25.586	26.9548	29.5155	21.2703	18.6187	16.2334	0.177485	0.36475	1	0.870488	0.0012	0.0101818	0.307144	0.29775	0.526053	0.699724	0.0062	0.02681	0.134012	0.6227	0.753783	AKTPM/LOH	Up-regulated
360	Hspg2	ENSMUSG00000028763	10.6346	6.41909	6.24469	2.82864	10.6576	8.1184	12.8683	2.73749	8.9952	6.92559	1.68235	18.8985	17.0542	19.9785	7.42391	10.8193	8.01159	-0.104682	0.609	1	1.33956	5e-05	0.000704079	0.28585	0.36905	0.596967	1.44845	5e-05	0.000510854	0.393297	0.19275	0.347445	AKTPM/LOH	Up-regulated
361	Zc2hc1a	ENSMUSG00000043542	3.80175	3.68286	3.34135	3.16557	6.01128	4.66963	3.89231	2.25473	4.0298	5.37215	3.11606	10.9985	20.5846	5.87282	8.8514	3.82246	2.58772	-0.242678	0.4394	1	1.35955	0.004	0.025343	0.156045	0.6878	0.83687	1.60095	0.0003	0.0023428	0.402862	0.266	0.429327	AKTPM/LOH	Up-regulated
362	Fam178a	ENSMUSG00000036097	17.4712	21.0799	23.9874	22.1994	27.787	28.1515	22.9821	24.7265	25.9242	26.2437	25.4555	45.722	47.6435	26.9626	12.1852	33.4809	33.0435	-0.0466756	0.74565	1	0.699784	0.0047	0.0286237	0.0449089	0.85285	0.928786	0.749868	0.0002	0.00166787	0.0927858	0.63915	0.767002	AKTPM/LOH	Up-regulated
363	Krt13	ENSMUSG00000044041	0.477805	0.786022	0.208211	0.429275	0.202876	0.561387	0.510751	0.750596	1.52024	0.417766	0.466749	1.70754	1.72025	25.2085	4.09649	0.102006	0.569589	0.3128	0.31385	1	2.90627	5e-05	0.000704079	0.91708	0.0148	0.0724471	2.6141	0.0021	0.0113723	0.612185	0.2441	0.407833	AKTPM/LOH	Up-regulated
364	Atp10a	ENSMUSG00000025324	0.717301	3.35429	1.61356	0.980154	9.41378	4.67503	10.2656	0.854892	4.84029	6.31951	0.541512	24.1315	22.0838	22.4272	8.38785	1.71406	10.3143	-0.119338	0.53995	1	2.06972	5e-05	0.000704079	0.416696	0.1346	0.330199	2.19174	5e-05	0.000510854	0.539494	0.03445	0.101866	AKTPM/LOH	Up-regulated
365	Abcc9	ENSMUSG00000030249	0.00253767	0.016934	0.0905406	0.0303906	0.0138294	0.0552374	0.0234958	0.0217565	0.014748	0.0102621	0.017935	0.537556	0.12366	1.25051	0.0584507	0.0972196	0.17647	-0.0216571	1	1	0.666935	5e-05	0.000704079	0.106919	1	1	0.694753	5e-05	0.000510854	0.128567	1	1	AKTPM/LOH	Up-regulated
366	Trim59	ENSMUSG00000034317	27.774	36.0552	35.3292	31.8405	37.1991	37.4271	33.2389	32.958	36.4953	31.9142	37.2947	49.7486	82.5663	48.5624	31.4961	43.9096	38.7471	-0.0382737	0.82225	1	0.839783	0.0025	0.0178264	0.135743	0.609	0.786319	0.881308	0.00015	0.0013157	0.17703	0.4388	0.601297	AKTPM/LOH	Up-regulated
367	Cnpy1	ENSMUSG00000044681	0.407565	0.315458	0.770544	0.161222	0.0707183	0.248854	0.850127	0.275521	0.130412	0.0431005	0.12501	1.99842	2.32298	1.39298	0.0163983	1.56144	0.0551259	0.144571	0.1981	1	1.36432	5e-05	0.000704079	0.416135	0.12675	0.317254	1.22921	0.0032	0.015829	0.274154	0.3662	0.532753	AKTPM/LOH	Up-regulated
368	Aox1	ENSMUSG00000063558	0.201188	0.177615	0.554059	0.797668	1.40125	0.8914	0.994275	0.213939	0.783919	1.03178	0.217571	6.84976	8.70526	6.1738	2.87939	1.38172	0.825902	-0.300683	0.117	0.976112	2.0861	5e-05	0.000704079	0.435855	0.14845	0.349403	2.38795	5e-05	0.000510854	0.738353	0.0097	0.0392922	AKTPM/LOH	Up-regulated
369	Lrig3	ENSMUSG00000020105	0.402817	0.652026	0.876365	1.70688	3.05357	2.88426	3.49129	1.85488	3.03665	0.644888	1.18742	9.93192	11.8902	9.93566	4.72473	2.47513	2.36644	-0.221542	0.32065	1	1.78057	5e-05	0.000704079	0.273743	0.4211	0.643819	2.00631	5e-05	0.000510854	0.49929	0.0931	0.208965	AKTPM/LOH	Up-regulated
370	Mapkbp1	ENSMUSG00000033902	1.85157	1.92496	1.80027	2.02449	1.94431	2.40381	1.69477	1.95989	1.73979	2.37815	1.79559	1.11469	1.54447	17.2479	2.54913	1.89108	2.88326	-0.0961027	0.5845	1	1.29999	0.0001	0.00129833	0.16892	0.501	0.708408	1.40745	5e-05	0.000510854	0.266977	0.2532	0.4168	AKTPM/LOH	Up-regulated
371	Psat1	ENSMUSG00000024640	247.993	130.58	295.327	279.463	266.167	250.578	266.212	307.864	260.207	316.851	305.742	502.537	545.161	204.712	340.325	284.287	230.31	0.140527	0.3356	1	0.754949	0.00365	0.0236396	0.143417	0.54345	0.741771	0.618032	0.00445	0.0205413	0.00711403	0.97025	0.984881	AKTPM/LOH	Up-regulated
372	Gxylt2	ENSMUSG00000030074	0.0236546	0.154879	0.145767	0.107639	0.0770325	0.129772	0.112819	0.0373399	0.189928	0.0333471	0.0597533	0.321849	0.0640298	4.52361	0.174305	0.311089	0.372326	-0.0237364	1	1	1.24126	5e-05	0.000704079	0.224739	0.02635	0.11033	1.27645	0.0002	0.00166787	0.248874	0.01565	0.0561992	AKTPM/LOH	Up-regulated
373	Prickle1	ENSMUSG00000036158	0.82572	1.7047	0.641975	0.566892	2.44892	2.06391	2.21647	1.55123	3.34069	1.9184	1.94315	12.6642	12.2512	5.91626	3.42682	3.04346	2.83541	0.250178	0.2543	1	2.14967	5e-05	0.000704079	0.637426	0.0508	0.174502	1.90448	5e-05	0.000510854	0.390727	0.1761	0.32586	AKTPM/LOH	Up-regulated
374	Ceacam2	ENSMUSG00000054385	0.103959	0.49687	0.244962	0.136343	0.198633	0.126044	0.118742	0.133141	0.234779	0.144637	0.134407	0.517937	0.354369	8.78194	0.404081	0.516713	0.789071	0.000195129	0.99825	1	1.85565	5e-05	0.000704079	0.454107	0.00405	0.0272281	1.86932	5e-05	0.000510854	0.454742	0.0034	0.0173693	AKTPM/LOH	Up-regulated
375	Pdzd2	ENSMUSG00000022197	0.143945	0.0790377	0.343802	0.180167	0.137257	0.210086	0.0969669	0.0990647	0.277385	0.145801	0.121086	0.129241	0.149867	2.25771	0.17261	0.284339	0.284564	-0.0334562	0.6463	1	0.645594	0.00205	0.0153044	0.0914496	0.4684	0.682293	0.686222	0.0002	0.00166787	0.125032	0.2391	0.40163	AKTPM/LOH	Up-regulated
376	Lag3	ENSMUSG00000030124	0.0714014	0.0446892	0.265207	0.0617312	0.0245409	0.0698472	0.035984	0.0207872	0.0547286	0.177007	0	0.805031	0.800327	1.73021	0.268938	0.0890219	0.369978	0.00799364	1	1	1.01791	0.0001	0.00129833	0.246074	0.01475	0.0722535	1.01688	0.03215	0.0953445	0.23879	0.1225	0.253874	AKTPM/LOH	Up-regulated
377	Slc15a1	ENSMUSG00000025557	0.0461214	0.0309193	0.0780931	0.0834217	0.0248994	0.0513946	0.0374141	0.0248096	0.0393331	0.113088	0.0847096	0.251658	0.169043	1.38614	0.126555	0.0902581	0.185337	0.00947142	1	1	0.603533	0.00065	0.00622531	0.110144	1	1	0.600717	0.0001	0.000945845	0.101248	1	1	AKTPM/LOH	Up-regulated
378	Plekhs1	ENSMUSG00000035818	20.2393	22.3295	16.4572	10.5031	23.1494	14.2236	14.718	3.81767	13.8209	23.3432	7.73459	97.2773	103.377	30.2212	56.641	17.0046	1.75904	-0.306772	0.1133	0.966133	2.30814	5e-05	0.000704079	0.672921	0.0304	0.122747	2.61461	5e-05	0.000510854	0.9863	0.0004	0.00311031	AKTPM/LOH	Up-regulated
379	Ankmy2	ENSMUSG00000036188	19.6148	20.6671	22.5097	18.0718	17.2965	16.5936	16.8802	16.4269	14.5118	15.9558	14.5312	34.7714	39.402	42.7427	24.0181	19.508	19.9665	-0.132472	0.4824	1	1.20274	0.0002	0.00235206	0.314174	0.26805	0.496646	1.34156	5e-05	0.000510854	0.450576	0.0714	0.173135	AKTPM/LOH	Up-regulated
380	Shcbp1	ENSMUSG00000022322	32.8022	34.3943	35.2197	27.8908	37.9822	38.5916	30.5108	32.4673	41.807	34.5165	43.2663	61.0005	71.7143	38.0405	38.9458	44.4247	33.0242	0.0742611	0.6784	1	0.790453	0.00655	0.0370055	0.191273	0.51105	0.716305	0.719204	0.0036	0.0173623	0.120531	0.6199	0.751321	AKTPM/LOH	Up-regulated
381	Pla2g7	ENSMUSG00000023913	0.0339853	0.0239336	0.016005	0.0086242	0.0324745	0.0693173	0.14302	0.12075	0.308216	0.11316	0.141431	0.41732	0.808769	3.06147	0.0160431	0.0680641	0.809568	0.169121	0.00735	0.251677	1.22834	0.0001	0.00129833	0.329342	0.01965	0.0896718	1.07173	0.00035	0.00265996	0.16196	0.3505	0.517311	AKTPM/LOH	Up-regulated
382	Cntn1	ENSMUSG00000055022	0.0315109	0.0261063	0.0453399	0.0475906	0.0393094	0.0342597	0.051591	0.0274799	0.0476712	0.0562723	0.0243312	0.113225	0.0524753	1.81735	0.114633	0.148405	0.115833	0.00154864	1	1	0.665544	5e-05	0.000704079	0.117279	1	1	0.671587	5e-05	0.000510854	0.116142	1	1	AKTPM/LOH	Up-regulated
383	Col18a1	ENSMUSG00000001435	15.9636	17.0504	12.3526	25.1078	15.1434	21.7942	22.8652	10.5383	23.3887	12.6251	6.94466	74.5029	71.0969	147.563	31.9995	28.8905	30.7253	-0.414653	0.22715	1	2.24751	0.00025	0.00283286	0.579231	0.26	0.488748	2.67279	5e-05	0.000510854	0.998395	0.0172	0.0603296	AKTPM/LOH	Up-regulated
384	Cyb5b	ENSMUSG00000031924	200.741	200.616	219.6	202.963	220.928	223.355	195.435	200.991	211.39	202.043	275.561	485.828	398.343	391.647	182.97	216.148	351.306	0.0161257	0.90885	1	1.06351	5e-05	0.000704079	0.252249	0.24715	0.474408	1.05368	5e-05	0.000510854	0.239132	0.19815	0.354481	AKTPM/LOH	Up-regulated
385	AI467606	ENSMUSG00000045165	5.38672	3.52092	4.26893	2.38212	9.86725	13.5105	15.5249	14.1267	11.0079	7.87904	7.55146	28.7778	24.1426	19.1266	9.92579	13.8733	9.89581	0.354405	0.1134	0.966133	1.47593	0.00025	0.00283286	0.38951	0.2562	0.485371	1.12506	5e-05	0.000510854	0.0378315	0.8912	0.939949	AKTPM/LOH	Up-regulated
386	Sh3bp4	ENSMUSG00000036206	16.4901	20.2794	13.9719	14.9481	14.9578	15.8729	16.8022	14.7871	16.8227	15.4072	14.9655	25.464	26.501	22.7716	20.0919	13.4528	18.8794	0.048184	0.7473	1	0.756107	0.00145	0.0117949	0.224695	0.3358	0.56778	0.713663	0.0007	0.00476213	0.180657	0.35975	0.526943	AKTPM/LOH	Up-regulated
387	Plag1	ENSMUSG00000003282	0.0827858	0.303447	0.0775275	0.412075	0.0852569	0.144909	0.087808	0.0838632	0.315679	0.105739	0.21904	1.55337	2.85969	0.0616502	0.529842	0.139276	0.498873	-0.0617908	0.5791	1	1.09099	0.0026	0.018343	0.204757	0.2883	0.517636	1.15441	5e-05	0.000510854	0.267729	0.0498	0.132865	AKTPM/LOH	Up-regulated
388	Nucb2	ENSMUSG00000030659	23.4966	17.7585	14.8988	29.8002	19.2979	19.9688	24.8521	14.627	14.961	26.8551	13.1236	64.5332	85.016	23.4581	25.1949	25.8192	27.9004	-0.27169	0.20615	1	1.39031	5e-05	0.000704079	0.222093	0.4774	0.689367	1.66593	5e-05	0.000510854	0.497522	0.08705	0.199528	AKTPM/LOH	Up-regulated
389	Olfm2	ENSMUSG00000032172	0.190879	0.133755	0.157701	0.114552	0.158185	0.0751927	0.141534	0.0986951	0.169947	0.131598	0.138618	0.131378	0.044716	7.28242	0.368337	0.217867	0.861336	0.0262042	1	1	1.62283	5e-05	0.000704079	0.419047	0.0101	0.0549531	1.61104	5e-05	0.000510854	0.39403	0.02085	0.0698152	AKTPM/LOH	Up-regulated
390	Ppp1r3c	ENSMUSG00000067279	0.224447	0.621061	1.32091	0.971317	0.641076	2.30534	2.93202	0.187866	0.35616	0.849272	0.0767027	8.00878	10.1505	14.5818	0.109694	3.43563	4.57879	-0.300088	0.2691	1	2.42143	5e-05	0.000704079	0.707069	0.0823	0.240882	2.7279	0.0011	0.00685525	1.00792	0.0067	0.0297076	AKTPM/LOH	Up-regulated
391	Tubb2a	ENSMUSG00000058672	8.7727	7.41404	8.44658	7.96888	4.92377	5.08011	7.44558	2.57808	5.35748	5.26288	3.06124	25.9884	21.6729	45.2141	10.7216	9.32641	11.3279	-0.285355	0.3061	1	2.24955	5e-05	0.000704079	0.748014	0.05345	0.180727	2.54538	5e-05	0.000510854	1.03764	0.0066	0.02934	AKTPM/LOH	Up-regulated
392	Cyfip2	ENSMUSG00000020340	0.0220891	0.189237	0.150399	0.0389029	0.0222908	0.0505272	0.0541615	0.0209973	0.0488512	0.0149772	0.0153507	0.0258189	0.00862776	2.02684	0.15286	0.104767	0.196348	-0.00891026	1	1	0.68881	5e-05	0.000704079	0.154201	1	1	0.705623	5e-05	0.000510854	0.163578	1	1	AKTPM/LOH	Up-regulated
393	1700023F06Rik	ENSMUSG00000020940	0.0685968	0.147194	0.03525	0.0806029	0.0763374	0.0698207	0.050937	0.0170277	0.0436211	0.0231907	0	1.55626	1.30846	0.262527	0.0972693	0.285495	0.306454	-0.0667429	1	1	0.964314	5e-05	0.000704079	0.197438	0.0318	0.126331	1.03361	0.00195	0.010685	0.263777	0.007	0.0307007	AKTPM/LOH	Up-regulated
394	Arhgap28	ENSMUSG00000024043	0.032047	0.0943672	0.231511	0.0931418	0.038434	0.0201797	0.046561	0.00528638	0.0672543	0.14114	0.139188	0.0545294	0.0147142	6.32161	0.0535103	0.100702	1.04925	0.0401468	1	1	1.55196	0.0001	0.00129833	0.421835	0.01195	0.0617581	1.52647	5e-05	0.000510854	0.382344	0.02365	0.0768122	AKTPM/LOH	Up-regulated
395	Ift57	ENSMUSG00000032965	5.7266	4.99831	9.27211	3.91612	11.109	9.31503	20.3666	12.2752	10.0704	6.13878	13.2515	27.6403	29.7589	28.5135	18.7753	12.132	8.3422	0.56047	0.06135	0.788526	1.78436	0.0008	0.0073498	0.669672	0.1196	0.305109	1.23017	0.00235	0.0123879	0.11586	0.74745	0.845259	AKTPM/LOH	Up-regulated
396	Bag1	ENSMUSG00000028416	174.139	177.936	187.316	154.889	145.537	150.511	212.083	178.129	184.396	114.357	125.966	340.094	346.76	93.4558	161.059	240.736	136.342	0.118798	0.4098	1	0.895482	0.00105	0.00917634	0.290721	0.21375	0.437674	0.780968	0.0003	0.0023428	0.175763	0.364	0.530733	AKTPM/LOH	Up-regulated
397	Vopp1	ENSMUSG00000037788	15.0751	13.3148	10.5268	20.817	23.5293	24.7237	17.8986	12.6317	16.0657	25.8136	19.1473	49.7554	52.5374	47.0168	26.3502	19.7958	25.7062	-0.309391	0.11935	0.97817	1.16456	5e-05	0.000704079	0.0955137	0.71785	0.854316	1.47843	5e-05	0.000510854	0.40853	0.0795	0.186646	AKTPM/LOH	Up-regulated
398	Sgk1	ENSMUSG00000019970	7.24369	6.95337	5.74204	7.23045	5.45385	8.91827	4.60847	3.11507	10.0514	10.8681	10.7781	28.669	18.9816	57.3247	7.3751	2.96482	26.5394	0.123741	0.71255	1	2.18766	5e-05	0.000704079	0.735713	0.10475	0.281439	2.07422	0.00015	0.0013157	0.614367	0.1745	0.323684	AKTPM/LOH	Up-regulated
399	Cxcr4	ENSMUSG00000045382	0.747189	4.2492	2.52848	2.03731	2.22165	1.50944	2.98292	0.88618	0.93621	1.35678	0.16041	5.50611	3.49829	51.8987	0.24436	8.6613	5.80946	-0.372499	0.2172	1	2.87411	0.0001	0.00129833	1.0354	0.0634	0.202052	3.25883	0.0003	0.0023428	1.40728	0.0049	0.0231306	AKTPM/LOH	Up-regulated
400	Ctsf	ENSMUSG00000083282	1.13765	2.17329	0.810324	0.871459	0.824056	1.33855	1.00271	0.288553	0.602398	0.79129	0.367885	0.0558513	0.0489356	10.4555	1.17743	1.28716	1.5258	-0.320111	0.1479	1	1.1619	0.00655	0.0370055	0.234121	0.47105	0.684925	1.4912	0.0009	0.00581233	0.554481	0.04715	0.128059	AKTPM/LOH	Up-regulated
401	Fam167a	ENSMUSG00000035095	0.143748	0.393079	0.11813	0.281764	0.0376007	0.297478	0.242083	0.0341533	0.195214	0.152489	0	1.57288	0.909889	0.319007	0.126682	0.769073	0.0332113	-0.100498	0.295	1	0.720922	0.0024	0.0172986	0.124319	0.41	0.63337	0.824201	0.0174	0.0601591	0.224567	0.14555	0.287416	AKTPM/LOH	Up-regulated
402	Racgap1	ENSMUSG00000023015	66.554	79.0232	74.1457	64.5898	83.1914	78.6652	86.0804	93.3399	92.0919	67.6201	82.6595	156.07	177.457	68.2083	106.683	91.299	68.161	0.164328	0.28535	1	0.92275	0.0015	0.012103	0.27181	0.31265	0.542044	0.761322	0.0029	0.014653	0.111703	0.6214	0.752873	AKTPM/LOH	Up-regulated
403	Napb	ENSMUSG00000027438	0.310848	0.206498	0.340517	0.34171	0.274684	0.379892	0.314362	0.216492	0.221763	0.348973	0.627126	0.833616	1.36066	1.33321	0.603493	0.239992	0.612573	0.0168552	0.88785	1	0.738452	0.00925	0.0480471	0.170298	0.4184	0.641537	0.726665	0.0102	0.0395496	0.155644	0.4317	0.595311	AKTPM/LOH	Up-regulated
404	Itga2b	ENSMUSG00000034664	0.356798	0.311908	0.287558	0.282661	0.264551	0.457926	0.584532	0.165639	0.584832	0.412947	0.0248039	1.78807	3.0796	1.10936	0.857885	0.378565	0.712371	0.0203879	0.8956	1	1.2152	0.0036	0.0234134	0.320344	0.16955	0.380454	1.19879	0.0016	0.00918776	0.302099	0.2133	0.373221	AKTPM/LOH	Up-regulated
405	S100a11	ENSMUSG00000027907	1790.59	1823.11	956.278	1344.42	1063.01	1039.38	1036.1	693.383	1274.57	1300.41	1014.27	3332.56	4207.04	1436.87	1287.95	1771.48	1573.48	-0.106523	0.4546	1	1.48323	5e-05	0.000704079	0.463905	0.0364	0.138815	1.59366	5e-05	0.000510854	0.573824	0.0023	0.0127662	AKTPM/LOH	Up-regulated
406	Tspan18	ENSMUSG00000027217	0.0769598	0.0577762	0.104426	0.0546273	0.0798989	0.0841396	0.0667581	0.0352488	0.0596222	0.124782	0.192588	0.146244	0.101965	3.11838	0.15746	0.15615	0.490415	0.0313471	1	1	0.971884	0.0003	0.0032927	0.246822	0.0098	0.0537017	0.951087	0.0002	0.00166787	0.2164	0.0471	0.128059	AKTPM/LOH	Up-regulated
407	Slco4a1	ENSMUSG00000038963	3.66724	3.4372	3.74681	2.10962	3.92121	4.16634	3.53151	3.33445	3.91205	4.08274	3.57572	6.17495	11.6438	3.56673	2.97737	3.41124	6.34569	0.0970253	0.67645	1	0.975753	0.0053	0.0313494	0.286652	0.3975	0.623334	0.879363	0.0088	0.0352737	0.191336	0.54165	0.689976	AKTPM/LOH	Up-regulated
408	Ecm1	ENSMUSG00000028108	9.68672	15.8082	9.64222	25.3699	20.8218	21.8299	19.4684	8.1267	12.8955	14.0753	16.4873	22.6094	23.8604	125.77	17.0329	9.3362	44.3525	-0.635987	0.0354	0.633481	1.33796	0.0004	0.0041928	0.0941178	0.7702	0.885111	1.98663	5e-05	0.000510854	0.733953	0.0388	0.110885	AKTPM/LOH	Up-regulated
409	Sept2	ENSMUSG00000026276	138.32	142.387	143.526	164.109	178.678	166.671	152.835	140.694	154.668	164.854	154.812	320.366	365.683	218.45	174.484	189.238	187.479	-0.138613	0.4314	1	0.919674	0.0005	0.00504801	0.152772	0.5406	0.739636	1.06246	5e-05	0.000510854	0.294807	0.16295	0.309835	AKTPM/LOH	Up-regulated
410	Sgol2a	ENSMUSG00000026039	15.7093	16.6993	17.1749	18.5838	18.5548	18.8218	17.9679	17.2706	18.9262	15.4689	16.1278	65.0745	69.9281	28.5411	28.2389	24	22.0348	-0.109768	0.51805	1	1.59784	5e-05	0.000704079	0.429842	0.0962	0.266869	1.71153	5e-05	0.000510854	0.543653	0.0163	0.0579124	AKTPM/LOH	Up-regulated
411	Kif3c	ENSMUSG00000020668	1.03518	1.05175	0.524539	0.831838	1.10501	0.752808	0.831205	0.26407	0.45134	1.42221	0.209317	1.29913	1.7379	5.64362	0.431468	1.51499	1.63698	-0.213156	0.1672	1	1.06146	0.00175	0.0135946	0.228028	0.36765	0.595738	1.27963	5e-05	0.000510854	0.439922	0.04605	0.126018	AKTPM/LOH	Up-regulated
412	Fam171a2	ENSMUSG00000034685	1.23313	3.21491	3.89282	2.33486	2.99777	2.99938	4.25318	1.38595	1.84359	1.96621	1.34724	21.0051	26.3038	18.2536	8.54148	6.42825	4.71033	-0.259531	0.6239	1	2.67573	0.00255	0.0180906	1.03564	0.18445	0.401177	2.93964	0.00115	0.00711258	1.29972	0.0663	0.163953	AKTPM/LOH	Up-regulated
413	Bik	ENSMUSG00000016758	1.09261	1.93787	0.83009	0.683958	0.724258	0.777794	1.08157	0.651831	0.758746	0.937051	0.361394	3.70867	3.77789	3.49686	2.37303	1.27365	0.785271	0.0247373	0.9049	1	1.48344	0.0047	0.0286237	0.542516	0.104	0.280441	1.4654	0.0013	0.00782762	0.52147	0.1318	0.267654	AKTPM/LOH	Up-regulated
414	Trim12a	ENSMUSG00000066258	1.46124	2.95503	0.501481	0.383366	0.897083	1.10652	0.769523	0.449047	1.39938	0.58193	0.674601	1.11845	1.74292	14.9356	4.13075	0.7119	1.29094	-0.0139378	0.95175	1	1.95435	0.00025	0.00283286	0.792333	0.0801	0.236903	1.98014	0.0022	0.0117669	0.811082	0.062	0.15616	AKTPM/LOH	Up-regulated
415	Mcam	ENSMUSG00000032135	11.1252	8.31988	5.74318	4.27092	13.2923	17.8583	7.92811	4.60091	10.1807	7.0646	4.25561	0.118561	0.301793	0.212967	0.101311	0.0881741	0.0671957	-0.709486	0.0015	0.0952146	-3.34981	5e-05	0.000704079	-3.53694	5e-05	0.000799132	-2.64825	5e-05	0.000510854	-2.8289	5e-05	0.000516629	AKTPM/LOH & AKTPNull	Down-regulated	Down-regulated
416	Zfp365	ENSMUSG00000037855	10.2898	10.6536	2.42394	8.71392	25.3447	22.2133	10.8949	5.74815	16.0045	7.67581	11.4186	0.145987	0.00695398	0.0408899	0.466859	0.0422604	0.256205	-0.794022	0.0001	0.0137316	-4.16512	5e-05	0.000704079	-3.94856	5e-05	0.000799132	-3.37837	5e-05	0.000510854	-3.15385	5e-05	0.000516629	AKTPM/LOH & AKTPNull	Down-regulated	Down-regulated
417	Fam83f	ENSMUSG00000022408	2.81762	1.45245	1.70223	4.92381	3.01247	3.02021	1.28079	0.654945	1.33455	2.87181	3.39477	0.027414	0.100829	0.00423	0.77801	0.0236724	0.280332	-0.672428	0.0036	0.165939	-2.12121	0.0002	0.00235206	-1.75016	5e-05	0.000799132	-1.45525	0.00015	0.0013157	-1.07659	0.00035	0.00278298	AKTPM/LOH & AKTPNull	Down-regulated	Down-regulated
418	Ly6d	ENSMUSG00000034634	245.658	172.738	72.3686	353.177	107.813	144.709	47.4544	14.4907	67.7572	287.568	87.726	3.33988	1.38103	6.61936	7.9538	6.72513	21.4126	-0.986484	5e-05	0.00756011	-5.36254	5e-05	0.000704079	-3.92487	5e-05	0.000799132	-4.3669	5e-05	0.000510854	-2.93716	5e-05	0.000516629	AKTPM/LOH & AKTPNull	Down-regulated	Down-regulated
419	Fam3b	ENSMUSG00000022938	22.8282	19.3835	11.0952	45.1288	21.7703	24.1374	7.51305	8.79947	11.2891	28.8666	30.6485	1.99828	0.898393	0.891428	1.03016	5.48158	12.1204	-0.757244	0.00355	0.164732	-3.72567	5e-05	0.000704079	-2.08905	5e-05	0.000799132	-2.96487	5e-05	0.000510854	-1.33072	0.00195	0.0111526	AKTPM/LOH & AKTPNull	Down-regulated	Down-regulated
420	Cpt1c	ENSMUSG00000007783	1.96811	1.59462	0.206341	0.71013	4.35804	2.96944	1.82946	0.593092	1.24998	0.978012	0.839315	0.0132618	0.0428313	0.120617	0.213091	0.200465	0.385908	-0.808839	0.00175	0.104202	-1.7607	0.0004	0.0041928	-1.51704	5e-05	0.000799132	-0.964426	0.00155	0.00895993	-0.711297	0.0003	0.00244052	AKTPM/LOH & AKTPNull	Down-regulated	Down-regulated
421	Hsd17b13	ENSMUSG00000034528	19.2705	5.58726	10.1896	27.572	8.58532	9.15298	3.59824	14.2361	2.18755	15.181	8.52389	0.0449976	0.0395733	0.154137	0.130746	6.1954	7.57659	-0.716802	0.00575	0.216744	-3.86565	5e-05	0.000704079	-1.4899	0.0031	0.0222148	-3.15118	0.00015	0.0013157	-0.774993	0.0572	0.147534	AKTPM/LOH & AKTPNull	Down-regulated	Down-regulated
422	Rnf186	ENSMUSG00000070661	61.143	26.9461	44.8748	99.9039	32.8753	41.7964	28.817	35.439	12.3095	78.7012	34.658	9.09529	7.21238	0.940534	0.230787	16.4739	50.5452	-0.597449	0.00125	0.0824571	-3.03428	5e-05	0.000704079	-1.30614	0.0002	0.00257391	-2.43244	5e-05	0.000510854	-0.709327	0.01405	0.0517251	AKTPM/LOH & AKTPNull	Down-regulated	Down-regulated
423	B4galnt1	ENSMUSG00000006731	47.018	33.4449	43.8327	32.2139	44.1569	36.7767	31.7782	36.9714	33.0441	34.4126	43.6726	24.3552	22.7401	12.2432	4.60266	13.9561	3.0729	-0.0590618	0.6904	1	-0.801061	0.0029	0.0199071	-2.20656	5e-05	0.000799132	-0.738656	0.00095	0.00607589	-2.14549	5e-05	0.000516629	AKTPM/LOH & AKTPNull	Down-regulated	Down-regulated
424	Inf2	ENSMUSG00000037679	28.7125	21.8741	14.236	24.3245	32.2505	27.5728	24.9753	20.1424	27.688	25.9217	24.5966	20.3473	15.4642	13.3125	4.91486	7.77195	11.4342	-0.173444	0.22	1	-0.653038	0.0071	0.039303	-1.64793	5e-05	0.000799132	-0.474826	0.01925	0.0649068	-1.47275	5e-05	0.000516629	AKTPM/LOH & AKTPNull	Down-regulated	Down-regulated
425	Aaas	ENSMUSG00000036678	46.1576	42.0443	35.4807	37.0354	52.2	52.6151	43.9237	42.9282	49.8618	41.969	50.7645	26.1408	27.9581	19.3503	12.5266	17.7866	15.6468	-0.0355302	0.81695	1	-0.830023	0.0026	0.018343	-1.5271	5e-05	0.000799132	-0.790887	0.0009	0.00581233	-1.48882	5e-05	0.000516629	AKTPM/LOH & AKTPNull	Down-regulated	Down-regulated
426	Fgfbp1	ENSMUSG00000048373	104.575	58.4062	73.7884	80.5649	75.8627	70.0688	69.5124	57.0212	61.9115	65.2933	41.4625	51.4038	54.7132	17.3362	11.0186	24.1335	4.56238	-0.346481	0.03745	0.648727	-0.755697	0.0095	0.0490179	-2.39318	5e-05	0.000799132	-0.405808	0.10585	0.229038	-2.04395	5e-05	0.000516629	AKTPM/LOH & AKTPNull	Down-regulated	Down-regulated
427	Sf3b5	ENSMUSG00000078348	27.2715	24.9636	25.4965	23.1935	30.3033	31.0617	29.0337	29.6238	33.914	27.8428	31.4453	17.3721	12.5661	11.1228	6.10526	9.97005	9.94798	0.110599	0.46395	1	-0.902295	0.0019	0.014439	-1.55702	5e-05	0.000799132	-1.00798	5e-05	0.000510854	-1.66546	5e-05	0.000516629	AKTPM/LOH & AKTPNull	Down-regulated	Down-regulated
428	Eif6	ENSMUSG00000027613	140.467	141.79	140.473	139.051	162.127	156.084	181.584	179.647	189.351	139.551	164.427	94.7517	77.1607	66.5956	41.7426	77.3998	65.2552	0.169508	0.39275	1	-0.839742	0.0066	0.0371978	-1.25955	5e-05	0.000799132	-1.00348	0.00015	0.0013157	-1.42657	5e-05	0.000516629	AKTPM/LOH & AKTPNull	Down-regulated	Down-regulated
429	Naip2	ENSMUSG00000078945	16.7513	14.9493	12.8713	13.3568	10.9277	10.867	10.7053	13.3465	10.314	10.7863	12.006	4.27582	5.45916	4.71061	0.369751	6.03164	1.97668	-0.0271245	0.8738	1	-1.05515	0.0037	0.023853	-1.722	5e-05	0.000799132	-1.02331	0.00085	0.00554617	-1.69443	5e-05	0.000516629	AKTPM/LOH & AKTPNull	Down-regulated	Down-regulated
430	Tkt	ENSMUSG00000021957	541.726	471.728	451.836	441.236	502.741	517.761	455.226	482.97	466.079	468.735	555.895	276.976	251.253	158.33	156.613	230.914	184.96	0.00255167	0.98885	1	-0.989908	0.00045	0.00461654	-1.30948	5e-05	0.000799132	-0.987867	5e-05	0.000510854	-1.30895	5e-05	0.000516629	AKTPM/LOH & AKTPNull	Down-regulated	Down-regulated
431	Emc6	ENSMUSG00000047260	63.8663	59.8531	58.8808	57.1383	57.8433	58.9613	75.8144	76.6152	73.8177	54.6917	60.7736	31.163	24.4939	21.4585	13.5352	22.2903	22.4179	0.238165	0.22365	1	-1.05472	0.0034	0.022468	-1.49416	0.0002	0.00257391	-1.28666	5e-05	0.000510854	-1.72979	5e-05	0.000516629	AKTPM/LOH & AKTPNull	Down-regulated	Down-regulated
432	Fhl2	ENSMUSG00000008136	40.6048	55.9401	45.7473	74.5082	44.2801	51.3201	39.5799	41.8447	38.0148	47.0645	43.9732	39.8978	29.1149	3.47783	1.62589	18.7088	12.1404	-0.415832	0.01695	0.411726	-1.08684	0.00145	0.0117949	-2.25891	5e-05	0.000799132	-0.666001	0.016	0.0563143	-1.8422	5e-05	0.000516629	AKTPM/LOH & AKTPNull	Down-regulated	Down-regulated
433	Wdr18	ENSMUSG00000035754	19.3847	23.4701	22.2445	15.5685	24.4459	23.81	23.0064	25.1731	27.016	19.9733	25.3333	12.2016	10.1437	12.9068	8.24231	11.6778	8.71912	0.179025	0.24505	1	-0.726624	0.0073	0.0400298	-1.04188	0.00015	0.00203273	-0.900465	0.0003	0.0023428	-1.21827	5e-05	0.000516629	AKTPM/LOH & AKTPNull	Down-regulated	Down-regulated
434	Ddias	ENSMUSG00000030641	35.554	33.8868	21.2392	33.2203	39.2009	35.0741	36.4656	31.4619	43.3266	26.2436	33.229	10.8228	13.6192	6.76745	6.46728	8.08702	5.91391	-0.0627824	0.72845	1	-1.59856	5e-05	0.000704079	-2.19894	5e-05	0.000799132	-1.53256	5e-05	0.000510854	-2.13291	5e-05	0.000516629	AKTPM/LOH & AKTPNull	Down-regulated	Down-regulated
435	Cdc42bpg	ENSMUSG00000024769	25.0948	25.7013	23.9053	17.5674	26.4005	27.2216	20.6121	19.1897	26.9419	18.6189	21.9826	15.5445	12.1345	11.2772	8.04184	12.1713	11.061	-0.131917	0.35135	1	-0.735495	0.00405	0.0255556	-1.07728	5e-05	0.000799132	-0.599244	0.00435	0.0201736	-0.943044	5e-05	0.000516629	AKTPM/LOH & AKTPNull	Down-regulated	Down-regulated
436	Glrx5	ENSMUSG00000021102	81.7261	80.1761	96.0656	73.6111	95.1903	96.3906	87.6623	95.6455	94.7259	85.0123	108.931	50.0048	44.5658	39.5468	41.4289	42.7196	33.8332	0.100837	0.5406	1	-0.878779	0.002	0.0150517	-1.10821	0.0001	0.00144597	-0.97463	0.00015	0.0013157	-1.20527	5e-05	0.000516629	AKTPM/LOH & AKTPNull	Down-regulated	Down-regulated
437	Entpd6	ENSMUSG00000033068	24.7481	22.0315	19.4313	15.7253	20.833	17.6695	21.0929	22.3752	19.8404	18.7176	21.799	9.23252	8.82182	5.15194	3.98085	9.17256	5.53127	0.195997	0.2388	1	-1.03668	0.001	0.00881652	-1.36747	5e-05	0.000799132	-1.22915	5e-05	0.000510854	-1.56146	5e-05	0.000516629	AKTPM/LOH & AKTPNull	Down-regulated	Down-regulated
438	Tmem51	ENSMUSG00000040616	23.2419	16.8553	16.2952	18.7118	16.0279	17.8316	17.5929	15.9706	17.7016	20.4975	19.1596	10.9729	10.2324	4.83065	4.95603	8.40856	7.90606	0.0560142	0.7454	1	-0.843789	0.005	0.0299679	-1.16121	0.00015	0.00203273	-0.895578	0.00075	0.0050308	-1.21472	5e-05	0.000516629	AKTPM/LOH & AKTPNull	Down-regulated	Down-regulated
439	Trim11	ENSMUSG00000020455	12.3818	10.203	8.33681	10.8276	12.9317	12.8572	10.7936	10.2553	12.5349	10.6225	11.8268	4.81737	3.4363	5.09869	3.27691	4.05693	3.83109	-0.107682	0.5509	1	-1.20671	0.00035	0.00375023	-1.44968	5e-05	0.000799132	-1.09389	0.0004	0.00297164	-1.33957	0.0002	0.00172947	AKTPM/LOH & AKTPNull	Down-regulated	Down-regulated
440	Abcc3	ENSMUSG00000020865	51.2917	24.0872	18.6623	39.234	33.3934	33.4292	28.627	25.0507	30.8462	40.4163	29.9551	26.3991	24.2493	5.139	0.534976	5.28395	17.3991	-0.179605	0.23235	1	-0.784935	0.00335	0.022211	-2.02261	5e-05	0.000799132	-0.602252	0.0065	0.0279074	-1.84315	5e-05	0.000516629	AKTPM/LOH & AKTPNull	Down-regulated	Down-regulated
441	Tmem70	ENSMUSG00000025940	51.7309	45.7971	48.0447	48.2773	45.4521	50.2531	54.5318	57.6212	49.6365	41.0275	55.4825	26.3814	24.1047	21.8093	20.5	24.1351	21.1572	0.109731	0.5531	1	-0.879496	0.0081	0.0433291	-1.05719	0.00125	0.0111076	-0.982935	0.00055	0.00388244	-1.16318	0.0001	0.000939904	AKTPM/LOH & AKTPNull	Down-regulated	Down-regulated
442	Gtse1	ENSMUSG00000022385	62.7241	60.082	40.9985	46.6792	65.2992	59.3374	68.22	63.3518	86.4429	42.5373	62.4432	23.9363	18.9727	10.1299	10.0692	12.2707	9.31138	0.180402	0.20455	1	-1.53851	5e-05	0.000704079	-2.29279	5e-05	0.000799132	-1.71475	5e-05	0.000510854	-2.46991	5e-05	0.000516629	AKTPM/LOH & AKTPNull	Down-regulated	Down-regulated
443	Scand1	ENSMUSG00000046229	47.1869	46.1414	41.8841	45.4921	28.4009	37.6157	40.2746	45.0793	39.8612	30.0178	32.4841	14.8055	7.61057	17.7205	7.86747	7.58582	14.07	0.018527	0.9398	1	-1.34204	0.0058	0.0335963	-1.77859	0.00195	0.0157287	-1.3504	0.0025	0.0129863	-1.79418	0.00095	0.0062299	AKTPM/LOH & AKTPNull	Down-regulated	Down-regulated
444	Krt8	ENSMUSG00000049382	1071.03	1243.54	843.321	1275.91	888.202	1100.08	880.963	1151.02	988.602	921.544	979.332	535.081	406.922	246.772	200.817	358.37	393.857	-0.138092	0.3785	1	-1.35782	5e-05	0.000704079	-1.73637	5e-05	0.000799132	-1.21334	5e-05	0.000510854	-1.59598	5e-05	0.000516629	AKTPM/LOH & AKTPNull	Down-regulated	Down-regulated
445	Nop9	ENSMUSG00000019297	16.8652	18.6093	17.1615	14.8975	20.9824	22.1765	21.7846	22.4709	25.3339	16.9442	22.7856	11.5698	9.15181	9.42001	8.59631	9.16381	7.09636	0.174201	0.2714	1	-0.798618	0.0031	0.0209508	-1.09418	5e-05	0.000799132	-0.96776	5e-05	0.000510854	-1.26496	5e-05	0.000516629	AKTPM/LOH & AKTPNull	Down-regulated	Down-regulated
446	Mrpl54	ENSMUSG00000034932	87.5794	93.0039	94.3051	70.7081	82.0148	83.4568	98.4198	103.694	97.1555	76.1598	96.1447	46.2261	35.3328	37.7812	30.7773	42.0138	34.779	0.263462	0.12875	0.996743	-0.881504	0.00645	0.036633	-1.07494	0.0009	0.00863062	-1.13864	0.0002	0.00166787	-1.33523	5e-05	0.000516629	AKTPM/LOH & AKTPNull	Down-regulated	Down-regulated
447	Oit1	ENSMUSG00000021749	41.3934	26.5024	30.0546	24.6669	20.0168	21.3794	23.9701	24.5813	14.2892	22.448	15.2275	7.91747	9.5537	0.0643687	0.0445263	2.42051	0.844765	-0.122032	0.541	1	-1.64152	0.00125	0.0104977	-3.42989	5e-05	0.000799132	-1.51864	0.0011	0.00685525	-3.30801	5e-05	0.000516629	AKTPM/LOH & AKTPNull	Down-regulated	Down-regulated
448	Ptk2b	ENSMUSG00000059456	17.4506	14.7868	12.0882	15.7848	18.1607	15.9217	12.5273	10.8106	12.3449	16.4011	12.3266	9.62023	9.69438	2.5582	2.78692	8.21815	4.67238	-0.339033	0.03085	0.587197	-0.988227	0.00085	0.00770288	-1.47035	5e-05	0.000799132	-0.647893	0.0126	0.0467783	-1.13024	5e-05	0.000516629	AKTPM/LOH & AKTPNull	Down-regulated	Down-regulated
449	Actg1	ENSMUSG00000062825	614.452	617.612	510.008	491.055	504.908	542.535	612.98	650.612	591.565	500.057	509.664	193.017	164.25	283.153	97.4469	259.185	221.095	0.164924	0.31805	1	-1.18848	5e-05	0.000704079	-1.37309	5e-05	0.000799132	-1.34546	5e-05	0.000510854	-1.53629	5e-05	0.000516629	AKTPM/LOH & AKTPNull	Down-regulated	Down-regulated
450	2010107E04Rik	ENSMUSG00000021290	181.455	168.279	171.803	144.729	143.042	153.238	165.185	179.446	152.11	153.831	159.67	62.7426	70.5579	62.0604	54.6395	74.2248	61.1824	0.145434	0.46035	1	-1.07671	0.00425	0.0265421	-1.16348	0.00095	0.00899147	-1.21664	0.00015	0.0013157	-1.3058	5e-05	0.000516629	AKTPM/LOH & AKTPNull	Down-regulated	Down-regulated
451	Ephx1	ENSMUSG00000038776	168.694	134.457	66.971	98.6456	124.264	128.891	110.468	75.0875	126.197	117.381	113.262	13.6335	24.2148	6.00874	6.35257	2.4647	3.68129	-0.105771	0.53845	1	-2.81577	5e-05	0.000704079	-4.47497	5e-05	0.000799132	-2.70965	5e-05	0.000510854	-4.36453	5e-05	0.000516629	AKTPM/LOH & AKTPNull	Down-regulated	Down-regulated
452	Slc19a2	ENSMUSG00000040918	39.7171	35.7614	22.9567	24.4968	39.1724	35.3884	34.478	30.0216	40.8098	30.9943	37.8359	7.8656	8.48429	3.13687	2.37004	7.86	3.97925	0.0809703	0.65085	1	-2.08468	5e-05	0.000704079	-2.53665	5e-05	0.000799132	-2.16424	5e-05	0.000510854	-2.61611	5e-05	0.000516629	AKTPM/LOH & AKTPNull	Down-regulated	Down-regulated
453	Msln	ENSMUSG00000063011	202.347	139.299	51.4562	85.0639	200.681	192.984	98.6705	44.5939	123.766	158.8	151.74	141.759	97.3247	8.33719	7.2128	14.2542	17.3939	-0.454693	0.00265	0.139847	-0.822039	0.00325	0.0217335	-3.48654	5e-05	0.000799132	-0.366864	0.097	0.215289	-3.03013	5e-05	0.000516629	AKTPM/LOH & AKTPNull	Down-regulated	Down-regulated
454	Snrpg	ENSMUSG00000057278	128.78	111.511	124.321	97.7257	88.961	106.64	148.41	144.107	137.437	74.0051	100.339	46.1915	40.0965	25.8537	19.7929	35.7024	26.8716	0.306874	0.19665	1	-1.26915	0.00095	0.00843419	-1.75934	5e-05	0.000799132	-1.57002	5e-05	0.000510854	-2.06319	5e-05	0.000516629	AKTPM/LOH & AKTPNull	Down-regulated	Down-regulated
455	Timm13	ENSMUSG00000020219	44.3471	42.7481	45.8332	37.8259	49.0923	53.3216	51.6185	56.3243	56.4038	46.2714	62.377	27.7145	22.5127	18.2238	17.0649	21.7507	22.2099	0.226773	0.157	1	-0.912345	0.00215	0.0158982	-1.12307	5e-05	0.000799132	-1.13427	5e-05	0.000510854	-1.34685	5e-05	0.000516629	AKTPM/LOH & AKTPNull	Down-regulated	Down-regulated
456	Phlda3	ENSMUSG00000041801	58.6155	52.7177	28.9258	45.106	62.5662	63.6679	59.014	46.3662	76.3361	39.5707	59.4284	11.1326	4.86995	12.2758	2.76241	3.84155	7.73766	-0.0186234	0.90465	1	-2.40792	5e-05	0.000704079	-3.29305	5e-05	0.000799132	-2.38158	5e-05	0.000510854	-3.27241	5e-05	0.000516629	AKTPM/LOH & AKTPNull	Down-regulated	Down-regulated
457	Aen	ENSMUSG00000030609	61.8562	79.9444	48.7263	55.0385	94.7387	95.8932	93.2037	92.1624	104.325	68.2949	74.8524	36.4344	23.0054	30.6112	20.2105	25.4066	17.6351	0.0849435	0.72215	1	-1.33338	0.00235	0.0170524	-1.86885	5e-05	0.000799132	-1.41278	0.0001	0.000945845	-1.9509	5e-05	0.000516629	AKTPM/LOH & AKTPNull	Down-regulated	Down-regulated
458	Gsta3	ENSMUSG00000025934	196.097	248.108	82.1218	171.073	144.433	176.953	179.593	283.451	181.07	233.487	194.655	69.491	32.5161	76.1209	11.7074	65.1409	15.0854	0.3908	0.0087	0.280758	-1.37971	5e-05	0.000704079	-2.35488	5e-05	0.000799132	-1.76175	5e-05	0.000510854	-2.74498	5e-05	0.000516629	AKTPM/LOH & AKTPNull	Down-regulated	Down-regulated
459	Siva1	ENSMUSG00000064326	61.4397	64.532	45.9248	35.5939	60.3211	57.5955	63.4389	60.1642	58.7089	27.2352	43.7095	20.298	28.8033	8.79486	13.1125	17.3467	8.03055	-0.00997559	0.95995	1	-1.257	0.00695	0.0386409	-1.8774	0.00015	0.00203273	-1.24576	0.00265	0.0136178	-1.8639	5e-05	0.000516629	AKTPM/LOH & AKTPNull	Down-regulated	Down-regulated
460	Rpl8	ENSMUSG00000003970	1348.6	1195.68	1269.84	1254.35	1081.58	1174.29	1309.13	1513.49	1313.98	931.902	1058.79	742.326	636.997	632.046	587.401	653.15	615.072	0.0716283	0.61545	1	-0.716533	0.00325	0.0217335	-0.879184	0.00015	0.00203273	-0.781074	0.00015	0.0013157	-0.947341	5e-05	0.000516629	AKTPM/LOH & AKTPNull	Down-regulated	Down-regulated
461	Tomm40	ENSMUSG00000002984	121.401	135.515	135.306	103.205	137.107	134.208	152.237	174.393	160.561	109.183	142.413	68.166	48.4048	42.7135	37.9568	60.0069	43.1908	0.247453	0.11295	0.966133	-1.12579	0.0001	0.00129833	-1.35116	5e-05	0.000799132	-1.36778	5e-05	0.000510854	-1.59594	5e-05	0.000516629	AKTPM/LOH & AKTPNull	Down-regulated	Down-regulated
462	Yipf3	ENSMUSG00000071074	70.2874	58.8649	56.4113	59.2137	51.2657	48.9023	56.9917	54.0365	49.7045	46.5455	49.0574	17.8612	16.945	18.1125	15.4994	17.4226	18.2301	-0.0461734	0.80955	1	-1.45852	5e-05	0.000704079	-1.54662	5e-05	0.000799132	-1.40544	5e-05	0.000510854	-1.49695	5e-05	0.000516629	AKTPM/LOH & AKTPNull	Down-regulated	Down-regulated
463	Spr	ENSMUSG00000033735	47.4668	48.9052	46.812	35.8962	44.0448	44.5957	51.9088	52.9478	55.8255	35.5074	51.9723	24.393	17.5879	23.1099	17.142	22.7921	19.5151	0.258026	0.1451	1	-0.825011	0.0056	0.0326951	-0.992245	0.00085	0.00826013	-1.0762	5e-05	0.000510854	-1.24699	5e-05	0.000516629	AKTPM/LOH & AKTPNull	Down-regulated	Down-regulated
464	Abhd17a	ENSMUSG00000003346	43.368	45.7156	39.1826	41.3525	39.2882	46.0185	48.565	46.7265	45.4993	37.9731	48.8992	20.5884	14.8085	16.6841	15.1479	16.7916	20.0189	0.11209	0.5639	1	-1.15232	0.0006	0.00581817	-1.19982	0.00045	0.00493963	-1.25746	5e-05	0.000510854	-1.30838	5e-05	0.000516629	AKTPM/LOH & AKTPNull	Down-regulated	Down-regulated
465	Klhl42	ENSMUSG00000040102	12.2041	12.1931	9.63887	8.97689	13.6856	13.1037	11.7221	8.8169	13.1686	9.18017	11.3392	6.2135	4.88471	7.25477	6.82131	5.4515	3.29446	-0.120387	0.4577	1	-0.78912	0.00725	0.039865	-1.02403	0.0002	0.00257391	-0.663564	0.00995	0.0387642	-0.899474	0.0001	0.000939904	AKTPM/LOH & AKTPNull	Down-regulated	Down-regulated
466	Plac8	ENSMUSG00000029322	359.792	213.93	247.007	306.674	235.625	313.29	215.857	239.942	259.128	194.681	336.93	60.2431	30.1704	0.998034	0.859422	37.265	19.1157	-0.185626	0.22035	1	-3.06733	5e-05	0.000704079	-3.8054	5e-05	0.000799132	-2.87616	5e-05	0.000510854	-3.61862	5e-05	0.000516629	AKTPM/LOH & AKTPNull	Down-regulated	Down-regulated
467	9030617O03Rik	ENSMUSG00000021185	46.8152	34.446	26.0515	40.4452	56.5396	42.5303	37.2297	27.5609	40.0524	40.9403	48.7966	1.81161	3.00892	0.710738	0.259981	0.164156	0.2798	-0.24494	0.10145	0.946822	-3.97611	5e-05	0.000704079	-5.24122	5e-05	0.000799132	-3.7325	5e-05	0.000510854	-4.99536	5e-05	0.000516629	AKTPM/LOH & AKTPNull	Down-regulated	Down-regulated
468	Cd81	ENSMUSG00000037706	347.947	309.666	192.739	246.283	355.929	347.061	305.003	223.361	298.626	344.979	327.031	129.733	128.95	191.071	103.601	143.302	126.466	-0.0715654	0.63955	1	-0.996951	0.0006	0.00581817	-1.29995	5e-05	0.000799132	-0.919355	5e-05	0.000510854	-1.22532	5e-05	0.000516629	AKTPM/LOH & AKTPNull	Down-regulated	Down-regulated
469	Tysnd1	ENSMUSG00000020087	17.2815	16.8955	16.9249	13.2003	16.164	14.3944	15.3829	19.655	15.795	11.4402	15.4804	6.70006	5.87174	5.47061	5.03086	6.7148	5.28252	0.092545	0.59785	1	-1.07229	0.0013	0.0108202	-1.18832	0.0002	0.00257391	-1.16017	5e-05	0.000510854	-1.27832	5e-05	0.000516629	AKTPM/LOH & AKTPNull	Down-regulated	Down-regulated
470	Pgp	ENSMUSG00000043445	129.291	99.3617	118.953	108.629	92.3062	106.147	129.271	142.09	129.689	77.7092	108.463	43.5673	29.5843	25.1348	18.2594	30.8805	37.7632	0.201415	0.20345	1	-1.52339	5e-05	0.000704079	-1.74948	5e-05	0.000799132	-1.71768	5e-05	0.000510854	-1.94835	5e-05	0.000516629	AKTPM/LOH & AKTPNull	Down-regulated	Down-regulated
471	Fitm2	ENSMUSG00000048486	6.81617	6.72391	6.77092	5.647	8.34328	7.86275	7.47587	8.58868	8.888	7.5962	9.02803	3.45369	2.42891	3.07091	2.59738	3.27698	2.55631	0.175739	0.32815	1	-0.986179	0.0036	0.0234134	-1.08801	0.00065	0.00666359	-1.15778	0.0002	0.00166787	-1.26139	5e-05	0.000516629	AKTPM/LOH & AKTPNull	Down-regulated	Down-regulated
472	Pld1	ENSMUSG00000027695	26.1909	16.7269	13.4005	24.4027	26.5177	23.8642	17.6387	30.0331	19.3071	24.0221	20.6588	5.39833	7.91798	13.1122	12.2189	4.48869	1.28413	-0.144949	0.3708	1	-1.34031	0.00105	0.00917634	-1.84611	5e-05	0.000799132	-1.19	0.0009	0.00581233	-1.69592	5e-05	0.000516629	AKTPM/LOH & AKTPNull	Down-regulated	Down-regulated
473	5730559C18Rik	ENSMUSG00000041605	34.4122	44.9345	22.4757	28.0992	24.7239	27.4202	27.3353	33.2438	34.8585	22.3096	26.7913	11.0914	7.79068	15.1304	4.44568	8.5595	12.2024	0.113936	0.6263	1	-1.10225	0.00065	0.00622531	-1.52656	5e-05	0.000799132	-1.20794	5e-05	0.000510854	-1.63889	5e-05	0.000516629	AKTPM/LOH & AKTPNull	Down-regulated	Down-regulated
474	Smpd3	ENSMUSG00000031906	36.9541	37.3165	25.6076	30.9547	36.1629	34.0604	32.5067	38.5716	33.1822	30.4521	38.3654	17.4301	10.7257	1.4182	3.94368	17.2377	4.38865	0.0431269	0.7785	1	-1.56762	0.00705	0.0390881	-1.83722	0.0002	0.00257391	-1.60751	0.0023	0.0121845	-1.87879	5e-05	0.000516629	AKTPM/LOH & AKTPNull	Down-regulated	Down-regulated
475	Pgap2	ENSMUSG00000030990	141.718	125.973	105.575	124.967	114.962	129.386	127.008	137.552	134.84	118.701	134.894	51.4528	50.6243	48.0317	49.366	43.4636	60.2887	0.0906702	0.6422	1	-1.19712	0.00025	0.00283286	-1.2133	0.0001	0.00144597	-1.28161	5e-05	0.000510854	-1.30039	5e-05	0.000516629	AKTPM/LOH & AKTPNull	Down-regulated	Down-regulated
476	Ppp1r15b	ENSMUSG00000046062	62.6312	51.9475	57.4255	68.1546	64.8504	64.6307	63.4327	72.2529	64.6087	69.2425	72.1797	42.7862	44.2436	31.2858	33.8513	39.576	40.0353	0.0584785	0.67965	1	-0.635395	0.00985	0.0503041	-0.746216	0.0007	0.00704028	-0.6888	0.0011	0.00685525	-0.801548	0.0001	0.000939904	AKTPM/LOH & AKTPNull	Down-regulated	Down-regulated
477	Spint2	ENSMUSG00000074227	594.912	614.073	515.719	599.732	507.987	490.311	498.235	503.951	458.246	524.482	465.241	305.213	277.812	202.419	179.954	287.801	284.848	-0.115162	0.4174	1	-0.930144	0.00025	0.00283286	-1.0463	5e-05	0.000799132	-0.80893	0.0002	0.00166787	-0.928484	5e-05	0.000516629	AKTPM/LOH & AKTPNull	Down-regulated	Down-regulated
478	Ebp	ENSMUSG00000031168	124.454	113.35	105.511	93.7231	140.47	139.695	111.6	123.289	127.809	139.422	171.552	68.6436	58.3295	42.9918	32.913	57.4847	57.955	0.119968	0.49135	1	-1.02876	0.00165	0.013035	-1.27819	0.0003	0.00354683	-1.14485	5e-05	0.000510854	-1.39594	5e-05	0.000516629	AKTPM/LOH & AKTPNull	Down-regulated	Down-regulated
479	Fam96a	ENSMUSG00000032381	68.8911	77.2993	82.0154	69.2456	67.3897	65.0823	81.0263	81.9579	79.9408	51.9966	74.0352	30.0334	34.903	24.9078	21.2397	36.924	27.2538	0.137147	0.396	1	-1.05199	0.00175	0.0135946	-1.1753	0.0001	0.00144597	-1.18362	5e-05	0.000510854	-1.30934	5e-05	0.000516629	AKTPM/LOH & AKTPNull	Down-regulated	Down-regulated
480	Bpnt1	ENSMUSG00000026617	128.523	89.2281	114.135	97.371	118.968	123.414	85.1165	88.428	98.8263	98.2729	122.09	60.0655	53.6052	47.7048	34.7441	56.1865	55.4663	-0.191107	0.2614	1	-0.971162	0.00015	0.00186109	-1.16016	5e-05	0.000799132	-0.775019	0.00055	0.00388244	-0.966414	5e-05	0.000516629	AKTPM/LOH & AKTPNull	Down-regulated	Down-regulated
481	Cyp3a13	ENSMUSG00000029727	5.78257	6.04209	3.20109	5.56074	6.10715	6.85819	4.64169	3.07975	6.3439	6.65712	6.94665	3.95138	1.71072	0.404766	0.435619	2.40206	0.816398	-0.128865	0.58975	1	-1.16151	0.0088	0.0463118	-1.67036	0.0001	0.00144597	-1.03051	0.0101	0.0392385	-1.54064	5e-05	0.000516629	AKTPM/LOH & AKTPNull	Down-regulated	Down-regulated
482	Tmem238	ENSMUSG00000030431	40.8415	51.7868	47.1141	28.0577	33.8724	40.8279	40.3433	56.1945	55.5876	34.0593	58.5004	19.9429	10.4291	14.7138	9.93494	14.3501	9.87845	0.510756	0.0353	0.633376	-1.05425	0.00535	0.0315384	-1.47188	5e-05	0.000799132	-1.55816	0.0001	0.000945845	-1.97959	5e-05	0.000516629	AKTPM/LOH & AKTPNull	Down-regulated	Down-regulated
483	Pbk	ENSMUSG00000022033	85.3237	94.088	98.4505	89.7266	108.159	105.413	102.919	127.376	110.692	87.4344	96.2949	45.1003	48.2678	38.3616	32.4696	58.7138	34.8516	0.0594943	0.79115	1	-1.09572	0.0042	0.0263121	-1.21075	0.00085	0.00826013	-1.15069	5e-05	0.000510854	-1.26791	0.0001	0.000939904	AKTPM/LOH & AKTPNull	Down-regulated	Down-regulated
484	Commd3	ENSMUSG00000051154	173.335	161.32	127.054	162.417	176.118	173.066	158.756	149.429	170.063	146.558	182.31	56.3443	53.7062	75.6341	65.3244	53.2219	70.9626	-0.0726078	0.6564	1	-1.37185	5e-05	0.000704079	-1.37714	5e-05	0.000799132	-1.29211	5e-05	0.000510854	-1.30051	5e-05	0.000516629	AKTPM/LOH & AKTPNull	Down-regulated	Down-regulated
485	Itgb4	ENSMUSG00000020758	77.9147	66.6521	43.2769	103.633	84.2206	82.6874	75.7489	71.74	82.806	83.3248	70.2342	45.0383	30.0055	38.642	25.3387	22.3026	45.729	-0.224672	0.14445	1	-1.14855	5e-05	0.000704079	-1.46561	5e-05	0.000799132	-0.916031	5e-05	0.000510854	-1.23813	5e-05	0.000516629	AKTPM/LOH & AKTPNull	Down-regulated	Down-regulated
486	Ppard	ENSMUSG00000002250	57.7568	58.8854	44.2325	65.5313	57.3003	61.0878	64.9698	66.2527	64.4089	52.8157	48.9937	39.3776	30.5912	20.6972	19.3244	26.8881	36.9254	-0.038344	0.8338	1	-0.90332	0.0027	0.0188865	-1.08021	5e-05	0.000799132	-0.85905	0.00085	0.00554617	-1.03947	5e-05	0.000516629	AKTPM/LOH & AKTPNull	Down-regulated	Down-regulated
487	Parl	ENSMUSG00000033918	64.7087	60.2321	60.6664	62.7483	75.1621	64.5891	60.2054	68.2417	68.2755	63.1875	76.6349	32.1249	30.9368	31.9094	29.6283	36.5831	30.3563	0.00280319	0.98925	1	-0.985731	0.0012	0.0101818	-1.00695	0.0003	0.00354683	-0.982995	0.00035	0.00265996	-1.00657	5e-05	0.000516629	AKTPM/LOH & AKTPNull	Down-regulated	Down-regulated
488	Slc9a3r1	ENSMUSG00000020733	136.975	137.505	119.171	105.423	114.296	124.214	128.181	125.263	139.64	103.819	129.483	73.686	58.268	35.5863	47.0427	58.4264	60.0815	0.132759	0.34415	1	-0.926735	0.0001	0.00129833	-1.00242	5e-05	0.000799132	-1.05433	5e-05	0.000510854	-1.1319	5e-05	0.000516629	AKTPM/LOH & AKTPNull	Down-regulated	Down-regulated
489	Dut	ENSMUSG00000027203	97.4325	104.961	111.229	83.7674	106.75	120.412	137.054	149.828	139.047	81.2095	130.085	56.636	57.4979	33.2299	28.775	60.3435	33.9143	0.301793	0.05985	0.781207	-0.964501	0.0016	0.0126902	-1.28063	5e-05	0.000799132	-1.26218	5e-05	0.000510854	-1.57971	5e-05	0.000516629	AKTPM/LOH & AKTPNull	Down-regulated	Down-regulated
490	Ccng1	ENSMUSG00000020326	348.016	303.529	180.44	288.507	462.326	426.515	353.369	250.717	461.489	330.61	448.063	52.181	49.6865	29.4695	24.1074	27.7029	26.1032	-0.0824911	0.56455	1	-3.03694	5e-05	0.000704079	-3.82667	5e-05	0.000799132	-2.95096	5e-05	0.000510854	-3.74056	5e-05	0.000516629	AKTPM/LOH & AKTPNull	Down-regulated	Down-regulated
491	Plcl2	ENSMUSG00000038910	4.51586	3.78544	4.4901	3.90198	4.02064	4.53013	4.16654	5.55135	4.88145	3.96224	6.53902	0.0106397	0.0168302	2.67278	0.0144327	1.24647	0.816045	0.231814	0.2516	1	-1.42101	0.0014	0.0114816	-1.5855	5e-05	0.000799132	-1.64615	0.0004	0.00297164	-1.81662	5e-05	0.000516629	AKTPM/LOH & AKTPNull	Down-regulated	Down-regulated
492	H6pd	ENSMUSG00000028980	21.1891	22.8965	13.3518	12.885	19.7186	18.5663	17.498	13.9842	17.5859	14.8902	16.5945	7.96912	9.84067	5.20942	3.83173	8.73577	7.05926	-0.0723889	0.6327	1	-0.967119	0.0003	0.0032927	-1.22579	5e-05	0.000799132	-0.892608	0.0002	0.00166787	-1.15154	5e-05	0.000516629	AKTPM/LOH & AKTPNull	Down-regulated	Down-regulated
493	Fbxw9	ENSMUSG00000008167	46.5819	33.7707	26.3267	45.688	43.5944	40.5289	33.331	24.7958	30.8976	33.4072	29.1358	11.4562	11.9611	14.1842	7.41047	11.2044	12.9939	-0.495441	0.00845	0.275999	-1.63446	5e-05	0.000704079	-1.90428	5e-05	0.000799132	-1.13296	5e-05	0.000510854	-1.40634	5e-05	0.000516629	AKTPM/LOH & AKTPNull	Down-regulated	Down-regulated
494	Scamp2	ENSMUSG00000040188	42.3109	43.9681	35.4274	40.4298	38.321	39.3028	38.8508	43.689	39.4014	44.081	46.366	19.0784	14.2235	15.0113	13.2341	17.5357	20.4356	0.114084	0.4538	1	-1.15513	5e-05	0.000704079	-1.12192	0.0001	0.00144597	-1.2629	5e-05	0.000510854	-1.23331	5e-05	0.000516629	AKTPM/LOH & AKTPNull	Down-regulated	Down-regulated
495	Gmds	ENSMUSG00000038372	165.698	158.439	163.491	139.829	136.858	127.585	129.474	178.37	133.634	117.107	146.788	88.8427	93.5803	21.642	52.9186	94.4805	28.2081	0.0722111	0.7278	1	-0.866773	0.00235	0.0170524	-1.15397	5e-05	0.000799132	-0.935955	0.00045	0.00328164	-1.22301	5e-05	0.000516629	AKTPM/LOH & AKTPNull	Down-regulated	Down-regulated
496	Nop10	ENSMUSG00000027133	63.4564	58.939	69.312	56.376	59.5885	69.7651	60.3047	62.3498	68.8696	71.0176	80.6011	27.417	16.5875	27.8673	17.0428	30.1717	27.3069	0.153696	0.3777	1	-1.2571	0.0002	0.00235206	-1.24699	0.00025	0.00308237	-1.40342	5e-05	0.000510854	-1.39812	5e-05	0.000516629	AKTPM/LOH & AKTPNull	Down-regulated	Down-regulated
497	Cyc1	ENSMUSG00000022551	213.704	211.155	228.579	194.851	196.816	196.679	229.262	270.652	227.983	172.512	219.772	100.843	91.5985	69.8643	87.6172	95.5455	84.9001	0.196874	0.1623	1	-1.06479	5e-05	0.000704079	-1.08583	5e-05	0.000799132	-1.25594	5e-05	0.000510854	-1.27914	5e-05	0.000516629	AKTPM/LOH & AKTPNull	Down-regulated	Down-regulated
498	Lbr	ENSMUSG00000004880	151.957	148.513	170.496	149.368	216.907	212.097	185.65	211.563	214.498	193.928	202.677	60.5446	64.655	35.0258	34.3824	65.1083	65.0017	0.0715888	0.8786	1	-1.73375	0.0015	0.012103	-1.75775	0.00155	0.0132123	-1.80261	0.0002	0.00166787	-1.82766	5e-05	0.000516629	AKTPM/LOH & AKTPNull	Down-regulated	Down-regulated
499	Lypla2	ENSMUSG00000028670	52.1151	59.6711	52.2117	46.9124	51.8342	55.9585	61.1842	67.7716	64.794	52.6009	62.0367	25.2727	22.6116	14.4698	17.5982	20.7487	26.9166	0.259909	0.0932	0.917299	-1.17702	5e-05	0.000704079	-1.16926	5e-05	0.000799132	-1.43233	5e-05	0.000510854	-1.42639	5e-05	0.000516629	AKTPM/LOH & AKTPNull	Down-regulated	Down-regulated
500	Sh3bgrl2	ENSMUSG00000032261	121.461	99.8437	79.6618	113.128	150.763	108.997	129.837	103.205	118.978	142.143	145.697	40.9292	51.8373	26.2811	20.7942	53.365	36.5768	0.0472313	0.74575	1	-1.52599	5e-05	0.000704079	-1.69003	5e-05	0.000799132	-1.57018	5e-05	0.000510854	-1.73508	5e-05	0.000516629	AKTPM/LOH & AKTPNull	Down-regulated	Down-regulated
501	Prr15l	ENSMUSG00000047040	105.445	96.8856	86.6583	91.4214	102.343	81.5902	89.7182	78.2081	74.1306	88.2972	87.5095	54.2523	48.5204	33.3392	29.7908	57.996	45.4218	-0.128839	0.46535	1	-0.907584	0.00345	0.0227125	-0.99535	0.00285	0.0208452	-0.773626	0.00265	0.0136178	-0.863922	0.0011	0.00703222	AKTPM/LOH & AKTPNull	Down-regulated	Down-regulated
502	Hnrnpa0	ENSMUSG00000007836	181.897	195.244	188.21	172.028	176.782	179.092	206.955	235.22	212.103	145.808	176.41	103.063	83.1025	82.1999	61.2908	113.379	89.6238	0.154862	0.2646	1	-0.881169	0.00025	0.00283286	-0.953489	5e-05	0.000799132	-1.0295	5e-05	0.000510854	-1.10589	5e-05	0.000516629	AKTPM/LOH & AKTPNull	Down-regulated	Down-regulated
503	Tbc1d2	ENSMUSG00000039813	14.2711	11.9599	7.40887	10.6283	9.93939	11.2227	9.2757	9.81655	11.8877	9.48696	11.7796	5.56369	3.67266	3.00255	3.19736	3.20607	5.20606	-0.012184	0.93915	1	-1.11025	0.0003	0.0032927	-1.21715	5e-05	0.000799132	-1.09326	5e-05	0.000510854	-1.20242	5e-05	0.000516629	AKTPM/LOH & AKTPNull	Down-regulated	Down-regulated
504	Ppil1	ENSMUSG00000024007	49.3167	57.1135	51.7845	37.7292	56.4354	60.3339	58.9789	68.2001	66.4023	50.3022	62.5571	32.8849	24.7747	29.8725	20.3296	32.6895	29.0737	0.253649	0.11905	0.97817	-0.714994	0.0079	0.0425523	-0.8503	0.0012	0.0107603	-0.963185	5e-05	0.000510854	-1.10166	5e-05	0.000516629	AKTPM/LOH & AKTPNull	Down-regulated	Down-regulated
505	Stard10	ENSMUSG00000030688	504.189	484.068	458.659	516.462	442.36	448.674	613.761	641.13	485.222	400.244	388.253	248.565	258.989	79.8111	114.99	233.48	197.551	0.111514	0.54305	1	-1.15051	0.00035	0.00375023	-1.32554	5e-05	0.000799132	-1.25769	5e-05	0.000510854	-1.43466	5e-05	0.000516629	AKTPM/LOH & AKTPNull	Down-regulated	Down-regulated
506	Prdx6	ENSMUSG00000026701	402.556	293.41	312.797	286.866	311.861	327.801	299.403	293.958	351.04	287.527	395.59	138.265	144.127	94.8567	122.862	154.743	114.891	0.0825465	0.57715	1	-1.19528	5e-05	0.000704079	-1.19381	5e-05	0.000799132	-1.27303	5e-05	0.000510854	-1.2725	5e-05	0.000516629	AKTPM/LOH & AKTPNull	Down-regulated	Down-regulated
507	B4galt6	ENSMUSG00000056124	63.8233	56.8715	61.3452	59.5578	83.6021	70.5222	76.9567	76.74	79.7055	72.0193	91.8265	45.904	51.3827	18.9106	28.855	48.8063	24.1363	0.162065	0.2437	1	-0.758487	0.00345	0.0227125	-1.01136	5e-05	0.000799132	-0.918034	5e-05	0.000510854	-1.17028	5e-05	0.000516629	AKTPM/LOH & AKTPNull	Down-regulated	Down-regulated
508	Rbck1	ENSMUSG00000027466	74.2587	79.3307	59.4881	68.2175	76.911	72.2658	69.683	72.3417	72.2899	62.8144	75.2393	38.6385	32.6593	42.0467	37.7056	42.4934	37.7182	-0.0336305	0.87235	1	-0.842604	0.00905	0.0472363	-0.826946	0.00925	0.0514017	-0.802271	0.00755	0.031368	-0.789815	0.00525	0.0245298	AKTPM/LOH & AKTPNull	Down-regulated	Down-regulated
509	Nfe2l2	ENSMUSG00000015839	416.372	277.642	218.65	272.085	298.997	308.381	271.907	260.327	287.889	247.955	283.387	134.221	133.458	139.897	104.564	85.4512	183.395	-0.110793	0.42365	1	-1.02018	5e-05	0.000704079	-1.18766	5e-05	0.000799132	-0.903326	5e-05	0.000510854	-1.07376	5e-05	0.000516629	AKTPM/LOH & AKTPNull	Down-regulated	Down-regulated
510	Cpped1	ENSMUSG00000065979	52.1027	45.5725	32.5188	39.0066	51.0523	54.1019	42.4	38.9974	49.412	39.0234	52.4429	12.2157	11.1895	9.73693	10.0278	15.3746	11.2528	-0.103077	0.48225	1	-1.9394	5e-05	0.000704079	-1.85494	5e-05	0.000799132	-1.83198	5e-05	0.000510854	-1.74882	5e-05	0.000516629	AKTPM/LOH & AKTPNull	Down-regulated	Down-regulated
511	Myo1c	ENSMUSG00000017774	71.5047	71.3812	42.3668	69.6804	73.5656	84.9587	74.5684	63.0731	88.3003	80.7679	71.3554	46.8498	34.7677	36.3915	32.4661	29.7688	45.4306	-0.00288984	0.9859	1	-0.847605	0.0004	0.0041928	-1.02238	5e-05	0.000799132	-0.838662	0.00015	0.0013157	-1.01637	5e-05	0.000516629	AKTPM/LOH & AKTPNull	Down-regulated	Down-regulated
512	Zmat3	ENSMUSG00000027663	55.3327	41.4744	28.2996	48.8396	57.4997	53.5474	58.5265	53.058	68.4087	57.8231	68.2159	7.41971	9.2033	8.4893	11.5788	7.36152	7.66713	0.202381	0.17125	1	-2.45477	5e-05	0.000704079	-2.41884	5e-05	0.000799132	-2.65277	5e-05	0.000510854	-2.61671	5e-05	0.000516629	AKTPM/LOH & AKTPNull	Down-regulated	Down-regulated
513	Cystm1	ENSMUSG00000046727	412.002	294.896	248.086	249.507	266.619	227.259	304.021	265.767	215.713	226.657	264.391	87.589	98.2404	17.5756	34.6574	98.2946	60.3672	0.0471308	0.7791	1	-1.74263	5e-05	0.000704079	-1.89292	5e-05	0.000799132	-1.78692	5e-05	0.000510854	-1.93753	5e-05	0.000516629	AKTPM/LOH & AKTPNull	Down-regulated	Down-regulated
514	Fam212b	ENSMUSG00000048458	6.72964	7.78155	3.29233	4.09943	9.01082	7.44145	7.15958	5.1578	8.7936	4.55702	7.19512	0.205779	0.354115	0.0898686	0.079647	0.0672213	0.0371179	-0.0468994	0.8241	1	-2.63757	0.00015	0.00186109	-2.86635	5e-05	0.000799132	-2.59532	5e-05	0.000510854	-2.81925	5e-05	0.000516629	AKTPM/LOH & AKTPNull	Down-regulated	Down-regulated
515	2200002D01Rik	ENSMUSG00000030587	317.811	297.72	193.435	314.415	260.19	343.965	222.013	269.566	298.332	276.808	356.148	110.947	84.1565	50.674	34.0478	69.7088	140.823	-0.0971057	0.5985	1	-1.79116	5e-05	0.000704079	-1.85865	0.00125	0.0111076	-1.68848	5e-05	0.000510854	-1.75985	0.0002	0.00172947	AKTPM/LOH & AKTPNull	Down-regulated	Down-regulated
516	Pcbd1	ENSMUSG00000020098	58.7099	59.3188	56.3958	52.0221	56.4208	56.436	63.1226	66.5076	52.2341	47.0522	54.6601	17.0435	19.9534	15.3893	2.26915	30.5158	24.0894	0.0496471	0.79475	1	-1.51325	0.0001	0.00129833	-1.45692	0.00015	0.00203273	-1.55816	5e-05	0.000510854	-1.50609	5e-05	0.000516629	AKTPM/LOH & AKTPNull	Down-regulated	Down-regulated
517	Mvb12a	ENSMUSG00000031813	65.3685	54.6546	57.8965	66.015	55.0934	55.2318	64.063	61.0345	55.4738	49.5942	53.8811	34.952	32.7511	23.7311	33.0298	26.7092	34.5686	-0.0441636	0.7839	1	-0.835694	0.0048	0.0290934	-0.842	0.00215	0.016917	-0.785268	0.00095	0.00607589	-0.793693	0.0004	0.00311031	AKTPM/LOH & AKTPNull	Down-regulated	Down-regulated
518	Ring1	ENSMUSG00000024325	10.8455	12.7953	12.6236	8.68941	10.5778	10.1068	9.27862	12.2067	11.7313	9.47512	12.7935	4.25585	3.07796	5.81152	4.51653	4.85617	4.24256	0.171902	0.5426	1	-0.940402	0.00925	0.0480471	-0.927344	0.0064	0.0390878	-1.10612	0.00095	0.00607589	-1.09631	0.00075	0.00516499	AKTPM/LOH & AKTPNull	Down-regulated	Down-regulated
519	Ifi30	ENSMUSG00000031838	85.9908	57.2665	96.9849	90.69	82.3262	77.8561	78.5127	90.1183	79.5749	90.0271	79.8376	36.9192	39.3636	34.3672	48.4941	33.9234	31.482	0.00555582	0.97035	1	-1.0747	0.0002	0.00235206	-1.07734	5e-05	0.000799132	-1.07463	5e-05	0.000510854	-1.07858	5e-05	0.000516629	AKTPM/LOH & AKTPNull	Down-regulated	Down-regulated
520	Atp5g1	ENSMUSG00000006057	91.2813	100.172	96.948	77.4542	74.3095	77.6468	101.259	125.212	104.617	60.0814	89.3155	30.0395	30.3158	28.1256	21.6903	34.462	30.6938	0.331247	0.07965	0.877128	-1.2608	0.00105	0.00917634	-1.33437	0.00055	0.00582435	-1.58576	5e-05	0.000510854	-1.66289	5e-05	0.000516629	AKTPM/LOH & AKTPNull	Down-regulated	Down-regulated
521	Rps27l	ENSMUSG00000036781	582.865	496.477	397.846	432.044	353.139	374.576	519.005	435.759	533.94	232.009	332.744	106.576	126.62	119.076	95.4652	133.432	89.8101	0.089844	0.72265	1	-1.62792	0.00335	0.022211	-1.81635	0.00035	0.00403098	-1.71029	0.0006	0.00419064	-1.9021	5e-05	0.000516629	AKTPM/LOH & AKTPNull	Down-regulated	Down-regulated
522	Sesn2	ENSMUSG00000028893	21.8538	17.4827	12.506	19.6928	23.5989	20.2544	19.4575	19.1005	21.4017	19.2026	21.5293	6.39381	6.13843	2.06405	7.53067	3.77154	5.36049	-0.063752	0.6722	1	-1.82447	5e-05	0.000704079	-1.71865	5e-05	0.000799132	-1.75862	5e-05	0.000510854	-1.65078	5e-05	0.000516629	AKTPM/LOH & AKTPNull	Down-regulated	Down-regulated
523	Btg2	ENSMUSG00000020423	37.7496	28.699	25.1108	31.9377	32.0198	28.3797	25.6707	15.9254	17.1507	34.0425	23.373	8.65907	10.398	12.0302	8.64477	9.99619	8.22937	-0.387101	0.0171	0.413132	-1.41018	5e-05	0.000704079	-1.63768	5e-05	0.000799132	-1.01793	0.00015	0.0013157	-1.24732	5e-05	0.000516629	AKTPM/LOH & AKTPNull	Down-regulated	Down-regulated
524	Mrpl4	ENSMUSG00000003299	58.2019	56.1974	61.7012	46.5212	52.3659	53.7175	58.7475	71.3057	61.9869	47.6191	58.9315	29.0212	26.5296	19.5469	23.3449	29.2398	26.7385	0.233519	0.15785	1	-0.903474	0.0023	0.0167592	-0.880148	0.00245	0.0186505	-1.13207	5e-05	0.000510854	-1.11072	5e-05	0.000516629	AKTPM/LOH & AKTPNull	Down-regulated	Down-regulated
525	Mrpl20	ENSMUSG00000029066	130.901	144.146	154.663	113.701	154.247	158.603	173.881	202.234	205.647	138.992	189.76	91.2887	70.0256	62.4425	54.6624	83.9	73.2976	0.361699	0.0323	0.602122	-0.830035	0.00495	0.0297703	-0.961002	0.0013	0.0114269	-1.18649	5e-05	0.000510854	-1.3201	5e-05	0.000516629	AKTPM/LOH & AKTPNull	Down-regulated	Down-regulated
526	Timm50	ENSMUSG00000003438	65.1121	67.8706	71.1129	53.452	68.5291	67.1958	73.5628	88.2171	85.1747	61.8485	81.1505	39.7593	31.9697	31.7168	29.6363	42.3803	31.6538	0.309051	0.056	0.763518	-0.765289	0.0055	0.0322594	-0.811285	0.00235	0.0180686	-1.06879	5e-05	0.000510854	-1.11747	5e-05	0.000516629	AKTPM/LOH & AKTPNull	Down-regulated	Down-regulated
527	Psrc1	ENSMUSG00000068744	78.5102	49.561	34.0942	45.6727	84.0864	68.6466	81.637	63.3451	84.1016	57.6331	78.5477	6.46748	11.2547	2.48595	7.6541	9.6032	4.19392	0.14687	0.44095	1	-3.01425	5e-05	0.000704079	-3.00467	5e-05	0.000799132	-3.16177	5e-05	0.000510854	-3.14786	5e-05	0.000516629	AKTPM/LOH & AKTPNull	Down-regulated	Down-regulated
528	Cldn7	ENSMUSG00000018569	357.676	323.796	331.75	368.832	349.286	332.072	369.4	441.377	314.354	380.639	398.56	136.579	135.075	102.278	90.1148	185.916	152.112	0.127414	0.38595	1	-1.39191	5e-05	0.000704079	-1.25277	5e-05	0.000799132	-1.51381	5e-05	0.000510854	-1.37794	5e-05	0.000516629	AKTPM/LOH & AKTPNull	Down-regulated	Down-regulated
529	Gsta4	ENSMUSG00000032348	1184.59	1003.29	567.601	650.248	532.277	564.419	559.981	598.137	763.227	398.246	538.313	183.034	239.546	302.697	140.226	163.959	156.023	-0.0214868	0.87475	1	-1.19104	5e-05	0.000704079	-1.87884	5e-05	0.000799132	-1.16179	5e-05	0.000510854	-1.85374	5e-05	0.000516629	AKTPM/LOH & AKTPNull	Down-regulated	Down-regulated
530	Gsto1	ENSMUSG00000025068	685.483	639.117	527.252	379.231	359.136	350.746	340.634	305.092	386.908	359.536	319.472	176.798	174.745	68.2677	93.6013	114.854	93.6367	-0.0793939	0.57095	1	-1.26574	5e-05	0.000704079	-1.80121	5e-05	0.000799132	-1.18226	5e-05	0.000510854	-1.71842	5e-05	0.000516629	AKTPM/LOH & AKTPNull	Down-regulated	Down-regulated
531	Rack1	ENSMUSG00000020372	1760.92	1608.78	1659.9	1644.31	1506.75	1481.98	1538.32	1618.4	1482.32	1450.37	1501.51	882.54	786.86	761.324	822.005	959.539	890.061	-0.0192161	0.9072	1	-0.843598	0.0026	0.018343	-0.754494	0.00245	0.0186505	-0.817699	0.0008	0.00528198	-0.731792	0.0003	0.00244052	AKTPM/LOH & AKTPNull	Down-regulated	Down-regulated
532	Txn1	ENSMUSG00000028367	513.575	629.159	462.849	553.818	572.583	613.018	635.487	664.512	769.576	488.496	672.021	311.5	336.882	140.378	212.591	287.957	297.576	0.161863	0.2461	1	-1.03519	5e-05	0.000704079	-1.08219	5e-05	0.000799132	-1.19309	5e-05	0.000510854	-1.24093	5e-05	0.000516629	AKTPM/LOH & AKTPNull	Down-regulated	Down-regulated
533	Casp7	ENSMUSG00000025076	20.1847	19.5426	22.0277	16.1191	12.7526	13.5257	13.3761	15.9039	11.121	13.6158	14.5311	5.30576	6.08279	3.55321	2.92591	8.12849	3.2581	-0.0353562	0.8528	1	-1.25632	0.0012	0.0101818	-1.36151	0.00025	0.00308237	-1.21698	0.00095	0.00607589	-1.32409	5e-05	0.000516629	AKTPM/LOH & AKTPNull	Down-regulated	Down-regulated
534	A430105I19Rik	ENSMUSG00000045838	4.53604	4.63317	2.26891	3.96428	5.22771	6.45717	2.63276	2.02207	3.47214	4.2201	4.01358	2.06565	1.83394	2.34956	0.751173	1.437	1.9236	-0.534494	0.0028	0.143268	-0.948933	0.00175	0.0135946	-1.36282	5e-05	0.000799132	-0.414232	0.09165	0.206417	-0.828502	0.00145	0.00879867	AKTPM/LOH & AKTPNull	Down-regulated	Down-regulated
535	Golph3l	ENSMUSG00000046519	44.1877	40.5593	33.5949	33.8636	32.9666	27.9086	27.7127	27.2284	25.8221	27.0119	36.9869	12.0685	19.021	15.9941	11.8713	17.8274	15.3389	-0.115195	0.51615	1	-0.884884	0.00655	0.0370055	-0.988998	0.0022	0.0172124	-0.764543	0.00455	0.0208849	-0.870475	0.0004	0.00311031	AKTPM/LOH & AKTPNull	Down-regulated	Down-regulated
536	Zbtb7a	ENSMUSG00000035011	32.1322	32.3413	29.305	43.6549	29.9889	36.0812	35.4945	44.8765	33.4384	35.91	32.6671	14.3686	12.3483	15.0587	11.7293	13.3411	19.9817	0.00161507	0.99385	1	-1.25613	5e-05	0.000704079	-1.19293	5e-05	0.000799132	-1.25039	5e-05	0.000510854	-1.19202	5e-05	0.000516629	AKTPM/LOH & AKTPNull	Down-regulated	Down-regulated
537	Ckap2	ENSMUSG00000037725	73.5192	78.7147	52.7379	62.4903	79.1426	81.8585	81.5367	70.3483	97.2255	53.7547	76.6646	47.7388	49.7959	25.3063	41.5497	39.394	32.4655	0.0320985	0.8314	1	-0.748858	0.0081	0.0433291	-0.919519	0.00095	0.00899147	-0.777062	0.00115	0.00711258	-0.947356	0.0001	0.000939904	AKTPM/LOH & AKTPNull	Down-regulated	Down-regulated
538	Gcnt3	ENSMUSG00000032226	86.978	74.8316	65.5883	77.5804	71.277	73.1167	69.2028	79.0076	68.229	86.4973	90.6855	24.5968	11.1499	6.59666	33.2038	23.1514	3.67624	0.0951386	0.4946	1	-2.21152	5e-05	0.000704079	-1.79383	5e-05	0.000799132	-2.30068	5e-05	0.000510854	-1.88298	5e-05	0.000516629	AKTPM/LOH & AKTPNull	Down-regulated	Down-regulated
539	Cebpa	ENSMUSG00000034957	5.55398	5.22258	5.38918	3.33354	4.14674	3.72902	2.03717	4.1851	3.05477	4.37146	3.55999	0.0973833	0.0951973	0.1668	0.115373	0.6167	0.141855	-0.0853138	0.6846	1	-2.0432	5e-05	0.000704079	-1.8565	0.00035	0.00403098	-1.96231	5e-05	0.000510854	-1.77239	5e-05	0.000516629	AKTPM/LOH & AKTPNull	Down-regulated	Down-regulated
540	Gfer	ENSMUSG00000040888	47.1306	42.0976	36.1953	40.095	47.2558	46.8204	47.7232	48.3632	54.0054	37.7148	48.1362	18.9872	14.1617	12.0213	18.424	19.2119	15.9873	0.0815807	0.6182	1	-1.42065	5e-05	0.000704079	-1.23741	5e-05	0.000799132	-1.49684	5e-05	0.000510854	-1.31531	5e-05	0.000516629	AKTPM/LOH & AKTPNull	Down-regulated	Down-regulated
541	Cdc42se2	ENSMUSG00000052298	47.3831	42.7399	39.8935	41.8284	38.7212	47.2865	48.7503	48.3972	50.3395	41.4271	58.2644	22.6606	22.693	22.9684	23.0246	27.9864	21.3793	0.216115	0.1846	1	-0.793529	0.00445	0.0274237	-0.757231	0.0039	0.0264774	-1.0032	5e-05	0.000510854	-0.969293	5e-05	0.000516629	AKTPM/LOH & AKTPNull	Down-regulated	Down-regulated
542	Tob1	ENSMUSG00000037573	103.667	70.3036	62.5958	108.135	88.0934	83.3468	86.0447	70.2636	84.2386	96.7514	97.5771	25.1746	28.4892	52.1353	24.963	28.0694	53.0971	-0.0933495	0.5178	1	-1.31356	5e-05	0.000704079	-1.33421	5e-05	0.000799132	-1.21139	5e-05	0.000510854	-1.23784	5e-05	0.000516629	AKTPM/LOH & AKTPNull	Down-regulated	Down-regulated
543	Slc12a2	ENSMUSG00000024597	168.908	207.198	149.873	108.799	150.243	146.455	142.65	227.532	160.102	108.372	126.631	51.1889	46.5492	35.7764	13.8374	92.5483	17.2093	0.185104	0.20235	1	-1.48873	5e-05	0.000704079	-1.66118	5e-05	0.000799132	-1.66983	5e-05	0.000510854	-1.84606	5e-05	0.000516629	AKTPM/LOH & AKTPNull	Down-regulated	Down-regulated
544	Pidd1	ENSMUSG00000025507	11.7831	12.7262	9.57418	8.40006	14.0435	13.9063	10.4472	12.1029	13.2672	8.77681	10.6301	3.41082	3.27346	2.29034	1.75709	5.41928	3.38539	-0.116487	0.55335	1	-1.63591	5e-05	0.000704079	-1.50609	5e-05	0.000799132	-1.51814	0.0001	0.000945845	-1.38886	5e-05	0.000516629	AKTPM/LOH & AKTPNull	Down-regulated	Down-regulated
545	Ado	ENSMUSG00000057134	15.4061	17.4079	15.0756	14.1179	17.0633	16.4553	15.2944	17.3369	18.203	13.6784	17.4937	7.66669	7.18268	6.75564	7.96565	9.30889	7.2353	0.0503279	0.7506	1	-0.961177	0.0009	0.00806712	-0.843665	0.0019	0.0154609	-1.00686	0.00015	0.0013157	-0.890876	0.0001	0.000939904	AKTPM/LOH & AKTPNull	Down-regulated	Down-regulated
546	Gjb2	ENSMUSG00000046352	14.823	7.20678	5.97096	10.9025	15.3481	11.6853	8.21255	14.6723	9.56813	12.5596	10.4544	5.70556	3.29276	0.256792	4.07439	2.81415	0.708278	-0.166687	0.37275	1	-1.6413	5e-05	0.000704079	-1.91387	5e-05	0.000799132	-1.47431	0.0002	0.00166787	-1.74454	5e-05	0.000516629	AKTPM/LOH & AKTPNull	Down-regulated	Down-regulated
547	Slc35c1	ENSMUSG00000049922	99.5806	78.8759	84.6134	104.955	101.836	95.8068	102.879	113.717	102.813	96.231	118.049	46.0337	36.1049	18.7877	44.5727	39.8321	36.5431	0.0869542	0.67285	1	-1.45722	0.0002	0.00235206	-1.26172	0.00025	0.00308237	-1.53897	5e-05	0.000510854	-1.3445	5e-05	0.000516629	AKTPM/LOH & AKTPNull	Down-regulated	Down-regulated
548	Anxa11	ENSMUSG00000021866	72.1577	76.215	75.0738	87.0632	87.9321	81.4812	92.3673	118.186	92.3266	87.7642	88.3943	51.2462	45.4372	11.1237	24.7748	53.1991	32.4848	0.168435	0.22555	1	-1.11912	5e-05	0.000704079	-1.15865	5e-05	0.000799132	-1.28422	5e-05	0.000510854	-1.32505	5e-05	0.000516629	AKTPM/LOH & AKTPNull	Down-regulated	Down-regulated
549	Ddit4l	ENSMUSG00000046818	14.6669	11.9679	3.76646	9.6998	15.3645	14.216	12.1231	5.22821	12.8353	10.1452	8.2802	0.288075	0.865258	0.351967	0.050326	0.71135	0.41613	-0.391356	0.1019	0.946822	-3.16988	5e-05	0.000704079	-3.31645	5e-05	0.000799132	-2.78255	5e-05	0.000510854	-2.92517	5e-05	0.000516629	AKTPM/LOH & AKTPNull	Down-regulated	Down-regulated
550	Psmb10	ENSMUSG00000031897	13.5664	19.1377	13.1194	9.92044	9.57377	9.03449	13.3168	13.133	12.1776	9.31086	12.1921	3.04875	2.74597	2.61227	2.63627	4.21442	2.52138	0.314091	0.1651	1	-1.39565	0.002	0.0150517	-1.31861	0.001	0.00933671	-1.70456	5e-05	0.000510854	-1.62962	5e-05	0.000516629	AKTPM/LOH & AKTPNull	Down-regulated	Down-regulated
551	Cdc34	ENSMUSG00000020307	112.559	97.5323	90.6362	88.2149	89.4943	93.6686	127.5	125.135	137.033	70.7297	94.9641	41.5545	27.5431	33.8998	31.1347	43.6005	36.2838	0.297577	0.04775	0.714763	-1.28877	5e-05	0.000704079	-1.22915	5e-05	0.000799132	-1.57872	5e-05	0.000510854	-1.52344	5e-05	0.000516629	AKTPM/LOH & AKTPNull	Down-regulated	Down-regulated
552	Sapcd2	ENSMUSG00000026955	33.1369	28.171	33.088	28.0182	30.694	32.4912	39.5734	42.9665	44.6842	23.9056	37.5923	13.7437	11.1046	7.11768	9.75708	14.5222	11.1029	0.308776	0.1386	1	-1.33785	0.0005	0.00504801	-1.25909	0.0007	0.00704028	-1.64156	5e-05	0.000510854	-1.56476	5e-05	0.000516629	AKTPM/LOH & AKTPNull	Down-regulated	Down-regulated
553	Ptp4a3	ENSMUSG00000059895	34.7105	31.3912	16.1547	19.6777	33.7839	39.4504	34.2904	29.3906	43.9845	39.999	32.7307	3.86535	2.6101	0.974336	3.41103	6.16173	3.70059	0.22045	0.12565	0.991361	-3.10687	5e-05	0.000704079	-2.52448	5e-05	0.000799132	-3.32709	5e-05	0.000510854	-2.74319	5e-05	0.000516629	AKTPM/LOH & AKTPNull	Down-regulated	Down-regulated
554	Dstn	ENSMUSG00000015932	807.232	696.089	589.687	895.246	721.699	754.54	677.568	604.957	737.509	897.722	789.138	450.771	455.136	414.857	414.91	467.446	460.43	-0.0866132	0.5433	1	-0.757537	0.0024	0.0172986	-0.780192	0.0007	0.00704028	-0.664477	0.00105	0.00660891	-0.689969	0.00015	0.0013454	AKTPM/LOH & AKTPNull	Down-regulated	Down-regulated
555	Rps11	ENSMUSG00000003429	1417.88	1390.67	1398.07	1406.21	1289.81	1384.62	1388.63	1452.34	1430.16	1434.13	1565.63	790.243	709.647	764.081	870.015	852.703	834.822	0.102494	0.4702	1	-0.765439	0.00175	0.0135946	-0.633056	0.00475	0.0308237	-0.861117	5e-05	0.000510854	-0.73162	0.0001	0.000939904	AKTPM/LOH & AKTPNull	Down-regulated	Down-regulated
556	Fam101b	ENSMUSG00000020846	46.5686	27.2	33.0053	30.8608	29.2385	33.8066	30.9481	35.8684	37.9151	29.8254	50.1944	16.975	11.1074	7.59273	6.68584	12.9573	17.6255	0.240352	0.11205	0.964533	-1.23243	5e-05	0.000704079	-1.23135	5e-05	0.000799132	-1.46691	5e-05	0.000510854	-1.46921	5e-05	0.000516629	AKTPM/LOH & AKTPNull	Down-regulated	Down-regulated
557	Rhbdf2	ENSMUSG00000020806	21.9864	19.0697	13.7462	17.4535	19.4748	17.5102	18.9382	16.5067	18.4992	18.4134	16.1433	7.24748	8.26698	6.34807	8.20755	8.00336	9.28763	-0.029506	0.8493	1	-1.12589	0.0002	0.00235206	-0.973636	0.00035	0.00403098	-1.09239	5e-05	0.000510854	-0.94108	5e-05	0.000516629	AKTPM/LOH & AKTPNull	Down-regulated	Down-regulated
558	Cpox	ENSMUSG00000022742	55.9789	28.2508	47.1182	52.4091	62.9885	57.9331	37.4538	39.4809	40.031	50.1765	47.3193	22.9075	28.2161	22.2092	19.9684	25.4484	23.5584	-0.41441	0.0037	0.167646	-1.12126	5e-05	0.000704079	-1.25451	5e-05	0.000799132	-0.703185	0.0008	0.00528198	-0.837469	5e-05	0.000516629	AKTPM/LOH & AKTPNull	Down-regulated	Down-regulated
559	Sdf2l1	ENSMUSG00000022769	53.6696	46.1882	53.3661	65.8173	66.8381	63.2948	67.3037	64.8742	57.893	60.5299	49.7947	27.6196	25.3993	9.9352	15.6017	31.0877	26.9749	-0.11446	0.48005	1	-1.49163	5e-05	0.000704079	-1.3403	5e-05	0.000799132	-1.37339	5e-05	0.000510854	-1.2238	5e-05	0.000516629	AKTPM/LOH & AKTPNull	Down-regulated	Down-regulated
560	Ccnd2	ENSMUSG00000000184	567.908	264.039	291.718	333.106	629.187	609.993	371.162	394.157	476.925	576.039	623.251	218.783	81.1789	241.694	126.25	129.269	188.898	-0.0927438	0.7891	1	-1.45815	0.0002	0.00235206	-1.77402	5e-05	0.000799132	-1.35821	0.00035	0.00265996	-1.67876	5e-05	0.000516629	AKTPM/LOH & AKTPNull	Down-regulated	Down-regulated
561	Wdr46	ENSMUSG00000024312	37.5184	42.7304	40.1465	24.8018	36.0522	39.14	41.6884	49.0483	53.1723	25.9233	41.6383	18.9261	13.8655	15.7346	14.9649	20.1382	13.7774	0.34131	0.02755	0.554171	-0.915074	0.0004	0.0041928	-0.951273	0.00015	0.00203273	-1.25077	5e-05	0.000510854	-1.28953	5e-05	0.000516629	AKTPM/LOH & AKTPNull	Down-regulated	Down-regulated
562	Gm6871	ENSMUSG00000090744	0.610439	0.441017	0.745173	0.564612	0.763666	0.998605	0.788199	0.504421	0.676687	0.788904	0.278202	0.127682	0.0763932	0.157522	0.0388404	0.168517	0.15962	-0.142392	0.49285	1	-0.641185	0.0065	0.0368421	-0.650859	0.00255	0.0192106	-0.502118	0.0108	0.0414478	-0.509672	0.00475	0.0225855	AKTPM/LOH & AKTPNull	Down-regulated	Down-regulated
563	Slc35a2	ENSMUSG00000031156	24.0009	24.7406	21.367	27.7442	23.2447	24.7599	22.6226	28.0375	22.4231	30.2992	34.7559	7.73165	7.4509	8.67103	7.37101	9.46956	12.4852	0.132447	0.63305	1	-1.47784	0.0016	0.0126902	-1.24842	0.0083	0.0477561	-1.60415	0.00035	0.00265996	-1.37812	0.0015	0.00902234	AKTPM/LOH & AKTPNull	Down-regulated	Down-regulated
564	Fzd5	ENSMUSG00000045005	7.90308	9	7.51944	7.58869	8.45586	8.51883	6.4679	10.6433	10.0118	8.28677	10.8167	2.44919	2.0705	1.19518	2.64964	3.41325	1.99287	0.16516	0.2787	1	-1.58551	5e-05	0.000704079	-1.28621	5e-05	0.000799132	-1.74867	5e-05	0.000510854	-1.449	5e-05	0.000516629	AKTPM/LOH & AKTPNull	Down-regulated	Down-regulated
565	Ier5	ENSMUSG00000056708	31.7012	30.4694	19.3206	22.5861	22.0916	21.7146	21.9477	23.4436	27.9308	22.2497	26.6157	4.18594	4.99196	7.94462	4.65935	6.27552	12.1355	0.143374	0.36435	1	-1.7225	5e-05	0.000704079	-1.37632	5e-05	0.000799132	-1.85957	5e-05	0.000510854	-1.51766	5e-05	0.000516629	AKTPM/LOH & AKTPNull	Down-regulated	Down-regulated
566	Gata5	ENSMUSG00000015627	26.0576	28.8205	16.202	13.5703	32.5959	21.7797	25.5366	16.0871	25.2276	29.8779	21.9279	1.11317	7.14294	0.0459083	0.0202727	10.8232	0.0488545	0.069441	0.6593	1	-2.54562	5e-05	0.000704079	-2.33038	5e-05	0.000799132	-2.62209	5e-05	0.000510854	-2.40032	5e-05	0.000516629	AKTPM/LOH & AKTPNull	Down-regulated	Down-regulated
567	Rps21	ENSMUSG00000039001	1043.77	954.011	988.201	854.311	808.621	862.47	1064.19	1111.67	923.524	630.904	738.491	475.493	485.241	419.327	409.269	573.561	453.123	0.0904183	0.54395	1	-0.782588	0.00485	0.0293329	-0.77506	0.00175	0.0145489	-0.86666	0.0001	0.000945845	-0.862177	5e-05	0.000516629	AKTPM/LOH & AKTPNull	Down-regulated	Down-regulated
568	Pgd	ENSMUSG00000028961	323.916	260.156	266.86	270.787	301.672	294.022	277.033	290.175	325.698	315.164	356.798	162.43	128.586	99.8626	121.052	163.595	168.675	0.12241	0.3818	1	-1.04895	5e-05	0.000704079	-0.891337	5e-05	0.000799132	-1.16598	5e-05	0.000510854	-1.01085	5e-05	0.000516629	AKTPM/LOH & AKTPNull	Down-regulated	Down-regulated
569	Trp53inp1	ENSMUSG00000028211	53.0388	51.1316	25.0446	53.0437	56.8627	52.7991	37.2243	19.9922	38.1516	66.3594	49.5083	8.26633	12.9061	4.89529	9.98063	7.27622	10.0645	-0.346899	0.0171	0.413132	-2.41588	5e-05	0.000704079	-2.41041	5e-05	0.000799132	-2.06787	5e-05	0.000510854	-2.05989	5e-05	0.000516629	AKTPM/LOH & AKTPNull	Down-regulated	Down-regulated
570	Sod2	ENSMUSG00000006818	29.7057	28.2015	31.6245	30.8986	30.8252	31.5949	26.0818	29.8085	30.734	34.3585	38.4203	16.9244	15.3543	21.1053	18.7103	19.9214	18.6222	0.0417403	0.7881	1	-0.698317	0.00795	0.0427228	-0.638334	0.0092	0.0512063	-0.733453	0.0013	0.00782762	-0.676605	0.002	0.011377	AKTPM/LOH & AKTPNull	Down-regulated	Down-regulated
571	Dhcr24	ENSMUSG00000034926	117.971	120.416	103.155	97.9662	140.854	159.144	121.623	122.382	156.552	119.725	251.291	119.352	67.2855	15.9406	29.8298	65.9377	48.1758	0.226386	0.1219	0.98228	-0.849317	0.00285	0.0196701	-1.41162	5e-05	0.000799132	-1.07162	5e-05	0.000510854	-1.6348	5e-05	0.000516629	AKTPM/LOH & AKTPNull	Down-regulated	Down-regulated
572	E130218I03Rik	ENSMUSG00000086322	12.4167	15.7829	12.175	10.8622	16.9977	18.0335	17.4447	17.5605	18.9726	14.8135	17.0312	5.67864	1.5597	4.48662	5.53986	5.92196	4.03794	0.1626	0.58015	1	-1.66049	0.0007	0.00659575	-1.36528	0.0044	0.0288644	-1.81703	0.0002	0.00166787	-1.52473	0.0007	0.0048943	AKTPM/LOH & AKTPNull	Down-regulated	Down-regulated
573	Kif13a	ENSMUSG00000021375	26.0861	29.5372	21.2221	20.095	21.0969	20.2925	19.8874	21.8908	20.609	18.8515	20.0095	9.92273	8.49354	16.8294	11.7516	14.6554	9.18885	-0.0109265	0.9344	1	-0.689777	0.0073	0.0400298	-0.703993	0.0034	0.0237124	-0.671283	0.0015	0.00874003	-0.689804	0.0008	0.00544111	AKTPM/LOH & AKTPNull	Down-regulated	Down-regulated
574	Epsti1	ENSMUSG00000022014	16.5086	14.2992	4.29825	9.01437	11.1733	10.2285	9.16554	10.0275	7.57515	8.91758	13.0807	0.384878	0.506357	0.259567	0.0563272	2.4057	0.326118	-0.0440192	0.84395	1	-2.95385	5e-05	0.000704079	-2.50845	0.0004	0.00450171	-2.9122	5e-05	0.000510854	-2.46398	0.0002	0.00172947	AKTPM/LOH & AKTPNull	Down-regulated	Down-regulated
575	2410015M20Rik	ENSMUSG00000049760	54.3326	51.3264	52.2658	48.9449	41.3667	45.2769	46.4722	48.7859	42.5997	38.584	44.5058	13.241	10.446	25.7206	17.7844	21.7824	22.165	-0.0266025	0.8922	1	-1.34321	0.0008	0.0073498	-1.06073	0.0013	0.0114269	-1.30723	0.0001	0.000945845	-1.03078	0.00075	0.00516499	AKTPM/LOH & AKTPNull	Down-regulated	Down-regulated
576	Pepd	ENSMUSG00000063931	128.448	130.786	72.4618	95.7758	102.788	129.662	102.987	97.075	156.08	146.617	184.221	50.8767	41.6964	23.8217	22.5579	47.5002	49.0761	0.33461	0.0465	0.708664	-1.3733	5e-05	0.000704079	-1.40267	5e-05	0.000799132	-1.70354	5e-05	0.000510854	-1.73488	5e-05	0.000516629	AKTPM/LOH & AKTPNull	Down-regulated	Down-regulated
577	Rab5c	ENSMUSG00000019173	91.3978	96.6034	78.567	88.0831	93.3338	95.4755	83.2931	79.5417	88.7078	91.0274	100.372	55.1778	37.9349	68.0211	53.493	53.3071	64.4897	-0.0520884	0.76385	1	-0.696603	0.00585	0.0338298	-0.643272	0.0076	0.044716	-0.636594	0.00285	0.0144424	-0.587654	0.0046	0.0220556	AKTPM/LOH & AKTPNull	Down-regulated	Down-regulated
578	Sac3d1	ENSMUSG00000024790	21.3128	23.5329	24.9577	15.435	16.4743	15.9585	23.871	26.7528	23.9664	12.0461	17.8617	7.84437	5.97424	6.67506	5.82121	10.313	5.65189	0.373495	0.0741	0.84778	-1.03685	0.0071	0.039303	-1.00375	0.006	0.0371376	-1.40379	0.0001	0.000945845	-1.37436	5e-05	0.000516629	AKTPM/LOH & AKTPNull	Down-regulated	Down-regulated
579	Ddost	ENSMUSG00000028757	116.908	128.298	123.733	112.454	117.597	109.727	122.171	126.03	111.336	118.161	112.918	66.0635	68.1264	39.181	67.8045	77.8357	54.5212	0.065435	0.63285	1	-0.862876	0.00055	0.00546211	-0.715685	0.00175	0.0145489	-0.923889	5e-05	0.000510854	-0.777519	0.0001	0.000939904	AKTPM/LOH & AKTPNull	Down-regulated	Down-regulated
580	P2ry6	ENSMUSG00000048779	24.6718	22.9795	14.2053	16.0167	17.3666	21.3484	18.3344	20.6908	20.4377	17.4398	21.5336	4.22357	4.53651	0.824314	0.354715	9.1293	6.08158	0.111158	0.5808	1	-2.1021	0.0001	0.00129833	-1.60879	0.00485	0.0312815	-2.21243	5e-05	0.000510854	-1.71966	0.0009	0.00598199	AKTPM/LOH & AKTPNull	Down-regulated	Down-regulated
581	Grk6	ENSMUSG00000074886	41.0219	44.1011	41.3098	40.051	45.214	43.4837	47.2543	66.9967	54.9552	34.6193	46.1122	24.5967	20.2193	21.1736	20.5529	28.1981	19.6009	0.221799	0.1463	1	-0.849682	0.00115	0.00987136	-0.847401	0.0011	0.0100729	-1.06552	5e-05	0.000510854	-1.06647	5e-05	0.000516629	AKTPM/LOH & AKTPNull	Down-regulated	Down-regulated
582	Gnb1l	ENSMUSG00000000884	7.55034	8.6258	6.76492	6.56916	9.86578	9.88674	9.90787	9.41976	10.7171	6.25629	10.1099	2.93322	2.2088	1.39682	3.26143	3.00938	2.46507	0.0787224	0.7749	1	-1.54136	0.00795	0.0427228	-1.28635	0.009	0.0504183	-1.61776	0.00335	0.0164421	-1.36172	0.00295	0.0155626	AKTPM/LOH & AKTPNull	Down-regulated	Down-regulated
583	Ei24	ENSMUSG00000062762	123.866	119.586	90.4278	110.911	149.404	147.966	127.194	111.022	154.886	129.864	152.63	54.9471	57.6393	65.9187	70.2359	62.2323	63.7492	-0.00360319	0.98055	1	-1.09882	5e-05	0.000704079	-1.0042	0.00015	0.00203273	-1.08978	5e-05	0.000510854	-0.996634	5e-05	0.000516629	AKTPM/LOH & AKTPNull	Down-regulated	Down-regulated
584	Dnph1	ENSMUSG00000040658	23.9148	29.1352	21.5302	20.5432	26.4467	33.1835	28.6349	36.1301	41.9709	25.13	33.6222	14.9393	11.788	7.7252	10.8343	11.1868	13.7631	0.306102	0.11305	0.966133	-1.05766	0.007	0.038888	-1.06145	0.0042	0.0279777	-1.35979	5e-05	0.000510854	-1.36478	0.00015	0.0013454	AKTPM/LOH & AKTPNull	Down-regulated	Down-regulated
585	Trappc10	ENSMUSG00000000374	24.075	23.1024	24.5597	25.8221	24.8743	24.0977	25.0844	29.1588	24.5611	22.9584	25.7627	14.0187	11.7087	12.1722	13.2412	15.0751	15.5747	0.0372484	0.79565	1	-0.84684	0.00085	0.00770288	-0.692926	0.00375	0.0256736	-0.877897	5e-05	0.000510854	-0.727093	0.00065	0.00462956	AKTPM/LOH & AKTPNull	Down-regulated	Down-regulated
586	Mob3b	ENSMUSG00000073910	10.0257	11.5156	7.99394	7.6597	10.0021	8.3038	7.81923	7.34621	7.74058	11.1117	9.20259	4.30595	4.70564	1.64148	2.27626	5.77763	3.58549	0.00416193	0.9799	1	-0.99684	0.0003	0.0032927	-0.95439	0.00025	0.00308237	-0.999971	5e-05	0.000510854	-0.957222	5e-05	0.000516629	AKTPM/LOH & AKTPNull	Down-regulated	Down-regulated
587	Abcb8	ENSMUSG00000028973	37.8535	47.8876	42.5682	29.2135	30.8292	29.7128	33.3992	44.2812	33.0082	27.546	38.2055	11.7143	9.96452	10.7431	7.80093	18.2944	13.4922	0.237593	0.1614	1	-1.30879	5e-05	0.000704079	-1.08919	0.00045	0.00493963	-1.5404	5e-05	0.000510854	-1.32477	5e-05	0.000516629	AKTPM/LOH & AKTPNull	Down-regulated	Down-regulated
588	Atf6b	ENSMUSG00000015461	37.6074	42.3019	36.7421	32.2872	44.32	45.0294	37.387	43.0984	44.5634	43.3855	44.5877	11.1216	7.42875	12.4888	17.1884	15.2743	14.4716	0.0770155	0.75365	1	-1.79824	5e-05	0.000704079	-1.27923	0.0004	0.00450171	-1.86951	5e-05	0.000510854	-1.35296	5e-05	0.000516629	AKTPM/LOH & AKTPNull	Down-regulated	Down-regulated
589	Gusb	ENSMUSG00000025534	55.3766	62.2268	56.0938	44.9374	56.4768	60.7881	67.2335	64.8646	71.9507	55.5609	79.108	31.9959	27.8762	30.1318	31.0207	40.2329	27.0976	0.326672	0.02345	0.497232	-0.745038	0.0035	0.0229768	-0.666309	0.00585	0.0363886	-1.06577	5e-05	0.000510854	-0.989183	5e-05	0.000516629	AKTPM/LOH & AKTPNull	Down-regulated	Down-regulated
590	Tlcd2	ENSMUSG00000038217	5.67685	13.9871	1.77212	9.98165	6.72366	9.56537	9.1088	12.0375	8.13698	9.04836	12.8291	0.902257	1.31873	2.22637	1.81325	0.64217	1.48144	0.209922	0.5005	1	-1.92388	0.0006	0.00581817	-2.04472	0.00115	0.0104133	-2.12901	5e-05	0.000510854	-2.25103	0.0001	0.000939904	AKTPM/LOH & AKTPNull	Down-regulated	Down-regulated
591	Bmyc	ENSMUSG00000049086	36.0554	24.2459	17.776	19.21	21.2577	18.1985	25.5375	26.47	18.3398	15.5799	19.7339	0.107633	0.57108	10.6361	1.14702	7.54964	5.87558	0.110632	0.6214	1	-2.09008	0.00195	0.0147628	-1.782	0.00035	0.00403098	-2.18964	0.00095	0.00607589	-1.89168	5e-05	0.000516629	AKTPM/LOH & AKTPNull	Down-regulated	Down-regulated
592	Gdf15	ENSMUSG00000038508	54.3125	19.3676	32.9561	78.3771	35.9665	40.9805	49.9615	31.8827	49.3888	61.7141	40.0265	11.1908	9.8157	3.44926	7.9507	6.75106	9.30121	-0.14648	0.376	1	-2.43352	5e-05	0.000704079	-2.51546	5e-05	0.000799132	-2.28085	5e-05	0.000510854	-2.36495	5e-05	0.000516629	AKTPM/LOH & AKTPNull	Down-regulated	Down-regulated
593	Snx20	ENSMUSG00000031662	24.2425	22.6978	16.5796	13.2356	5.09735	18.2566	17.8463	18.0671	15.2327	9.222	12.5535	0.0933275	0.130907	0.056174	0.0350362	0.956359	2.32653	0.244469	0.29695	1	-3.54889	5e-05	0.000704079	-2.62071	0.00415	0.0276981	-3.79472	5e-05	0.000510854	-2.86408	0.0009	0.00598199	AKTPM/LOH & AKTPNull	Down-regulated	Down-regulated
594	Tnfrsf11a	ENSMUSG00000026321	11.9897	12.3753	12.1411	12.6823	9.93888	10.3001	13.3392	16.1319	10.241	11.0095	12.7998	4.02475	8.15003	3.8649	1.94473	10.6689	3.55746	0.199653	0.3367	1	-0.833117	0.00815	0.0435466	-0.879621	0.0042	0.0279777	-1.02938	0.0002	0.00166787	-1.07767	0.00015	0.0013454	AKTPM/LOH & AKTPNull	Down-regulated	Down-regulated
595	Qsox1	ENSMUSG00000033684	58.4415	43.2793	45.3186	56.4011	45.5039	50.1645	32.778	25.6234	27.2168	65.9893	35.316	17.4529	20.8908	7.62348	12.4912	17.4596	14.7158	-0.423747	0.0056	0.215312	-1.56447	5e-05	0.000704079	-1.66557	5e-05	0.000799132	-1.13853	5e-05	0.000510854	-1.23948	5e-05	0.000516629	AKTPM/LOH & AKTPNull	Down-regulated	Down-regulated
596	Rps27	ENSMUSG00000090733	1365.33	1214.94	1318.81	1261.29	815.517	929.744	1354.88	1366.17	1163.84	725.032	775.932	358.202	593.374	363.659	439.963	511.042	469.235	0.106585	0.4946	1	-1.1019	0.0001	0.00129833	-1.04218	5e-05	0.000799132	-1.20235	5e-05	0.000510854	-1.14483	5e-05	0.000516629	AKTPM/LOH & AKTPNull	Down-regulated	Down-regulated
597	Ttc7	ENSMUSG00000036918	59.9943	42.3399	49.1114	55.3053	54.243	40.2085	49.4246	73.4804	56.4882	29.2084	34.4422	11.5718	13.5941	8.2573	11.2489	18.5405	14.3613	-0.0329026	0.94795	1	-1.97975	0.0023	0.0167592	-1.66074	0.00835	0.0479639	-1.94253	0.0001	0.000945845	-1.62598	0.00185	0.0106785	AKTPM/LOH & AKTPNull	Down-regulated	Down-regulated
598	Onecut2	ENSMUSG00000045991	13.9419	20.2639	5.66261	6.12004	12.2972	12.8665	5.2909	13.0084	8.51017	12.0274	7.86796	6.87317	7.01263	0.903893	0.151271	7.25054	0.412658	-0.134622	0.35575	1	-0.842819	0.00245	0.0175594	-1.6421	5e-05	0.000799132	-0.710705	0.00205	0.0111493	-1.5098	5e-05	0.000516629	AKTPM/LOH & AKTPNull	Down-regulated	Down-regulated
599	B930041F14Rik	ENSMUSG00000074738	13.0519	12.416	8.23646	12.3156	7.76839	7.87746	9.28369	10.0473	10.3949	7.04059	10.2769	0.434567	0.159425	2.29282	2.35776	2.24275	2.28479	0.0168715	0.9338	1	-2.36539	5e-05	0.000704079	-1.61596	0.00015	0.00203273	-2.37532	5e-05	0.000510854	-1.62943	5e-05	0.000516629	AKTPM/LOH & AKTPNull	Down-regulated	Down-regulated
600	Pcdh1	ENSMUSG00000051375	50.0938	54.8767	33.5111	28.1553	35.1614	33.0325	39.989	44.0549	44.7536	33.1144	39.1568	22.8535	18.9509	2.39023	5.41467	26.7625	13.9774	0.321483	0.2167	1	-0.962187	0.0022	0.0161653	-0.98423	0.00095	0.00899147	-1.28121	0.00015	0.0013157	-1.3046	5e-05	0.000516629	AKTPM/LOH & AKTPNull	Down-regulated	Down-regulated
601	Gss	ENSMUSG00000027610	142.596	137.486	97.6673	138.909	103.83	112.996	103.626	126.344	148.213	123.695	176.524	36.2237	30.4264	22.0385	20.0628	55.182	55.1152	0.20051	0.37465	1	-1.87746	5e-05	0.000704079	-1.39349	0.0012	0.0107603	-2.07145	5e-05	0.000510854	-1.59178	0.00015	0.0013454	AKTPM/LOH & AKTPNull	Down-regulated	Down-regulated
602	Sephs2	ENSMUSG00000049091	91.4818	60.7581	84.9423	62.4812	46.3878	42.9624	48.9851	43.0192	46.58	44.3251	43.2372	17.8575	18.0935	14.7489	13.7843	24.7296	13.0867	-0.154963	0.3308	1	-1.44382	5e-05	0.000704079	-1.46977	5e-05	0.000799132	-1.28222	5e-05	0.000510854	-1.31147	5e-05	0.000516629	AKTPM/LOH & AKTPNull	Down-regulated	Down-regulated
603	Uqcrc1	ENSMUSG00000025651	323.387	304.027	298.265	272.184	234.943	244.979	272.562	296.294	269.03	219.062	246.01	124.569	120.241	123.241	145.376	152.429	143.273	0.0607088	0.7025	1	-0.941974	5e-05	0.000704079	-0.726385	0.0017	0.0142361	-0.995679	5e-05	0.000510854	-0.783333	5e-05	0.000516629	AKTPM/LOH & AKTPNull	Down-regulated	Down-regulated
604	Gart	ENSMUSG00000022962	74.929	77.7388	76.8326	59.0145	87.2292	81.8943	78.7272	87.2928	94.7302	60.8188	78.0539	45.3386	36.4088	47.1413	41.8914	60.9771	34.914	0.0772266	0.5937	1	-0.728097	0.00435	0.0270338	-0.677113	0.0048	0.0310169	-0.799454	0.00015	0.0013157	-0.751373	0.00015	0.0013454	AKTPM/LOH & AKTPNull	Down-regulated	Down-regulated
605	Ltc4s	ENSMUSG00000020377	2.13533	3.0834	1.91332	3.6306	3.95765	2.16768	3.24232	1.29921	2.66805	4.85648	2.01216	1.28808	0.993398	0.101992	0.921129	0.881093	0.212628	-0.154815	0.66755	1	-1.17931	0.00845	0.0448411	-1.32384	0.00425	0.0281749	-1.02561	0.0166	0.057956	-1.16771	0.0073	0.0317629	AKTPM/LOH & AKTPNull	Down-regulated	Down-regulated
606	Chchd10	ENSMUSG00000049422	101.441	94.012	93.8906	76.5632	76.8861	70.7391	73.0098	85.4691	71.2108	85.3939	85.5217	22.2317	25.0756	25.5824	31.9936	35.8526	39.1156	0.10563	0.5057	1	-1.50166	5e-05	0.000704079	-1.00811	0.00025	0.00308237	-1.60169	5e-05	0.000510854	-1.11073	5e-05	0.000516629	AKTPM/LOH & AKTPNull	Down-regulated	Down-regulated
607	Ppa1	ENSMUSG00000020089	170.902	182.047	198.95	162.518	186.1	196.57	228.461	241.24	273.28	140.281	212.33	95.6215	77.7656	69.0471	86.301	118.891	76.4137	0.274302	0.06805	0.818704	-1.06906	5e-05	0.000704079	-0.907254	0.0004	0.00450171	-1.33732	5e-05	0.000510854	-1.17805	5e-05	0.000516629	AKTPM/LOH & AKTPNull	Down-regulated	Down-regulated
608	Cgref1	ENSMUSG00000029161	17.1012	12.8039	19.128	14.8	20.2376	22.6397	12.8752	17.4968	15.7502	10.0221	19.2257	0.345348	0.343644	0.734196	1.64313	4.27148	3.59893	-0.323238	0.11175	0.964533	-3.72851	5e-05	0.000704079	-2.24585	5e-05	0.000799132	-3.40675	5e-05	0.000510854	-1.92136	5e-05	0.000516629	AKTPM/LOH & AKTPNull	Down-regulated	Down-regulated
609	Stk40	ENSMUSG00000042608	18.93	11.9653	18.5372	20.8736	16.9633	20.2228	18.2574	27.5181	18.1398	21.8876	18.8598	10.8063	11.3009	5.34245	9.20031	8.41198	11.7528	0.114314	0.5014	1	-0.911516	0.00225	0.0164721	-0.87803	0.0032	0.0227075	-1.02218	5e-05	0.000510854	-0.989837	5e-05	0.000516629	AKTPM/LOH & AKTPNull	Down-regulated	Down-regulated
610	Anxa8	ENSMUSG00000021950	24.1305	35.0823	8.12233	15.6369	13.3153	35.2768	14.9053	16.0358	19.3858	9.95911	29.2889	4.55365	0.434643	0.593992	2.1328	0.499691	1.1091	-0.234457	0.25435	1	-2.88252	5e-05	0.000704079	-3.28098	5e-05	0.000799132	-2.64337	5e-05	0.000510854	-3.04169	5e-05	0.000516629	AKTPM/LOH & AKTPNull	Down-regulated	Down-regulated
611	Pfas	ENSMUSG00000020899	14.7345	15.0166	17.8298	11.9337	19.8976	18.7724	17.8296	21.2102	20.4789	12.392	16.3232	8.95621	8.59788	10.0336	7.76275	12.7152	8.00554	0.067717	0.6748	1	-0.73185	0.0048	0.0290934	-0.732045	0.0023	0.0177732	-0.795125	0.00025	0.00201349	-0.797546	5e-05	0.000516629	AKTPM/LOH & AKTPNull	Down-regulated	Down-regulated
612	Sri	ENSMUSG00000003161	214.31	194.643	193.851	221.045	187.123	209.049	200.367	233.805	176.031	154.118	221.512	35.9893	27.923	63.1321	50.3321	111.171	59.0622	-0.055022	0.77715	1	-2.18984	5e-05	0.000704079	-1.43748	0.0001	0.00144597	-2.12522	5e-05	0.000510854	-1.37944	5e-05	0.000516629	AKTPM/LOH & AKTPNull	Down-regulated	Down-regulated
613	Gna13	ENSMUSG00000020611	28.6112	25.3077	21.9481	31.7901	24.7477	26.8706	25.4774	25.2666	24.4546	28.811	27.6754	13.0462	13.8011	15.4116	12.8448	14.1098	21.0418	-0.0699223	0.7345	1	-0.857276	0.0031	0.0209508	-0.723312	0.00765	0.0448954	-0.780702	0.00145	0.0085166	-0.650412	0.00575	0.0263812	AKTPM/LOH & AKTPNull	Down-regulated	Down-regulated
614	Slc52a3	ENSMUSG00000027463	11.8293	6.75322	9.58834	13.0968	11.3069	6.99069	8.4975	11.0671	7.38261	12.254	9.35396	2.52754	1.38256	8.05928	3.84724	3.67127	4.78612	-0.0931146	0.6066	1	-1.16226	0.0016	0.0126902	-1.1346	0.0005	0.00538153	-1.06	0.00105	0.00660891	-1.03937	0.0002	0.00172947	AKTPM/LOH & AKTPNull	Down-regulated	Down-regulated
615	Ttc22	ENSMUSG00000034919	11.8191	9.96919	5.75954	7.15805	7.09488	6.8395	5.99644	5.75476	10.4268	7.25766	7.79498	1.89553	0.623745	0.154784	1.25668	1.30314	2.94261	0.0786289	0.6974	1	-2.01433	0.0001	0.00129833	-1.47196	5e-05	0.000799132	-2.09139	0.0001	0.000945845	-1.54901	5e-05	0.000516629	AKTPM/LOH & AKTPNull	Down-regulated	Down-regulated
616	Atp8b1	ENSMUSG00000039529	97.2211	92.1894	82.49	88.2367	73.7579	74.8444	73.872	88.0106	67.3251	75.7964	83.1139	26.4181	27.6524	10.1378	10.3518	48.7586	37.7164	-0.0180272	0.89425	1	-1.73484	5e-05	0.000704079	-1.23277	5e-05	0.000799132	-1.7128	5e-05	0.000510854	-1.21348	5e-05	0.000516629	AKTPM/LOH & AKTPNull	Down-regulated	Down-regulated
617	Sqrdl	ENSMUSG00000005803	152.425	178.561	107.987	219.892	101.532	167.697	137.89	174.949	185.947	185.199	259.406	66.3671	50.1012	14.2723	12.3895	41.3601	103.161	0.217476	0.2006	1	-1.77437	5e-05	0.000704079	-1.58654	0.00015	0.00203273	-1.9853	5e-05	0.000510854	-1.80223	5e-05	0.000516629	AKTPM/LOH & AKTPNull	Down-regulated	Down-regulated
618	Qsox2	ENSMUSG00000036327	16.0481	14.1833	12.9159	17.7486	16.4265	15.9313	16.4168	16.2994	15.1724	15.8057	15.5035	7.85916	6.62988	9.37042	10.4613	10.7466	6.90772	-0.0672165	0.70115	1	-0.912766	0.0024	0.0172986	-0.734449	0.00935	0.0517492	-0.838861	0.002	0.0109116	-0.663422	0.00925	0.0378602	AKTPM/LOH & AKTPNull	Down-regulated	Down-regulated
619	Ifngr1	ENSMUSG00000020009	62.787	48.9541	36.6119	63.4752	49.3921	53.8181	46.0333	46.6037	38.9484	72.3089	53.068	16.0207	16.5808	11.4104	11.0559	25.4805	23.1551	-0.104497	0.5021	1	-1.7638	5e-05	0.000704079	-1.40236	5e-05	0.000799132	-1.65459	5e-05	0.000510854	-1.29608	5e-05	0.000516629	AKTPM/LOH & AKTPNull	Down-regulated	Down-regulated
620	Lta4h	ENSMUSG00000015889	106.462	109	102.63	87.7581	77.7099	90.416	87.0945	114.146	97.6786	90.9529	125.915	29.335	29.628	33.9749	32.2308	41.2997	57.1421	0.279087	0.0526	0.748243	-1.35316	5e-05	0.000704079	-0.915159	0.0001	0.00144597	-1.62556	5e-05	0.000510854	-1.19139	5e-05	0.000516629	AKTPM/LOH & AKTPNull	Down-regulated	Down-regulated
621	Hsd17b11	ENSMUSG00000029311	36.5372	37.3656	21.6296	26.7785	32.8209	39.4905	20.9568	22.1215	26.0969	35.9828	51.2426	11.8969	9.37995	21.7434	9.06745	15.7483	15.4827	-0.0660429	0.6953	1	-1.08599	0.00025	0.00283286	-1.20089	5e-05	0.000799132	-1.01273	5e-05	0.000510854	-1.132	5e-05	0.000516629	AKTPM/LOH & AKTPNull	Down-regulated	Down-regulated
622	Taldo1	ENSMUSG00000025503	334.268	320.603	341.542	361.359	245.136	258.655	264.883	298.897	246.153	236.207	238.789	80.1776	62.1793	67.478	68.7948	143.737	116.844	-0.160972	0.2566	1	-1.9456	5e-05	0.000704079	-1.3504	5e-05	0.000799132	-1.77638	5e-05	0.000510854	-1.18687	5e-05	0.000516629	AKTPM/LOH & AKTPNull	Down-regulated	Down-regulated
623	Dbi	ENSMUSG00000026385	1491.22	1299.22	1613.39	1219.85	1010.81	1104.71	1235.35	1205.58	1108.86	918.084	1111.04	697.041	708.534	426.366	376.008	862.878	739.222	0.00991965	0.948	1	-0.76818	0.00565	0.0329046	-0.717492	0.0058	0.0361917	-0.772224	0.00075	0.0050308	-0.724771	0.00095	0.0062299	AKTPM/LOH & AKTPNull	Down-regulated	Down-regulated
624	Pir	ENSMUSG00000031379	26.083	24.178	15.814	22.6105	22.7811	20.795	25.6472	29.3363	30.6532	19.0415	23.6304	5.41565	4.58254	8.48417	7.41912	8.25423	11.9179	0.214446	0.33805	1	-1.62341	0.0006	0.00581817	-1.14045	0.00365	0.0251637	-1.83059	5e-05	0.000510854	-1.35229	5e-05	0.000516629	AKTPM/LOH & AKTPNull	Down-regulated	Down-regulated
625	Rnf169	ENSMUSG00000058761	11.4373	9.9147	6.83703	10.1512	10.8659	10.315	8.6232	6.88196	9.37402	9.38964	8.43461	1.99382	2.16529	5.99091	4.46488	4.17916	4.16566	-0.257678	0.10155	0.946822	-1.33621	5e-05	0.000704079	-1.08349	0.0001	0.00144597	-1.07253	0.00015	0.0013157	-0.822934	0.0009	0.00598199	AKTPM/LOH & AKTPNull	Down-regulated	Down-regulated
626	Abhd11	ENSMUSG00000040532	54.0842	55.4043	49.7346	68.5058	43.3626	52.6012	51.9157	69.5576	68.2036	54.8811	69.1499	18.3395	17.0412	19.9189	26.5879	23.0845	27.8737	0.198062	0.26705	1	-1.44594	5e-05	0.000704079	-1.01701	0.00245	0.0186505	-1.63608	5e-05	0.000510854	-1.21111	5e-05	0.000516629	AKTPM/LOH & AKTPNull	Down-regulated	Down-regulated
627	Mesdc1	ENSMUSG00000070462	29.8863	33.065	23.0353	20.3374	25.8201	24.8913	22.282	24.8527	28.5902	22.8893	29.0389	14.7436	8.76681	13.8067	8.43716	16.1779	17.7678	0.111219	0.45525	1	-0.800341	0.0012	0.0101818	-0.670582	0.00575	0.0359609	-0.904923	5e-05	0.000510854	-0.779867	5e-05	0.000516629	AKTPM/LOH & AKTPNull	Down-regulated	Down-regulated
628	Uqcrq	ENSMUSG00000044894	750.239	590.076	718.822	775.423	504.248	533.636	709.484	854.986	612.808	482.457	498.884	312.537	210.989	231.45	277.464	321.695	309.729	0.0674312	0.6897	1	-1.17635	5e-05	0.000704079	-0.956046	0.0006	0.00624371	-1.23485	5e-05	0.000510854	-1.01996	0.0001	0.000939904	AKTPM/LOH & AKTPNull	Down-regulated	Down-regulated
629	E130012A19Rik	ENSMUSG00000043439	43.2694	33.1994	41.4329	48.0952	35.776	36.1519	36.3334	42.2661	58.8418	38.7709	49.9151	4.25063	2.62947	5.45604	11.2245	12.2719	12.3721	0.179265	0.2204	1	-2.94086	5e-05	0.000704079	-1.62536	5e-05	0.000799132	-3.11241	5e-05	0.000510854	-1.80111	5e-05	0.000516629	AKTPM/LOH & AKTPNull	Down-regulated	Down-regulated
630	Ppp1r14d	ENSMUSG00000027317	53.6697	42.7029	52.0163	55.8571	31.5666	40.2987	43.4586	56.4416	38.6243	36.2825	48.928	1.33527	0.711876	0.738624	0.824811	15.0699	14.2814	0.0759126	0.7019	1	-4.43496	5e-05	0.000704079	-1.94954	5e-05	0.000799132	-4.50739	5e-05	0.000510854	-2.02457	5e-05	0.000516629	AKTPM/LOH & AKTPNull	Down-regulated	Down-regulated
631	Hpdl	ENSMUSG00000043155	6.03724	3.96577	7.7806	4.36226	7.23526	6.81187	9.40378	11.1798	12.0026	4.68684	8.7127	3.16527	2.16876	0.214624	1.35805	2.99686	1.58368	0.52053	0.0275	0.553993	-1.23614	0.00585	0.0338298	-1.23158	0.0026	0.019481	-1.75464	0.0002	0.00166787	-1.75004	5e-05	0.000516629	AKTPM/LOH & AKTPNull	Down-regulated	Down-regulated
632	Ttpal	ENSMUSG00000017679	13.3243	15.7262	14.9181	10.8878	16.9738	17.7812	13.3515	15.8305	12.6657	14.6264	18.1546	5.7379	3.75883	7.09372	3.854	8.80067	8.65076	-0.018203	0.9251	1	-1.24347	0.0001	0.00129833	-0.966722	0.0008	0.00786838	-1.22015	5e-05	0.000510854	-0.947062	5e-05	0.000516629	AKTPM/LOH & AKTPNull	Down-regulated	Down-regulated
633	Usp43	ENSMUSG00000020905	11.5999	12.4943	9.76124	10.6553	11.4176	10.396	11.1445	14.9189	12.3785	9.81042	12.3413	4.59762	5.20453	1.12062	4.90115	6.29823	4.37395	0.156139	0.4504	1	-1.25586	0.00015	0.00186109	-0.899293	0.0016	0.0135548	-1.41034	5e-05	0.000510854	-1.05264	5e-05	0.000516629	AKTPM/LOH & AKTPNull	Down-regulated	Down-regulated
634	Rpl18	ENSMUSG00000059070	1790.54	1479.47	1525.79	1515.51	1220.43	1320.35	1517.58	1602.26	1422	1172.88	1369.93	562.556	507.709	542.955	733.247	750.811	722.073	0.0724503	0.6866	1	-1.2457	0.0002	0.00235206	-0.8381	0.00735	0.0435793	-1.31053	5e-05	0.000510854	-0.906522	0.001	0.00648042	AKTPM/LOH & AKTPNull	Down-regulated	Down-regulated
635	Tomm70a	ENSMUSG00000022752	134.358	116.58	134.496	126.464	140.75	141.869	133.143	148.5	151.826	127.273	154.912	71.399	65.587	72.0579	71.0143	99.5691	82.2147	0.0760725	0.5835	1	-0.875549	0.00035	0.00375023	-0.649646	0.00355	0.0246218	-0.945504	5e-05	0.000510854	-0.722689	5e-05	0.000516629	AKTPM/LOH & AKTPNull	Down-regulated	Down-regulated
636	Zfp36l2	ENSMUSG00000045817	100.578	85.4722	88.3515	93.5346	91.4455	95.2353	94.3358	126.781	102.442	80.9107	102.353	26.1281	26.8136	19.779	17.6976	56.351	44.6904	0.12337	0.3688	1	-1.81377	5e-05	0.000704079	-1.18433	5e-05	0.000799132	-1.93212	5e-05	0.000510854	-1.3063	5e-05	0.000516629	AKTPM/LOH & AKTPNull	Down-regulated	Down-regulated
637	Tomm5	ENSMUSG00000078713	204.768	189.103	231.229	147.995	203.152	212.119	272.022	294.2	272.149	153.597	241.411	95.7375	80.0986	33.2963	66.6127	118.29	89.4461	0.397755	0.01475	0.383187	-1.31106	0.00035	0.00375023	-0.992137	0.0012	0.0107603	-1.70504	5e-05	0.000510854	-1.3872	5e-05	0.000516629	AKTPM/LOH & AKTPNull	Down-regulated	Down-regulated
638	Cotl1	ENSMUSG00000031827	25.5606	49.595	39.7449	49.1191	43.2786	35.0639	25.2801	40.6516	29.2104	54.8011	36.0363	0.680558	0.766778	3.35487	2.57953	15.1397	7.47666	-0.179886	0.2476	1	-4.02404	5e-05	0.000704079	-2.18149	5e-05	0.000799132	-3.83972	5e-05	0.000510854	-2.00177	5e-05	0.000516629	AKTPM/LOH & AKTPNull	Down-regulated	Down-regulated
639	Trex2	ENSMUSG00000031372	5.94084	2.95837	2.1586	8.99386	4.55187	5.31003	5.10292	3.94734	3.2452	7.28466	5.67157	1.03446	0.564835	0.658497	0.404636	0.980407	1.60508	-0.264212	0.40565	1	-2.00211	0.0006	0.00581817	-1.8433	0.00225	0.0175241	-1.73553	0.00055	0.00388244	-1.57808	0.00145	0.00879867	AKTPM/LOH & AKTPNull	Down-regulated	Down-regulated
640	Mgst3	ENSMUSG00000026688	54.2162	59.5228	68.8438	53.8521	40.2435	42.7602	41.6634	49.9776	38.1145	44.19	56.7881	15.1497	12.2307	17.43	13.7783	14.9216	33.6192	0.0228341	0.8944	1	-1.47536	5e-05	0.000704079	-1.06038	0.00025	0.00308237	-1.49012	5e-05	0.000510854	-1.08046	5e-05	0.000516629	AKTPM/LOH & AKTPNull	Down-regulated	Down-regulated
641	Ccdc166	ENSMUSG00000098176	2.00014	2.3289	1.7373	1.63566	1.45097	1.5671	1.95594	1.80211	1.50237	1.06554	1.45556	0.118204	0.0461577	0.115922	0.236225	0.559569	0.503654	0.00510473	0.984	1	-1.19396	5e-05	0.000704079	-0.815136	0.00405	0.0272281	-1.19988	5e-05	0.000510854	-0.819214	0.0032	0.016557	AKTPM/LOH & AKTPNull	Down-regulated	Down-regulated
642	Adgrg7	ENSMUSG00000022755	41.5287	45.8542	16.1612	51.0609	24.926	48.8196	18.335	20.7205	39.9484	37.6199	86.1442	0.0690554	0.013735	0.0419086	0.402933	2.74062	0.390559	-0.0240311	0.8865	1	-5.31246	0.0006	0.00581817	-4.26667	5e-05	0.000799132	-5.29015	0.00315	0.0156318	-4.23955	5e-05	0.000516629	AKTPM/LOH & AKTPNull	Down-regulated	Down-regulated
643	Acp5	ENSMUSG00000001348	32.2252	16.114	5.93784	17.2245	18.7957	22.7177	17.3619	19.7995	16.0236	24.0967	26.7639	4.72511	6.67319	0.049395	1.41943	8.01138	5.80516	0.0916922	0.63945	1	-1.98974	0.00015	0.00186109	-1.72934	0.0002	0.00257391	-2.08259	5e-05	0.000510854	-1.82007	5e-05	0.000516629	AKTPM/LOH & AKTPNull	Down-regulated	Down-regulated
644	Stk39	ENSMUSG00000027030	74.309	21.8362	32.346	38.8327	49.4593	53.5158	40.335	21.5817	41.6595	49.1415	43.4035	15.8858	11.835	1.54308	13.8056	18.5101	2.5746	-0.257481	0.2162	1	-2.05554	5e-05	0.000704079	-1.8974	5e-05	0.000799132	-1.79616	5e-05	0.000510854	-1.63547	5e-05	0.000516629	AKTPM/LOH & AKTPNull	Down-regulated	Down-regulated
645	Bbc3	ENSMUSG00000002083	19.9127	16.8341	6.54559	12.3524	11.3118	9.76755	10.9909	10.3635	10.5678	14.0293	10.9056	2.77129	1.53289	2.18421	3.45007	3.03387	4.17842	0.0315055	0.9206	1	-1.87459	0.0017	0.0133246	-1.38063	0.00875	0.0494187	-1.9015	5e-05	0.000510854	-1.40952	0.00325	0.0167652	AKTPM/LOH & AKTPNull	Down-regulated	Down-regulated
646	Ociad2	ENSMUSG00000029153	112.327	66.3995	69.0583	93.3095	74.0458	64.5001	69.4851	46.7368	60.6658	70.6556	59.679	27.7818	22.7968	9.43919	27.1573	24.0749	31.6225	-0.322829	0.1806	1	-1.7987	5e-05	0.000704079	-1.41274	5e-05	0.000799132	-1.47043	5e-05	0.000510854	-1.08583	0.0011	0.00703222	AKTPM/LOH & AKTPNull	Down-regulated	Down-regulated
647	Abhd17c	ENSMUSG00000038459	85.1893	80.355	71.9134	67.6068	62.3321	64.5737	68	75.2138	72.4144	60.6655	79.2619	32.2513	32.4137	20.7412	35.2754	38.0149	41.8742	0.137535	0.38985	1	-1.06744	0.00035	0.00375023	-0.702175	0.00725	0.0430974	-1.19971	5e-05	0.000510854	-0.836111	0.0002	0.00172947	AKTPM/LOH & AKTPNull	Down-regulated	Down-regulated
648	Rpl34	ENSMUSG00000062006	1078.82	963.78	1087.97	1183.96	802.05	880.738	1048.95	1103.39	971.522	787.637	819.822	387.406	423.777	456.662	473.014	578.962	562.937	-0.0100996	0.9459	1	-1.09598	0.0001	0.00129833	-0.788798	0.0009	0.00863062	-1.0778	5e-05	0.000510854	-0.775087	0.0003	0.00244052	AKTPM/LOH & AKTPNull	Down-regulated	Down-regulated
649	Gsdmd	ENSMUSG00000022575	69.7373	44.5871	41.4168	59.2331	39.0076	36.1871	44.4362	32.9247	43.809	39.9263	44.8019	10.642	11.3614	15.3904	8.39659	27.7604	16.4109	-0.115327	0.4807	1	-1.69732	5e-05	0.000704079	-1.2756	0.0001	0.00144597	-1.57334	5e-05	0.000510854	-1.15747	5e-05	0.000516629	AKTPM/LOH & AKTPNull	Down-regulated	Down-regulated
650	Flnb	ENSMUSG00000025278	73.1747	75.6723	51.2052	97.7805	75.2968	84.0917	66.0834	68.1515	59.1	96.8257	59.2468	46.3485	40.7789	43.5593	34.5408	42.8354	55.9395	-0.285785	0.04815	0.717459	-0.87881	0.0002	0.00235206	-0.894495	5e-05	0.000799132	-0.58664	0.00515	0.0231117	-0.606452	0.001	0.00648042	AKTPM/LOH & AKTPNull	Down-regulated	Down-regulated
651	Pcsk9	ENSMUSG00000044254	75.3389	50.8935	89.9014	60.2803	59.7703	57.3636	72.5756	89.8659	54.179	67.5214	76.4111	45.6683	25.6549	1.98817	15.097	47.0652	26.529	0.287847	0.0376	0.648727	-1.12612	0.0002	0.00235206	-0.943725	0.00015	0.00203273	-1.40963	5e-05	0.000510854	-1.22971	5e-05	0.000516629	AKTPM/LOH & AKTPNull	Down-regulated	Down-regulated
652	Tmpo	ENSMUSG00000019961	144.993	163.744	158.072	127.71	170.636	169.098	156.967	185.115	176.311	151.391	194.204	90.6284	85.4185	74.8744	75.6688	130.78	90.7019	0.155705	0.26875	1	-0.800132	0.0005	0.00504801	-0.610842	0.0066	0.0400613	-0.951069	5e-05	0.000510854	-0.763937	5e-05	0.000516629	AKTPM/LOH & AKTPNull	Down-regulated	Down-regulated
653	Slc37a1	ENSMUSG00000024036	29.77	26.7843	22.5481	31.559	24.4585	23.33	23.2152	26.0093	21.7962	28.3482	25.9567	13.2312	8.85901	2.10272	4.36343	18.0746	12.0911	-0.0691124	0.6483	1	-1.4969	5e-05	0.000704079	-1.10344	5e-05	0.000799132	-1.4234	5e-05	0.000510854	-1.033	5e-05	0.000516629	AKTPM/LOH & AKTPNull	Down-regulated	Down-regulated
654	Pmm1	ENSMUSG00000022474	62.0313	64.4113	47.2898	54.6058	76.7239	92.3513	45.7951	50.8765	72.2523	34.3204	48.0173	34.6202	42.1554	29.2402	36.9949	23.4969	36.2216	-0.552904	0.00845	0.275999	-0.963952	0.0046	0.0281619	-1.14132	0.0006	0.00624371	-0.407885	0.16765	0.316323	-0.584829	0.03605	0.105327	AKTPM/LOH & AKTPNull	Down-regulated	Down-regulated
655	Prss32	ENSMUSG00000048992	85.0291	95.3834	48.138	68.8985	54.3039	60.6679	59.2467	107.432	59.2908	52.4834	88.739	6.37178	3.62696	2.21758	0.378474	26.8895	21.618	0.265175	0.10495	0.948764	-3.52998	5e-05	0.000704079	-1.81978	5e-05	0.000799132	-3.7902	5e-05	0.000510854	-2.08488	5e-05	0.000516629	AKTPM/LOH & AKTPNull	Down-regulated	Down-regulated
656	Cluh	ENSMUSG00000020741	65.7763	74.0609	83.1968	49.7668	70.5608	66.8349	76.0179	94.9435	86.7873	56.1313	89.5217	33.1776	24.2232	19.8128	23.6697	49.0431	30.2486	0.37296	0.0079	0.263144	-1.15277	5e-05	0.000704079	-0.807746	0.00065	0.00666359	-1.52072	5e-05	0.000510854	-1.17833	5e-05	0.000516629	AKTPM/LOH & AKTPNull	Down-regulated	Down-regulated
657	Mcu	ENSMUSG00000009647	59.2069	49.1342	46.3645	72.0633	59.0558	60.4532	50.9171	62.9284	61.6726	70.186	82.9274	23.0531	16.8659	17.936	6.88392	28.7659	44.4459	0.0485527	0.7337	1	-1.59384	5e-05	0.000704079	-1.19352	5e-05	0.000799132	-1.63549	5e-05	0.000510854	-1.24101	5e-05	0.000516629	AKTPM/LOH & AKTPNull	Down-regulated	Down-regulated
658	Hgfac	ENSMUSG00000029102	64.9518	36.2719	37.119	81.0622	61.171	52.3282	57.546	47.87	36.6694	55.5272	51.7284	20.4646	22.0364	0.629701	0.189071	30.5461	25.8784	-0.368927	0.0752	0.852541	-1.98532	5e-05	0.000704079	-1.70028	5e-05	0.000799132	-1.61358	5e-05	0.000510854	-1.33068	5e-05	0.000516629	AKTPM/LOH & AKTPNull	Down-regulated	Down-regulated
659	Pax8	ENSMUSG00000026976	7.28697	2.86671	2.52741	10.9011	1.93217	9.50391	5.04697	2.20134	2.55133	5.13765	10.4872	1.04685	1.9261	0.101381	0.0158378	0.45991	0.297554	-0.466415	0.2649	1	-1.98682	0.0003	0.0032927	-2.72903	5e-05	0.000799132	-1.5194	0.0017	0.0096621	-2.25978	5e-05	0.000516629	AKTPM/LOH & AKTPNull	Down-regulated	Down-regulated
660	Pkdcc	ENSMUSG00000024247	37.634	22.1062	33.1867	27.7372	28.3963	27.2277	27.0039	45.6166	21.6081	27.6307	31.8242	1.81205	0.401122	4.53149	0.630725	15.9994	7.16411	0.147988	0.5362	1	-3.1054	0.0005	0.00504801	-1.66181	0.00195	0.0157287	-3.24615	0.0001	0.000945845	-1.81011	0.0004	0.00311031	AKTPM/LOH & AKTPNull	Down-regulated	Down-regulated
661	Ckmt1	ENSMUSG00000000308	382.262	327.917	251.884	288.11	158.802	179.737	173.92	239.774	152.096	161.545	199.343	26.0517	21.8914	24.836	65.8359	53.1697	45.6872	-0.165954	0.4937	1	-2.97651	5e-05	0.000704079	-1.86921	5e-05	0.000799132	-2.80181	5e-05	0.000510854	-1.69842	5e-05	0.000516629	AKTPM/LOH & AKTPNull	Down-regulated	Down-regulated
662	Tmem54	ENSMUSG00000028786	102.645	88.4984	100.905	96.6587	100.288	106.495	102.371	124.996	100.548	90.3525	136.653	28.818	27.6357	11.842	7.95274	51.4526	64.1774	0.139942	0.37795	1	-2.00317	5e-05	0.000704079	-1.24189	5e-05	0.000799132	-2.13918	5e-05	0.000510854	-1.3809	5e-05	0.000516629	AKTPM/LOH & AKTPNull	Down-regulated	Down-regulated
663	Mvp	ENSMUSG00000030681	54.2458	70.4797	45.9206	71.7501	55.9406	65.722	57.4932	87.8889	73.7869	54.0717	84.9204	19.8362	16.9869	14.641	9.22771	20.5434	47.7723	0.15751	0.29915	1	-1.76462	5e-05	0.000704079	-1.24965	0.00025	0.00308237	-1.91573	5e-05	0.000510854	-1.40585	5e-05	0.000516629	AKTPM/LOH & AKTPNull	Down-regulated	Down-regulated
664	Srxn1	ENSMUSG00000032802	30.6936	24.3131	14.213	33.2665	22.5026	24.4871	27.4358	18.9932	26.0398	39.9447	25.0647	8.95971	6.56511	11.5492	13.8737	8.84674	11.0051	0.0422203	0.78795	1	-1.40234	5e-05	0.000704079	-1.1413	5e-05	0.000799132	-1.4364	5e-05	0.000510854	-1.17914	5e-05	0.000516629	AKTPM/LOH & AKTPNull	Down-regulated	Down-regulated
665	Rcc1	ENSMUSG00000028896	36.9245	38.7195	41.4361	28.8931	43.4111	46.237	46.0713	58.6272	58.7603	40.1712	51.6004	18.2188	12.0009	6.68225	15.5619	26.51	14.1438	0.368792	0.01325	0.36538	-1.50802	5e-05	0.000704079	-1.00069	0.00025	0.00308237	-1.87322	5e-05	0.000510854	-1.36701	5e-05	0.000516629	AKTPM/LOH & AKTPNull	Down-regulated	Down-regulated
666	Opa3	ENSMUSG00000052214	27.849	26.2915	25.943	28.4193	27.4056	29.6285	24.4481	30.2079	27.1351	29.2342	33.3793	16.8711	12.523	13.9771	13.779	18.1587	21.3351	0.0264827	0.8546	1	-0.850204	0.0004	0.0041928	-0.615205	0.0085	0.0484827	-0.870479	5e-05	0.000510854	-0.639058	0.0012	0.00755197	AKTPM/LOH & AKTPNull	Down-regulated	Down-regulated
667	Tmem242	ENSMUSG00000004945	28.0636	29.6921	25.4209	25.0153	32.6886	37.2471	26.9989	28.2843	34.0455	36.3387	36.8801	8.9495	6.41209	15.1844	16.1261	15.6341	13.2919	0.045188	0.8044	1	-1.48198	5e-05	0.000704079	-0.987689	0.001	0.00933671	-1.5205	5e-05	0.000510854	-1.02946	5e-05	0.000516629	AKTPM/LOH & AKTPNull	Down-regulated	Down-regulated
668	Cftr	ENSMUSG00000041301	34.435	27.3209	25.2058	35.8717	42.7686	38.1772	35.8671	51.0128	31.0724	32.1087	49.253	22.3881	5.57932	2.28963	15.6857	24.1656	1.66454	0.0405328	0.77895	1	-1.74282	5e-05	0.000704079	-1.39331	5e-05	0.000799132	-1.77723	5e-05	0.000510854	-1.42985	5e-05	0.000516629	AKTPM/LOH & AKTPNull	Down-regulated	Down-regulated
669	Cd55	ENSMUSG00000026399	20.06	29.7764	10.1505	27.7628	20.7651	32.7466	15.3014	12.0156	24.6805	23.7902	30.1905	7.05764	8.1077	13.5035	11.1029	3.63182	13.3134	-0.331525	0.14655	1	-1.34743	0.0003	0.0032927	-1.39816	0.00055	0.00582435	-1.00898	0.0025	0.0129863	-1.06205	0.0018	0.0104647	AKTPM/LOH & AKTPNull	Down-regulated	Down-regulated
670	Ept1	ENSMUSG00000075703	51.7971	38.7828	45.6825	61.1829	53.0867	53.1857	42.1735	46.014	46.4532	71.1313	63.8386	33.0018	29.9443	21.9713	22.9482	31.3045	38.8529	-0.04177	0.79865	1	-0.865383	0.00385	0.0245596	-0.789332	0.00375	0.0256736	-0.818432	0.00225	0.011979	-0.745044	0.0012	0.00755197	AKTPM/LOH & AKTPNull	Down-regulated	Down-regulated
671	Orai2	ENSMUSG00000039747	10.4125	9.6111	7.29626	11.1729	8.49507	10.5262	7.47222	10.9671	9.60637	7.77683	10.433	0.826045	1.17439	0.566132	3.43005	1.98942	3.98224	-0.103249	0.60085	1	-2.51232	5e-05	0.000704079	-1.38485	5e-05	0.000799132	-2.40908	5e-05	0.000510854	-1.27868	5e-05	0.000516629	AKTPM/LOH & AKTPNull	Down-regulated	Down-regulated
672	Frrs1	ENSMUSG00000033386	38.0136	33.8093	30.1456	34.645	56.0199	44.0897	35.6088	33.5937	39.3294	36.0817	35.268	20.0683	25.73	23.465	25.2377	22.5929	25.6817	-0.306626	0.09475	0.920614	-0.8472	0.00905	0.0472363	-0.80756	0.00135	0.0117839	-0.537109	0.0565	0.144051	-0.497913	0.04425	0.122385	AKTPM/LOH & AKTPNull	Down-regulated	Down-regulated
673	Barx2	ENSMUSG00000032033	10.4425	9.82801	2.76588	3.35777	4.27518	4.35588	2.85705	8.62501	2.82148	6.55814	4.38593	0.0404741	0.0926133	0.00601799	0.0550776	1.0287	0.0733978	0.284484	0.2409	1	-2.21656	0.0011	0.00951813	-1.83219	0.00395	0.0267774	-2.50586	0.0003	0.0023428	-2.11815	0.00095	0.0062299	AKTPM/LOH & AKTPNull	Down-regulated	Down-regulated
674	Tmem45b	ENSMUSG00000041737	93.3096	62.2285	58.3859	104.248	50.3496	56.1705	51.8362	43.3346	21.5373	72.294	48.9065	23.393	43.1598	0.666712	2.11846	37.0446	21.644	-0.549071	0.00155	0.0965664	-1.49217	0.00015	0.00186109	-1.71764	5e-05	0.000799132	-0.941528	0.0019	0.0104897	-1.16749	0.0001	0.000939904	AKTPM/LOH & AKTPNull	Down-regulated	Down-regulated
675	Vipr1	ENSMUSG00000032528	14.7407	16.4182	8.38247	9.39887	4.74811	7.90598	8.91147	17.2129	9.51837	3.69679	6.90835	0.176731	0.0354681	0.0729556	0.134773	1.57128	2.01604	0.30106	0.50435	1	-2.89106	5e-05	0.000704079	-1.87392	0.0002	0.00257391	-3.1924	5e-05	0.000510854	-2.17483	5e-05	0.000516629	AKTPM/LOH & AKTPNull	Down-regulated	Down-regulated
676	Impdh1	ENSMUSG00000003500	32.1859	27.6915	30.4469	35.9221	33.9071	38.789	40.6323	36.736	42.7327	38.6264	43.7843	13.3964	11.4327	13.241	20.0739	18.5072	17.9084	0.16339	0.42005	1	-1.36354	5e-05	0.000704079	-0.868436	0.0028	0.0205447	-1.5204	5e-05	0.000510854	-1.02765	0.0001	0.000939904	AKTPM/LOH & AKTPNull	Down-regulated	Down-regulated
677	Cryl1	ENSMUSG00000021947	54.5807	56.6318	53.0392	40.9166	35.1289	35.7874	36.3311	51.9808	28.0149	26.5873	39.3253	5.64365	5.36809	9.92369	7.90477	18.3273	17.0716	-0.0254133	0.8886	1	-2.19936	5e-05	0.000704079	-1.27642	0.00015	0.00203273	-2.16642	5e-05	0.000510854	-1.24904	5e-05	0.000516629	AKTPM/LOH & AKTPNull	Down-regulated	Down-regulated
678	Cib1	ENSMUSG00000030538	273.333	273.351	279.495	330.492	206.386	205.533	252.482	284.281	218.471	198.957	203.789	77.8707	78.2823	48.2435	73.0124	114.62	148.057	-0.0913474	0.6044	1	-1.75392	5e-05	0.000704079	-1.10182	0.00045	0.00493963	-1.65561	5e-05	0.000510854	-1.00776	0.00015	0.0013454	AKTPM/LOH & AKTPNull	Down-regulated	Down-regulated
679	Abhd4	ENSMUSG00000040997	53.2847	50.0185	29.2527	46.7767	46.5499	44.0551	37.3591	28.0288	37.353	37.3684	35.6416	18.7687	19.8347	18.9195	19.8775	16.2754	31.3978	-0.367683	0.02365	0.49962	-1.13186	5e-05	0.000704079	-0.952624	0.00025	0.00308237	-0.758554	0.00125	0.00759573	-0.581653	0.00735	0.0319602	AKTPM/LOH & AKTPNull	Down-regulated	Down-regulated
680	9130019O22Rik	ENSMUSG00000030823	1.17823	0.876391	0.133136	0.8666	0.429396	0.644689	0.73039	0.299065	0.470407	0.315296	0.481831	0.0793897	0.0250769	0.0832244	0.0500727	0.159583	0.0318246	-0.174147	0.30745	1	-0.615024	0.00015	0.00186109	-0.599824	0.0002	0.00257391	-0.442961	0.00035	0.00265996	-0.425845	0.002	0.011377	AKTPM/LOH & AKTPNull	Down-regulated	Down-regulated
681	Acaa2	ENSMUSG00000036880	67.391	54.5181	41.7937	37.7181	35.7839	33.7571	35.2803	35.003	34.9408	28.2633	37.3088	13.7201	13.9566	18.1782	20.6842	19.1613	16.4063	-0.0586373	0.73705	1	-1.10086	0.00115	0.00987136	-0.856976	0.0037	0.0254196	-1.03512	0.00035	0.00265996	-0.794027	0.0023	0.0127662	AKTPM/LOH & AKTPNull	Down-regulated	Down-regulated
682	Sowaha	ENSMUSG00000044352	4.11372	3.49065	1.45898	4.86355	4.42388	4.51372	3.54928	2.28824	4.53941	4.75266	4.30763	1.14525	0.731459	0.0278134	0.71285	1.73853	1.39094	-0.19178	0.34325	1	-1.71099	0.00375	0.0240975	-1.27106	0.0002	0.00257391	-1.52031	0.0038	0.0181503	-1.07824	0.0002	0.00172947	AKTPM/LOH & AKTPNull	Down-regulated	Down-regulated
683	Cldn3	ENSMUSG00000070473	191.92	234.697	162.884	164.265	135.594	172.912	186.985	226.627	167.042	186.824	197.386	102.953	80.2969	3.84779	95.2585	102.385	73.311	0.296926	0.0351	0.630628	-1.20512	5e-05	0.000704079	-0.756874	0.00135	0.0117839	-1.49872	5e-05	0.000510854	-1.04989	5e-05	0.000516629	AKTPM/LOH & AKTPNull	Down-regulated	Down-regulated
684	Casp1	ENSMUSG00000025888	14.143	13.3535	19.908	17.8757	9.83926	8.05312	8.86926	11.642	8.10184	11.9854	16.8528	0.267251	0.442028	0.0213439	1.53778	5.86437	1.4647	-0.0426021	0.87205	1	-3.32686	0.00055	0.00546211	-1.68343	0.00145	0.0125066	-3.28497	0.0002	0.00166787	-1.63827	0.00055	0.0040302	AKTPM/LOH & AKTPNull	Down-regulated	Down-regulated
685	Scamp5	ENSMUSG00000040722	19.1689	13.4659	13.9018	11.5429	9.79171	9.34265	8.44837	10.33	6.82134	8.4751	10.5544	2.21454	2.98765	7.98382	1.51121	7.0314	5.70709	-0.171715	0.3258	1	-1.01107	0.00195	0.0147628	-0.936674	0.00255	0.0192106	-0.831743	0.0021	0.0113723	-0.763896	0.0022	0.0123257	AKTPM/LOH & AKTPNull	Down-regulated	Down-regulated
686	Lgals4	ENSMUSG00000053964	1673.34	1747.23	1437.69	1575.75	1005.72	1310.43	1364.73	1916.05	1618.54	1162.95	1979.74	61.7542	5.13924	3.86741	26.7127	647.701	621.754	0.317266	0.1292	0.996743	-5.61278	5e-05	0.000704079	-1.55347	5e-05	0.000799132	-5.91953	5e-05	0.000510854	-1.86988	5e-05	0.000516629	AKTPM/LOH & AKTPNull	Down-regulated	Down-regulated
687	Angptl4	ENSMUSG00000002289	5.54077	0.988741	5.39799	4.61907	8.07085	5.27478	2.21454	1.83045	1.69658	5.92625	6.23818	2.35275	1.2984	0.0525816	0.0396299	1.53226	1.42452	-0.600905	0.0213	0.469123	-1.56315	0.00335	0.022211	-1.78225	0.00035	0.00403098	-0.965819	0.0134	0.0490791	-1.18262	0.00145	0.00879867	AKTPM/LOH & AKTPNull	Down-regulated	Down-regulated
688	Dcbld1	ENSMUSG00000019891	27.9585	24.6627	28.4394	26.0713	28.9122	25.3065	27.0402	28.1996	25.1004	24.5078	24.76	8.26243	10.5063	8.69047	6.82808	20.612	14.8182	-0.039329	0.80755	1	-1.37015	5e-05	0.000704079	-0.847275	0.0019	0.0154609	-1.32658	5e-05	0.000510854	-0.806426	0.0008	0.00544111	AKTPM/LOH & AKTPNull	Down-regulated	Down-regulated
689	Atg9b	ENSMUSG00000038295	45.5756	42.0275	38.945	49.2689	60.5301	51.7156	45.7292	51.6574	44.9676	72.8314	62.363	15.4139	11.6045	5.5888	6.0799	28.4339	28.3112	0.0505603	0.74175	1	-2.11001	5e-05	0.000704079	-1.28838	5e-05	0.000799132	-2.15756	5e-05	0.000510854	-1.33851	5e-05	0.000516629	AKTPM/LOH & AKTPNull	Down-regulated	Down-regulated
690	Tmem82	ENSMUSG00000043085	1.19368	0.395884	1.14467	1.48709	1.1874	1.10297	0.613608	1.50075	0.434607	1.17939	0.921136	0.0542219	0.022391	0.0167447	0.021492	0.126655	0.499669	-0.222858	0.39115	1	-1.10697	0.0001	0.00129833	-0.879841	0.00655	0.0398454	-0.889082	0.0002	0.00166787	-0.658962	0.00935	0.0381558	AKTPM/LOH & AKTPNull	Down-regulated	Down-regulated
691	Pdzk1ip1	ENSMUSG00000028716	56.8199	28.9853	5.41017	7.50301	29.7078	25.6269	15.8689	6.32367	20.0143	38.2145	19.0773	5.63034	3.77497	0.583621	0.0849316	1.26987	3.83146	-0.0630155	0.80025	1	-2.23858	0.0032	0.0214402	-2.97516	0.0001	0.00144597	-2.17863	0.00015	0.0013157	-2.91395	5e-05	0.000516629	AKTPM/LOH & AKTPNull	Down-regulated	Down-regulated
692	Dapk2	ENSMUSG00000032380	19.7304	21.805	18.2195	11.4847	13.2943	13.6471	11.7011	18.3246	11.0941	10.0736	11.5446	1.16375	0.499454	0.692088	0.146821	9.17989	2.6814	-0.020974	0.9233	1	-2.89059	5e-05	0.000704079	-1.44075	0.00225	0.0175241	-2.86911	5e-05	0.000510854	-1.42039	0.0012	0.00755197	AKTPM/LOH & AKTPNull	Down-regulated	Down-regulated
693	Ms4a8a	ENSMUSG00000024730	12.0674	16.8284	17.1341	31.9733	13.1876	19.0679	10.6578	24.1712	7.8511	23.0145	21.6536	0.212057	0.0270012	0.0430121	0.071896	5.02537	5.69749	-0.270617	0.2773	1	-4.31449	0.00125	0.0104977	-2.25864	0.0003	0.00354683	-4.04555	0.00035	0.00265996	-1.98833	0.00085	0.00570489	AKTPM/LOH & AKTPNull	Down-regulated	Down-regulated
694	Afp	ENSMUSG00000054932	1.40869	0.251255	0.467236	1.05892	0.579337	1.45338	1.6314	0.959462	1.18893	1.01216	0.769924	0.103906	0.0356486	0.111867	0.101755	0.185393	0.340739	0.0578999	0.7963	1	-0.881903	0.0001	0.00129833	-0.734168	0.00055	0.00582435	-0.939481	5e-05	0.000510854	-0.790844	0.0004	0.00311031	AKTPM/LOH & AKTPNull	Down-regulated	Down-regulated
695	Endod1	ENSMUSG00000037419	27.707	33.681	17.7293	24.213	21.1522	24.3058	19.1458	16.2706	23.049	26.2438	21.2212	12.1653	8.82079	7.19199	16.1764	11.102	9.32998	-0.121007	0.4303	1	-1.13441	5e-05	0.000704079	-0.835309	0.0007	0.00704028	-1.0082	5e-05	0.000510854	-0.709855	0.00135	0.00829079	AKTPM/LOH & AKTPNull	Down-regulated	Down-regulated
696	Cds1	ENSMUSG00000029330	5.35176	6.69961	9.00525	8.5534	4.0136	7.2055	4.62208	14.4263	6.95522	6.5189	12.8804	0.110776	0.400465	0.939601	0.256779	1.08014	3.88836	0.419243	0.1105	0.959234	-2.31854	5e-05	0.000704079	-1.44151	0.0009	0.00863062	-2.73484	5e-05	0.000510854	-1.85999	5e-05	0.000516629	AKTPM/LOH & AKTPNull	Down-regulated	Down-regulated
697	Gsta1	ENSMUSG00000074183	376.071	112.855	101.214	94.689	91.1337	79.5839	92.9915	51.5213	145.551	101.329	114.694	4.03516	0.586572	0.0298517	0.0644008	1.84604	0.671409	0.197488	0.29435	1	-5.04329	0.008	0.0428926	-5.56457	5e-05	0.000799132	-5.2367	0.0035	0.0170159	-5.76125	5e-05	0.000516629	AKTPM/LOH & AKTPNull	Down-regulated	Down-regulated
698	Slc18b1	ENSMUSG00000037455	20.0781	10.0645	21.9952	12.4295	20.7428	15.8115	13.1203	12.8416	7.33436	10.8989	18.6836	1.77825	8.50846	0.734185	1.85646	9.52873	4.77862	-0.345225	0.45765	1	-1.78972	0.00125	0.0104977	-1.41018	0.0021	0.0166183	-1.44873	0.004	0.0189105	-1.06347	0.0256	0.0813183	AKTPM/LOH & AKTPNull	Down-regulated	Down-regulated
699	Foxa3	ENSMUSG00000040891	20.484	14.4765	22.7919	20.9642	20.634	17.7908	23.9202	23.914	16.3806	22.6515	14.7053	4.73075	5.75223	3.44078	0.339909	15.5004	9.68651	0.0388137	0.82285	1	-1.79923	5e-05	0.000704079	-1.10197	0.0006	0.00624371	-1.83493	5e-05	0.000510854	-1.14104	5e-05	0.000516629	AKTPM/LOH & AKTPNull	Down-regulated	Down-regulated
700	Hopx	ENSMUSG00000059325	157.221	114.46	144.725	171.723	114.324	113.038	110.909	121.307	98.8033	148.995	156.399	6.16143	3.9199	10.7798	21.6629	70.8241	42.0487	-0.0569338	0.71035	1	-4.01748	5e-05	0.000704079	-1.51601	5e-05	0.000799132	-3.95109	5e-05	0.000510854	-1.45674	5e-05	0.000516629	AKTPM/LOH & AKTPNull	Down-regulated	Down-regulated
701	Fam189a2	ENSMUSG00000071604	1.99873	6.89725	7.32055	6.17671	2.53611	3.35917	4.59111	8.10272	4.21019	3.67835	10.2149	0.0340131	0.0309704	0.166813	0.165308	0.822426	1.7771	0.518297	0.01685	0.41078	-2.19148	0.0003	0.0032927	-1.36467	0.00085	0.00826013	-2.707	5e-05	0.000510854	-1.88027	5e-05	0.000516629	AKTPM/LOH & AKTPNull	Down-regulated	Down-regulated
702	Ggt6	ENSMUSG00000040471	11.1913	7.08611	6.66821	10.0936	6.65699	8.13639	5.5601	7.9948	5.11251	7.02764	7.2768	0.600936	0.591387	0.875671	0.285969	3.02044	4.31988	-0.285428	0.1809	1	-2.41085	5e-05	0.000704079	-1.365	0.00135	0.0117839	-2.12449	5e-05	0.000510854	-1.07974	0.00335	0.017165	AKTPM/LOH & AKTPNull	Down-regulated	Down-regulated
703	Prkaa2	ENSMUSG00000028518	9.20091	6.33798	8.92025	9.50137	7.09996	9.79293	4.77039	7.38683	8.25301	11.2298	16.0473	0.625584	0.0510965	1.3949	1.43831	3.23133	3.31645	0.115063	0.47645	1	-2.49673	5e-05	0.000704079	-1.39023	5e-05	0.000799132	-2.60806	5e-05	0.000510854	-1.50314	5e-05	0.000516629	AKTPM/LOH & AKTPNull	Down-regulated	Down-regulated
704	Tm4sf20	ENSMUSG00000026149	113.517	93.8649	129.596	171.207	95.0504	89.3625	92.7961	117.319	63.6422	90.1672	122.887	1.2153	0.464751	0.334852	0.16159	54.3223	36.3299	-0.275662	0.1392	1	-6.09735	5e-05	0.000704079	-1.90798	5e-05	0.000799132	-5.81869	5e-05	0.000510854	-1.63133	5e-05	0.000516629	AKTPM/LOH & AKTPNull	Down-regulated	Down-regulated
705	Serpinb1a	ENSMUSG00000044734	75.0751	68.1668	74.1222	93.3289	48.9393	60.1504	45.4944	51.9561	50.3993	46.5872	95.7475	7.12472	1.1424	4.61878	3.16448	37.6418	19.5244	-0.206039	0.19395	1	-3.62343	5e-05	0.000704079	-1.67042	5e-05	0.000799132	-3.40655	5e-05	0.000510854	-1.46193	5e-05	0.000516629	AKTPM/LOH & AKTPNull	Down-regulated	Down-regulated
706	Mipep	ENSMUSG00000021993	23.5015	22.8098	18.2152	22.335	25.0697	22.5859	24.9003	26.2267	23.2661	19.6346	24.1502	8.25613	6.86271	6.18658	10.154	13.6936	13.2317	0.0232827	0.8912	1	-1.50411	5e-05	0.000704079	-0.828289	0.00425	0.0281749	-1.52234	5e-05	0.000510854	-0.848707	0.0007	0.0048943	AKTPM/LOH & AKTPNull	Down-regulated	Down-regulated
707	Ly75	ENSMUSG00000026980	1.46759	1.6478	0.748174	0.881564	2.97296	1.78256	1.50584	0.290915	1.57012	1.62129	0.470196	0.619507	0.642371	0.359605	0.511718	0.314143	0.46841	-0.459926	0.02465	0.514287	-0.851805	0.00885	0.04647	-0.986483	0.0017	0.0142361	-0.398615	0.11585	0.243798	-0.528222	0.02285	0.0747798	AKTPM/LOH & AKTPNull	Down-regulated	Down-regulated
708	Ttyh2	ENSMUSG00000034714	8.95254	8.63474	10.1471	8.779	8.34732	8.17869	7.34593	8.26928	8.21187	8.5739	11.0771	0.869894	0.55666	0.0953314	1.05135	4.25033	4.45639	0.0459495	0.78365	1	-2.58338	5e-05	0.000704079	-1.12096	0.0002	0.0025739	-2.63004	5e-05	0.000510854	-1.16568	5e-05	0.000516629	AKTPM/LOH & AKTPNull	Down-regulated	Down-regulated
709	Gclc	ENSMUSG00000032350	92.5324	48.511	40.1379	73.0708	69.9522	60.5537	60.7164	42.7164	65.49	100.448	52.9134	28.4887	28.0899	23.6703	27.9753	40.2716	29.8028	-0.0685543	0.6413	1	-1.22519	5e-05	0.000704079	-0.994846	0.0002	0.00257391	-1.15178	5e-05	0.000510854	-0.923778	5e-05	0.000516629	AKTPM/LOH & AKTPNull	Down-regulated	Down-regulated
710	Trim31	ENSMUSG00000058063	4.63121	4.91009	6.65211	4.77631	4.20383	5.31526	4.75588	6.18165	3.60855	4.4827	8.27974	0.0776316	0.0117664	0.0296674	0.0479833	1.88428	2.7381	0.171849	0.4775	1	-2.43382	0.0049	0.0295331	-1.1483	0.00895	0.0502196	-2.6078	0.002	0.0109116	-1.31906	0.0016	0.0094908	AKTPM/LOH & AKTPNull	Down-regulated	Down-regulated
711	Flnc	ENSMUSG00000068699	1.83633	1.14202	0.194633	0.471778	1.03478	1.31951	1.49223	0.272818	1.35821	0.683533	0.954955	0.467854	0.110955	0.196354	0.0999117	0.238382	0.437776	0.00863504	0.94995	1	-0.592603	0.00205	0.0153044	-0.611066	0.001	0.00933671	-0.600853	0.0012	0.00736279	-0.618541	0.0024	0.0132091	AKTPM/LOH & AKTPNull	Down-regulated	Down-regulated
712	Rpia	ENSMUSG00000053604	60.5827	51.4008	48.5615	44.1119	53.3953	51.0045	43.8097	54.5133	49.3516	48.9864	60.5047	21.6189	19.9033	7.3038	21.1297	31.87	30.0461	0.0616365	0.70155	1	-1.44541	5e-05	0.000704079	-0.778781	0.0032	0.0227075	-1.50418	5e-05	0.000510854	-0.837901	0.00015	0.0013454	AKTPM/LOH & AKTPNull	Down-regulated	Down-regulated
713	Irf2bp1	ENSMUSG00000044030	31.6718	33.6024	38.4685	27.2495	34.5795	37.1197	42.6889	53.3908	45.9796	27.9975	38.3572	10.8273	7.49178	12.058	8.89985	25.9746	18.0935	0.334998	0.0197	0.444804	-1.53664	5e-05	0.000704079	-0.831282	0.00115	0.0104133	-1.86513	5e-05	0.000510854	-1.16478	5e-05	0.000516629	AKTPM/LOH & AKTPNull	Down-regulated	Down-regulated
714	AA986860	ENSMUSG00000042510	33.591	31.8854	12.8737	25.9958	24.5862	25.6537	19.7337	17.2657	25.9987	25.4617	20.6278	15.4452	10.4798	13.6227	4.44396	10.6825	25.2478	-0.205469	0.19505	1	-0.818706	0.00185	0.0141979	-0.833697	0.00255	0.0192106	-0.606807	0.0075	0.0312069	-0.627511	0.00655	0.0291555	AKTPM/LOH & AKTPNull	Down-regulated	Down-regulated
715	Cdh17	ENSMUSG00000028217	199.64	199.674	216.608	291.557	180.925	209.006	184.356	241.462	215.62	237.222	275.822	38.9639	3.81149	2.41889	0.809022	104.758	136.269	0.0304588	0.83045	1	-3.72047	5e-05	0.000704079	-1.45229	5e-05	0.000799132	-3.74105	5e-05	0.000510854	-1.4824	5e-05	0.000516629	AKTPM/LOH & AKTPNull	Down-regulated	Down-regulated
716	Cmbl	ENSMUSG00000022235	17.5794	25.6572	5.3031	19.4439	9.57238	6.07984	8.92043	5.69748	5.23065	11.6204	11.3525	4.54848	4.03732	1.35465	2.1035	1.1549	5.34771	-0.405915	0.2507	1	-1.47459	0.0034	0.022468	-1.68263	0.0016	0.0135548	-1.06345	0.0154	0.0548561	-1.27364	0.00645	0.0288412	AKTPM/LOH & AKTPNull	Down-regulated	Down-regulated
717	Itpk1	ENSMUSG00000057963	30.0347	14.0369	22.7499	55.3578	20.171	26.5097	18.2683	26.5439	18.1373	45.3407	31.2906	7.88054	10.1653	7.17474	6.25664	10.5905	13.8262	-0.269409	0.0879	0.903644	-1.8176	5e-05	0.000704079	-1.60844	5e-05	0.000799132	-1.54198	5e-05	0.000510854	-1.33703	5e-05	0.000516629	AKTPM/LOH & AKTPNull	Down-regulated	Down-regulated
718	Npc1l1	ENSMUSG00000020447	1.1345	0.166058	0.653894	1.56658	1.20477	0.719138	0.191157	0.71489	0.161079	1.65298	1.78815	0.00867797	0.0047214	0.0573548	0.0548196	0.124678	0.0570109	-0.179936	0.3608	1	-1.05902	0.0006	0.00581817	-0.992959	0.00015	0.00203273	-0.883147	0.00025	0.00201349	-0.813877	0.0001	0.000939904	AKTPM/LOH & AKTPNull	Down-regulated	Down-regulated
719	Btc	ENSMUSG00000082361	21.2838	16.5981	14.2337	34.6616	25.7738	25.6288	14.2463	16.8012	14.8256	35.7426	24.9616	6.25402	5.60579	3.21036	5.67079	8.54763	11.9001	-0.404428	0.03715	0.648727	-2.2153	5e-05	0.000704079	-1.57804	5e-05	0.000799132	-1.80779	5e-05	0.000510854	-1.1721	5e-05	0.000516629	AKTPM/LOH & AKTPNull	Down-regulated	Down-regulated
720	Apaf1	ENSMUSG00000019979	20.0483	22.8218	16.5302	16.2239	19.6344	19.8938	17.5981	16.3683	20.5236	16.8421	20.3339	4.83561	5.42328	7.02492	7.76627	12.5647	10.3534	-0.0124322	0.93405	1	-1.46407	5e-05	0.000704079	-0.767051	0.0023	0.0177732	-1.44672	5e-05	0.000510854	-0.751942	0.0005	0.00371738	AKTPM/LOH & AKTPNull	Down-regulated	Down-regulated
721	Baiap2l2	ENSMUSG00000018126	33.5498	28.6326	32.785	25.3994	23.5121	30.0294	38.0248	45.6254	29.4237	17.8532	29.0655	0.254746	0.0281059	0.136325	0.0983756	24.2676	4.059	0.277679	0.2596	1	-4.53599	5e-05	0.000704079	-1.35919	0.0014	0.0121512	-4.81545	5e-05	0.000510854	-1.63633	5e-05	0.000516629	AKTPM/LOH & AKTPNull	Down-regulated	Down-regulated
722	Il1rn	ENSMUSG00000026981	82.1534	42.8307	19.5159	108.772	55.968	77.419	36.7681	49.7143	37.2285	111.49	112.026	13.8084	5.20514	1.01567	1.56779	23.2979	26.055	-0.204463	0.2587	1	-3.3092	5e-05	0.000704079	-2.15477	5e-05	0.000799132	-3.09872	5e-05	0.000510854	-1.94937	5e-05	0.000516629	AKTPM/LOH & AKTPNull	Down-regulated	Down-regulated
723	Bsn	ENSMUSG00000032589	3.33229	2.73961	2.90017	4.71385	3.23146	2.91591	3.25393	3.37543	2.78711	3.03785	2.39628	2.19969	1.85439	0.196207	1.03367	2.53035	1.89677	-0.216111	0.19785	1	-0.8596	0.0026	0.018343	-0.68782	0.00685	0.0412884	-0.642396	0.00775	0.0320169	-0.470854	0.02775	0.0863697	AKTPM/LOH & AKTPNull	Down-regulated	Down-regulated
724	Ripk3	ENSMUSG00000022221	35.0251	33.1601	36.2685	54.3171	42.1796	46.1798	47.9161	65.0303	46.5042	35.846	48.2746	0.162442	0.105617	0.318999	17.7381	18.6135	11.983	0.0397587	0.7916	1	-5.30033	5e-05	0.000704079	-1.46696	5e-05	0.000799132	-5.34121	5e-05	0.000510854	-1.50277	5e-05	0.000516629	AKTPM/LOH & AKTPNull	Down-regulated	Down-regulated
725	Cdhr5	ENSMUSG00000025497	35.3525	31.3007	36.573	43.2258	20.307	29.0038	23.7806	25.4994	24.8515	23.1401	39.5837	0.313418	0.0433639	0.260067	0.885465	11.8192	18.5492	-0.160013	0.56175	1	-4.68009	5e-05	0.000704079	-1.44939	0.00855	0.0486673	-4.5189	0.0001	0.000945845	-1.28762	0.0108	0.0424944	AKTPM/LOH & AKTPNull	Down-regulated	Down-regulated
726	Lgr4	ENSMUSG00000050199	61.4318	85.8311	59.3609	48.8049	39.3787	37.276	37.293	41.8555	39.0525	41.0916	39.7709	16.2512	17.2962	21.5637	13.021	34.2655	27.324	-0.0637693	0.65855	1	-1.07092	0.0001	0.00129833	-0.693784	0.0034	0.0237124	-1.00004	5e-05	0.000510854	-0.628153	0.0016	0.0094908	AKTPM/LOH & AKTPNull	Down-regulated	Down-regulated
727	Ifi27l2b	ENSMUSG00000021208	20.032	7.87241	26.8908	19.5209	15.6792	13.4821	7.80413	9.30482	5.12128	11.674	17.8963	0.0790909	0.0261354	0.0114128	0	6.69652	3.99768	-0.592625	0.01455	0.380933	-4.0105	0.005	0.0299679	-1.89145	0.0001	0.00144597	-3.42174	0.00245	0.01276	-1.29819	0.00135	0.00829079	AKTPM/LOH & AKTPNull	Down-regulated	Down-regulated
728	Tmprss4	ENSMUSG00000032091	94.3791	124.048	79.3331	84.1186	90.5137	80.1261	108.706	120.588	99.2196	79.1854	84.7744	31.196	35.6678	17.0998	43.3879	83.0568	24.3685	0.216302	0.15255	1	-1.47022	5e-05	0.000704079	-0.710013	0.0079	0.0460106	-1.68265	5e-05	0.000510854	-0.923262	0.00015	0.0013454	AKTPM/LOH & AKTPNull	Down-regulated	Down-regulated
729	Nqo1	ENSMUSG00000003849	23.3294	25.5843	13.8586	36.1911	15.5988	21.7349	28.9651	33.6727	32.6198	19.7903	27.763	1.82259	2.94938	0.511189	12.0687	5.34414	11.8511	0.217095	0.2627	1	-3.12609	5e-05	0.000704079	-1.20645	0.00095	0.00899147	-3.34025	5e-05	0.000510854	-1.41845	5e-05	0.000516629	AKTPM/LOH & AKTPNull	Down-regulated	Down-regulated
730	Gm5678	ENSMUSG00000082815	2.04584	1.68052	0.478173	1.18535	0.598758	1.83778	1.29608	0.747956	0.731983	0.900873	0.514899	0.0534386	0.0928078	0.182898	0.209564	0.0590138	0.653448	-0.262752	0.3207	1	-0.96686	0.001	0.00881652	-0.738682	0.00825	0.0475675	-0.707883	0.00125	0.00759573	-0.476371	0.11385	0.241003	AKTPM/LOH & AKTPNull	Down-regulated	Down-regulated
731	Pdlim1	ENSMUSG00000055044	89.3595	78.381	100.217	85.049	57.2268	61.6162	46.5531	68.3809	38.4784	53.9646	62.5897	7.09246	9.27355	11.1287	5.43851	58.825	16.9724	-0.319765	0.142	1	-2.69201	0.00075	0.00698219	-1.27012	0.0027	0.020013	-2.36562	0.0014	0.00831437	-0.949415	0.01165	0.0448746	AKTPM/LOH & AKTPNull	Down-regulated	Down-regulated
732	Rgs12	ENSMUSG00000029101	22.6025	20.3778	8.42297	10.9802	27.7797	31.0728	18.3351	6.13099	24.4338	12.6717	19.3752	2.11152	2.61191	6.92416	4.21578	9.06213	7.77486	-0.492412	0.15445	1	-2.25901	5e-05	0.000704079	-1.56251	0.0058	0.0361917	-1.76233	0.0008	0.00528198	-1.06766	0.0312	0.0944113	AKTPM/LOH & AKTPNull	Down-regulated	Down-regulated
733	Gm11011	ENSMUSG00000078912	1.13566	0	0.122605	0	0.492937	1.09609	0.30322	0.472202	0	0.797724	0.901464	0	0	0	0	0	0	-0.0278238	0.932	1	-0.595079	0.00895	0.0468543	-0.604309	0.0023	0.0177732	-0.571498	0.01	0.0388936	-0.576975	0.0029	0.0153637	AKTPM/LOH & AKTPNull	Down-regulated	Down-regulated
734	Myl7	ENSMUSG00000020469	27.8476	4.59004	12.9094	21.7038	5.35474	25.7862	8.11843	37.886	7.1285	25.8771	25.6447	0.798732	0.224549	1.00139	0.27631	1.03136	10.6265	0.248905	0.40125	1	-3.42642	5e-05	0.000704079	-1.86868	0.0024	0.0183508	-3.67285	5e-05	0.000510854	-2.11851	0.02245	0.0737344	AKTPM/LOH & AKTPNull	Down-regulated	Down-regulated
735	Muc13	ENSMUSG00000022824	41.5669	87.3507	66.1284	55.5601	14.3378	29.5469	28.1834	43.592	23.9436	57.8676	49.4851	0.236937	0.0553096	0.0786776	0.0887269	19.958	18.4921	0.292265	0.06705	0.813609	-4.88391	5e-05	0.000704079	-1.27582	5e-05	0.000799132	-5.17568	0.02145	0.0705933	-1.56736	5e-05	0.000516629	AKTPM/LOH & AKTPNull	Down-regulated	Down-regulated
736	Cyp2b10	ENSMUSG00000030483	2.64772	1.83563	2.62604	5.63826	1.72298	1.74507	0.670531	0.53722	0.783046	5.00664	1.51362	0.121763	0.123001	0.25415	0.31537	0.192128	0.598107	-0.57459	0.05415	0.752009	-1.76172	5e-05	0.000704079	-1.54194	0.0003	0.00354683	-1.19134	5e-05	0.000510854	-0.969187	0.00185	0.0106785	AKTPM/LOH & AKTPNull	Down-regulated	Down-regulated
737	Myo1a	ENSMUSG00000025401	76.3793	63.2899	74.3174	35.5224	26.4396	25.9454	22.5342	59.0127	22.6216	13.9482	28.0467	0.394681	0.0963402	0.153319	0.28259	18.0363	11.3899	0.00468609	0.97515	1	-4.59191	5e-05	0.000704079	-1.44801	5e-05	0.000799132	-4.59782	5e-05	0.000510854	-1.45356	5e-05	0.000516629	AKTPM/LOH & AKTPNull	Down-regulated	Down-regulated
738	Mgam	ENSMUSG00000068587	40.7513	84.9913	58.4027	54.7867	45.1745	49.3248	41.6278	63.3175	33.4089	58.724	53.598	0.447681	0.26371	0.0930861	0.0512071	52.6892	3.44929	0.0178544	0.9092	1	-5.26755	5e-05	0.000704079	-1.34169	0.0003	0.00354683	-5.28791	5e-05	0.000510854	-1.35979	5e-05	0.000516629	AKTPM/LOH & AKTPNull	Down-regulated	Down-regulated
739	Slc5a1	ENSMUSG00000011034	10.5586	13.683	7.94949	8.11719	4.56253	5.63848	3.97866	7.71167	4.18935	7.66238	5.91259	0.0827513	0.0103062	0.015897	0.250516	3.72988	3.20241	-0.037634	0.84165	1	-2.74121	0.00035	0.00375023	-1.042	0.00265	0.0197378	-2.70652	0.0003	0.0023428	-1.00481	0.0014	0.00853677	AKTPM/LOH & AKTPNull	Down-regulated	Down-regulated
740	Tmem150b	ENSMUSG00000046456	10.2542	5.78109	7.48667	15.5184	10.3601	11.4952	8.58523	9.24544	6.99647	14.5709	11.9469	0.298546	0.0121058	0.529995	0.0420674	5.13956	6.41332	-0.250027	0.2496	1	-3.35516	0.00745	0.0406292	-1.44071	0.00285	0.0208452	-3.10522	0.00725	0.0303669	-1.19079	0.00525	0.0245298	AKTPM/LOH & AKTPNull	Down-regulated	Down-regulated
741	Aldh1l1	ENSMUSG00000030088	37.887	11.6383	8.67847	15.5259	11.8073	17.1281	14.0735	0.149798	9.67366	13.6343	15.8925	0.226714	1.30308	1.13708	0.201936	9.17397	0.882724	-0.434021	0.1699	1	-3.01117	5e-05	0.000704079	-1.81811	0.00045	0.00493963	-2.57642	5e-05	0.000510854	-1.38139	0.00125	0.00780227	AKTPM/LOH & AKTPNull	Down-regulated	Down-regulated
742	Cdhr2	ENSMUSG00000034918	30.3454	12.4356	22.159	42.3633	16.7212	27.1311	16.6235	17.7657	14.309	31.5165	32.625	4.74527	0.971931	0.119553	0.0120517	11.0034	17.2188	-0.328219	0.03395	0.619058	-3.24785	5e-05	0.000704079	-1.48488	5e-05	0.000799132	-2.91365	5e-05	0.000510854	-1.15573	5e-05	0.000516629	AKTPM/LOH & AKTPNull	Down-regulated	Down-regulated
743	Pls1	ENSMUSG00000049493	72.7067	76.7269	68.9464	116.15	82.5042	96.7128	74.5584	76.0667	74.9718	98.7549	112.414	44.8688	46.0719	17.4562	29.2983	65.3624	69.5267	-0.163829	0.30095	1	-1.32059	5e-05	0.000704079	-0.80057	0.00085	0.00826013	-1.15208	5e-05	0.000510854	-0.634172	0.00185	0.0106785	AKTPM/LOH & AKTPNull	Down-regulated	Down-regulated
744	Hnf4a	ENSMUSG00000017950	145.782	123.549	151.831	161.033	124.675	135.141	111.355	191.465	110.305	127.24	146.058	3.08408	1.73469	0.396484	0.346252	100.062	85.8673	-0.0234294	0.901	1	-5.60264	5e-05	0.000704079	-1.13362	5e-05	0.000799132	-5.57716	5e-05	0.000510854	-1.11061	5e-05	0.000516629	AKTPM/LOH & AKTPNull	Down-regulated	Down-regulated
745	Gucy2c	ENSMUSG00000042638	24.9025	26.1943	33.4005	30.8583	21.8413	23.398	24.0993	37.1665	19.9482	17.7059	29.5605	0.173564	0.0947333	0.0790739	0.411137	20.6158	13.1651	0.0244247	0.8729	1	-4.51761	5e-05	0.000704079	-1.06179	0.0004	0.00450171	-4.54381	5e-05	0.000510854	-1.08575	5e-05	0.000516629	AKTPM/LOH & AKTPNull	Down-regulated	Down-regulated
746	Gprin3	ENSMUSG00000045441	5.44822	4.89274	7.26524	5.59177	6.89252	5.9604	4.12444	4.23536	4.34305	7.41229	5.34934	0.0394259	0.0946575	0.150429	2.30939	3.69988	1.67084	-0.224411	0.18655	1	-2.66766	5e-05	0.000704079	-0.97595	0.00165	0.0138932	-2.44846	5e-05	0.000510854	-0.750159	0.00185	0.0106785	AKTPM/LOH & AKTPNull	Down-regulated	Down-regulated
747	Aldh1b1	ENSMUSG00000035561	70.1623	150.417	139.244	76.6054	58.6954	60.4533	61.1185	110.136	35.0976	50.6393	47.7868	0.461855	0.166323	0.192619	3.33415	69.364	6.39067	-0.0909065	0.59615	1	-5.64896	5e-05	0.000704079	-1.25245	0.00075	0.00746164	-5.5594	5e-05	0.000510854	-1.1618	0.0005	0.00371738	AKTPM/LOH & AKTPNull	Down-regulated	Down-regulated
748	S100a7a	ENSMUSG00000063767	14.8918	6.73929	1.45149	16.3809	6.55105	14.3826	5.50052	1.85644	13.082	12.361	16.3259	2.42352	1.62211	2.07191	1.22457	2.29527	8.30738	-0.303525	0.2174	1	-2.08	0.0001	0.00129833	-1.41052	0.0021	0.0166183	-1.77095	0.0003	0.0023428	-1.10475	0.00565	0.0260006	AKTPM/LOH & AKTPNull	Down-regulated	Down-regulated
749	Fbp2	ENSMUSG00000021456	121.963	130.158	135.044	144.352	92.1939	110.162	102.357	128.44	106.553	91.7348	136.789	26.3749	13.8271	7.529	48.6249	63.542	78.5673	-0.0234037	0.87525	1	-2.68723	5e-05	0.000704079	-0.814682	0.0011	0.0100729	-2.65643	5e-05	0.000510854	-0.787813	0.0001	0.000939904	AKTPM/LOH & AKTPNull	Down-regulated	Down-regulated
750	Cybrd1	ENSMUSG00000027015	18.011	0.35122	0.314891	9.95594	10.277	4.11613	2.8428	0.569577	1.74689	17.7386	2.4907	0.198884	0.373114	0.0384999	0.0681965	0.690462	0.90599	-0.580962	0.00855	0.278589	-2.87261	5e-05	0.000704079	-2.53021	5e-05	0.000799132	-2.30004	5e-05	0.000510854	-1.95293	5e-05	0.000516629	AKTPM/LOH & AKTPNull	Down-regulated	Down-regulated
751	Tmlhe	ENSMUSG00000079834	12.9683	0.446728	12.1055	13.2528	13.9329	12.5442	8.82681	6.08889	4.47562	11.5503	15.5005	0.11489	0.0841899	0.360642	1.47549	10.507	0.31347	-0.462458	0.04485	0.69453	-3.54481	5e-05	0.000704079	-1.45835	0.0018	0.0148395	-3.0849	5e-05	0.000510854	-0.993782	0.0111	0.0434384	AKTPM/LOH & AKTPNull	Down-regulated	Down-regulated
752	Grhpr	ENSMUSG00000035637	40.7692	19.0862	54.2206	56.2967	41.0707	41.8006	36.9908	35.7796	19.7999	43.4707	34.1317	15.4149	14.8742	17.7239	23.4177	24.1458	28.2467	-0.431368	0.02805	0.559213	-1.40335	5e-05	0.000704079	-0.813108	0.0065	0.039611	-0.965014	0.0009	0.00581233	-0.378324	0.15295	0.297242	AKTPM/LOH & AKTPNull	Down-regulated	Down-regulated
753	Rgcc	ENSMUSG00000022018	41.7181	15.4193	97.3617	111.067	62.6127	40.7297	64.7678	92.8312	29.2731	43.946	36.3279	2.40186	1.35315	0.727735	4.18974	64.8756	3.89828	-0.410749	0.04255	0.6776	-4.78701	5e-05	0.000704079	-1.49572	0.00195	0.0157287	-4.37155	5e-05	0.000510854	-1.08432	0.0036	0.0182149	AKTPM/LOH & AKTPNull	Down-regulated	Down-regulated
754	Sept5	ENSMUSG00000072214	181.191	210.52	223.349	336.091	244.105	244.126	209.173	322.832	192.647	192.738	268.088	20.9907	12.6696	12.7542	54.2633	220.355	118.859	-0.205125	0.17415	1	-3.97967	5e-05	0.000704079	-1.02999	5e-05	0.000799132	-3.76696	5e-05	0.000510854	-0.823182	5e-05	0.000516629	AKTPM/LOH & AKTPNull	Down-regulated	Down-regulated
755	Tnfrsf8	ENSMUSG00000028602	0.58961	0.31804	1.89448	2.0802	1.39745	2.13755	0.0663973	0.0811966	1.025	3.1597	0.745827	0.023263	0.00621108	0.043957	0.13189	0.892843	0.419483	-0.504832	0.03805	0.650621	-1.45955	5e-05	0.000704079	-0.938636	0.00305	0.0219705	-0.964171	0.00015	0.0013157	-0.437462	0.06675	0.16471	AKTPM/LOH & AKTPNull	Down-regulated	Down-regulated
756	Pdgfc	ENSMUSG00000028019	0.570072	0.505706	1.16683	1.4798	1.77254	1.90027	1.03235	0.452664	0.955587	0.780257	0.415434	13.8303	18.1226	36.2604	13.2746	1.786	6.54361	-0.652512	0.00595	0.220576	3.1725	5e-05	0.000704079	1.63317	0.0001	0.00144597	3.82703	5e-05	0.000510854	2.28819	5e-05	0.000516629	AKTPM/LOH & AKTPNull	Up-regulated	Up-regulated
757	Plat	ENSMUSG00000031538	16.1413	22.4987	21.6419	36.4357	8.17589	28.3104	15.6277	6.20928	9.31507	10.7052	5.95256	73.1921	87.182	273.841	22.0481	49.8654	117.867	-1.26187	5e-05	0.00756011	2.56947	5e-05	0.000704079	1.3792	5e-05	0.000799132	3.84401	5e-05	0.000510854	2.64348	5e-05	0.000516629	AKTPM/LOH & AKTPNull	Up-regulated	Up-regulated
758	Hoxb7	ENSMUSG00000038721	1.0116	41.5518	2.95541	0.82884	0.108981	2.40437	32.6674	18.603	21.0121	1.58409	16.4347	51.0113	47.5626	55.8338	61.5145	3.3725	58.0115	3.17197	5e-05	0.00756011	4.69519	5e-05	0.000704079	4.35134	5e-05	0.000799132	1.54947	5e-05	0.000510854	1.19456	0.00015	0.0013454	AKTPM/LOH & AKTPNull	Up-regulated	Up-regulated
759	Wif1	ENSMUSG00000020218	0.692684	7.83332	3.96086	3.53567	1.40929	3.07966	2.17328	0.534665	1.98922	0.303462	0.358612	2.19931	2.02982	326.12	250.359	17.2423	73.6679	-0.828923	0.0083	0.273758	4.91132	5e-05	0.000704079	5.01104	5e-05	0.000799132	5.75289	5e-05	0.000510854	5.84627	5e-05	0.000516629	AKTPM/LOH & AKTPNull	Up-regulated	Up-regulated
760	Grb14	ENSMUSG00000026888	2.12213	3.53232	7.33041	14.7577	3.97667	2.2251	3.44125	0.432118	1.71117	7.89594	0.672797	27.2382	50.3349	27.0439	35.6396	7.78725	37.5236	-1.06252	0.00575	0.216744	2.24484	5e-05	0.000704079	1.84743	0.0002	0.00257391	3.31034	5e-05	0.000510854	2.91249	5e-05	0.000516629	AKTPM/LOH & AKTPNull	Up-regulated	Up-regulated
761	Hoxb6	ENSMUSG00000000690	1.01836	53.2216	4.97656	1.46253	0.207837	2.75622	34.2601	17.8605	28.9448	1.67877	25.4828	25.9499	30.2527	36.8469	59.5791	2.50092	71.8362	3.19466	5e-05	0.00756011	3.75236	5e-05	0.000704079	4.24464	5e-05	0.000799132	0.582049	0.02245	0.0728995	1.06399	0.0001	0.000939904	AKTPM/LOH & AKTPNull	Up-regulated	Up-regulated
762	Stc1	ENSMUSG00000014813	2.17528	0.530755	9.28786	12.0115	2.83112	3.96296	6.3303	2.20454	2.60019	3.4211	1.53053	33.2492	10.299	47.1916	3.06656	27.5171	68.1444	-0.790184	0.0006	0.0507811	2.15202	5e-05	0.000704079	2.25085	5e-05	0.000799132	2.95611	5e-05	0.000510854	3.04212	5e-05	0.000516629	AKTPM/LOH & AKTPNull	Up-regulated	Up-regulated
763	Robo1	ENSMUSG00000022883	2.41326	8.0411	5.77573	3.31861	1.80822	2.2502	2.55122	0.588339	1.87256	0.153308	0.32997	25.3161	29.3245	28.7175	94.9595	2.93865	12.6372	-0.724461	0.00015	0.018865	3.12412	5e-05	0.000704079	3.49945	5e-05	0.000799132	3.85256	5e-05	0.000510854	4.23203	5e-05	0.000516629	AKTPM/LOH & AKTPNull	Up-regulated	Up-regulated
764	Hoxb5	ENSMUSG00000038700	0.202232	9.22872	0.906105	0.157655	0.0509114	0.340248	4.54414	2.77383	3.55431	0.518348	2.91251	6.35741	7.46516	7.66997	13.9181	0.598873	12.8555	1.70557	5e-05	0.00756011	2.82813	5e-05	0.000704079	3.12706	5e-05	0.000799132	1.15355	0.0028	0.014241	1.43804	0.00035	0.00278298	AKTPM/LOH & AKTPNull	Up-regulated	Up-regulated
765	Ccnjl	ENSMUSG00000044707	3.98618	0.977484	3.53353	4.01305	5.51837	2.006	2.23458	0.887882	1.32805	3.11383	1.56688	7.32234	5.24847	12.0485	5.4606	9.51452	9.23864	-0.776482	0.00545	0.211356	0.979955	0.006	0.0345259	0.935198	0.0053	0.0334955	1.75931	5e-05	0.000510854	1.71123	5e-05	0.000516629	AKTPM/LOH & AKTPNull	Up-regulated	Up-regulated
766	Mboat2	ENSMUSG00000020646	4.16382	2.96765	2.94743	3.94139	1.83232	3.26233	2.4486	1.52796	7.36008	12.8104	8.53594	1.98332	1.91665	27.1234	28.1577	7.19967	16.3216	0.917516	0.0004	0.0398726	1.50867	0.00095	0.00843419	2.22404	5e-05	0.000799132	0.608784	0.0874	0.19904	1.31404	5e-05	0.000516629	AKTPM/LOH & AKTPNull	Up-regulated	Up-regulated
767	Rnf144b	ENSMUSG00000038068	3.03008	1.58513	4.15318	3.40987	3.25111	2.79818	1.69984	1.01578	1.64559	2.50255	0.947985	3.25276	2.3126	21.6727	6.90596	9.4816	24.0572	-0.694518	0.00205	0.117893	1.29918	0.00045	0.00461654	1.83473	5e-05	0.000799132	2.00069	5e-05	0.000510854	2.52801	5e-05	0.000516629	AKTPM/LOH & AKTPNull	Up-regulated	Up-regulated
768	Apcdd1	ENSMUSG00000071847	1.79518	14.9095	64.1934	14.3192	3.94282	8.19718	7.70973	4.96824	5.64091	4.26994	2.83488	7.08474	3.8199	606.133	522.457	82.7194	389.199	-0.691264	0.0014	0.0897133	4.39334	5e-05	0.000704079	5.12535	5e-05	0.000799132	5.1029	5e-05	0.000510854	5.82284	5e-05	0.000516629	AKTPM/LOH & AKTPNull	Up-regulated	Up-regulated
769	Hoxb3	ENSMUSG00000048763	0.309327	2.95602	0.517275	0.177599	0.0478838	0.135351	1.52754	0.928337	1.31928	0.232297	1.1855	1.55279	1.28503	4.13806	4.8688	1.01111	4.723	0.863368	5e-05	0.00756011	1.58149	5e-05	0.000704079	2.04	5e-05	0.000799132	0.743519	0.01055	0.0406795	1.18857	5e-05	0.000516629	AKTPM/LOH & AKTPNull	Up-regulated	Up-regulated
770	Bnip3	ENSMUSG00000078566	74.314	9.49949	108.391	196.709	64.7442	95.8898	70.4486	31.3155	11.6088	155.317	58.3342	156.656	195.06	252.108	267.49	163.37	305.08	-0.852757	5e-05	0.00756011	0.820268	0.0029	0.0199071	1.07589	0.0001	0.00144597	1.68206	5e-05	0.000510854	1.93307	5e-05	0.000516629	AKTPM/LOH & AKTPNull	Up-regulated	Up-regulated
771	Hoxb9	ENSMUSG00000020875	0.918791	60.2557	11.8912	4.43475	0.541902	5.61921	46.2832	26.6317	37.5528	4.14453	21.438	48.2661	58.6097	161.541	313.93	4.97948	200.478	2.63759	5e-05	0.00756011	4.36133	5e-05	0.000704079	5.31034	5e-05	0.000799132	1.74527	5e-05	0.000510854	2.68533	5e-05	0.000516629	AKTPM/LOH & AKTPNull	Up-regulated	Up-regulated
772	Hoxb4	ENSMUSG00000038692	0.425023	2.09707	0.588238	0.324992	0.0415269	0.216593	1.70292	0.914745	1.4788	0.249609	1.68102	1.64772	1.38984	2.54217	2.51375	2.24375	3.10397	0.885024	5e-05	0.00756011	1.28346	5e-05	0.000704079	1.61781	5e-05	0.000799132	0.421695	0.1756	0.326269	0.7436	0.01265	0.0477094	AKTPM/LOH & AKTPNull	Up-regulated	Up-regulated
773	Tex15	ENSMUSG00000009628	4.23447	5.11607	7.23887	5.35863	4.20667	3.96777	2.57018	2.01611	2.76582	1.84848	1.6073	1.59836	0.926381	32.9941	26.7303	23.8759	16.1828	-0.799495	0.00415	0.178995	1.22682	0.002	0.0150517	2.11341	5e-05	0.000799132	2.03703	5e-05	0.000510854	2.91526	5e-05	0.000516629	AKTPM/LOH & AKTPNull	Up-regulated	Up-regulated
774	Glul	ENSMUSG00000026473	42.6892	18.7935	53.7672	38.3948	30.0435	28.7704	19.972	28.4127	17.5325	26.9666	11.355	36.4494	47.4471	98.8989	62.7498	95.0271	253.257	-0.608016	0.001	0.0727405	0.947817	0.00055	0.00546211	2.08417	5e-05	0.000799132	1.56363	5e-05	0.000510854	2.69206	5e-05	0.000516629	AKTPM/LOH & AKTPNull	Up-regulated	Up-regulated
775	Espn	ENSMUSG00000028943	3.30025	3.22533	14.1702	16.9875	3.23714	8.0447	9.38128	3.3182	2.80046	6.44826	1.75364	17.3167	18.3948	42.3482	97.6377	39.6632	51.2634	-0.865429	0.00425	0.181395	1.42283	0.00045	0.00461654	2.65544	5e-05	0.000799132	2.30011	5e-05	0.000510854	3.52754	5e-05	0.000516629	AKTPM/LOH & AKTPNull	Up-regulated	Up-regulated
776	Msrb2	ENSMUSG00000023094	4.4501	3.89993	1.84114	0.950674	3.95878	2.68554	2.17378	1.39674	3.18101	4.08114	1.81577	4.91235	2.61216	69.4854	10.3543	4.02097	8.99926	0.00388107	0.9924	1	2.92651	5e-05	0.000704079	1.3546	0.00265	0.0197378	2.93391	5e-05	0.000510854	1.35339	0.015	0.0544921	AKTPM/LOH & AKTPNull	Up-regulated	Up-regulated
777	Nav3	ENSMUSG00000020181	0.234476	0.131694	0.828447	0.348518	0.363272	0.212439	0.26075	0.263185	0.200922	0.23023	0.128589	22.5358	11.4417	5.12007	1.02283	4.5143	4.35544	-0.103874	0.4108	1	3.49271	5e-05	0.000704079	1.73098	5e-05	0.000799132	3.60352	5e-05	0.000510854	1.83472	5e-05	0.000516629	AKTPM/LOH & AKTPNull	Up-regulated	Up-regulated
778	Ptprz1	ENSMUSG00000068748	0.0773501	0.327372	0.00438541	0.0251556	0.0810585	0.163988	0.0942752	0.0489036	0.351696	0.135794	0.0501285	2.27421	0.0918955	8.70011	2.44054	0.0212511	0.530668	0.0604581	1	1	2.09913	5e-05	0.000704079	0.893352	5e-05	0.000799132	2.0542	0.0001	0.000945845	0.837876	0.00045	0.0034197	AKTPM/LOH & AKTPNull	Up-regulated	Up-regulated
779	Thbs1	ENSMUSG00000040152	7.85583	38.4915	17.8534	10.5051	32.889	24.7395	36.7565	8.38653	29.3936	15.3411	6.86862	86.7495	82.3378	102.414	28.2203	70.606	13.5358	-0.223227	0.15245	1	2.03023	5e-05	0.000704079	0.731915	0.0029	0.0211548	2.25853	5e-05	0.000510854	0.958399	5e-05	0.000516629	AKTPM/LOH & AKTPNull	Up-regulated	Up-regulated
780	Maged2	ENSMUSG00000025268	6.85126	8.56485	4.08016	4.55812	5.83449	6.31921	7.53399	2.47082	5.14267	4.684	3.62364	11.8009	13.5781	93.24	26.1528	6.68943	9.02016	-0.207011	0.42825	1	2.65151	5e-05	0.000704079	1.23122	0.00405	0.0272281	2.87061	5e-05	0.000510854	1.44532	0.0003	0.00244052	AKTPM/LOH & AKTPNull	Up-regulated	Up-regulated
781	Ldlrad4	ENSMUSG00000024544	1.32096	0.674776	0.243678	0.357231	0.130434	0.247376	0.498879	0.549308	0.333157	0.319509	0.493304	2.98961	2.44616	1.17397	0.673942	1.08993	0.936303	0.209834	0.09405	0.91979	1.41206	0.0002	0.00235206	0.621641	0.00265	0.0197378	1.21253	0.00155	0.00895993	0.415348	0.07225	0.17458	AKTPM/LOH & AKTPNull	Up-regulated	Up-regulated
782	Alox5ap	ENSMUSG00000060063	0.436429	0.136828	0.128825	0.0888478	0.285233	0.0856723	0.0911379	0	0	0.388309	0	2.56	3.34343	26.9205	5.33169	0.154974	3.3879	-0.0733116	0.5839	1	3.36368	0.0015	0.012103	1.80518	0.0004	0.00450171	3.45002	0.1869	0.34061	1.88221	0.18865	0.34271	AKTPM/LOH & AKTPNull	Up-regulated	Up-regulated
783	Qk	ENSMUSG00000062078	3.58404	2.50953	0.979298	2.73395	9.21449	5.76276	8.19592	1.37544	7.78475	8.89578	1.00819	44.9089	53.0948	46.057	44.4366	0.463498	1.89069	-0.0982757	0.6652	1	2.91126	5e-05	0.000704079	1.31994	0.00035	0.00403098	3.01172	5e-05	0.000510854	1.42662	5e-05	0.000516629	AKTPM/LOH & AKTPNull	Up-regulated	Up-regulated
784	Dmtn	ENSMUSG00000022099	0.0208796	0.0450014	0.03545	0.0463373	0.0364259	0.0867206	0.0313025	0.00837846	0.00994648	0.0255985	0.012272	0.153988	0.214679	8.15957	1.99353	0.0934562	0.315983	-0.0540764	1	1	1.8412	5e-05	0.000704079	0.786169	5e-05	0.000799132	1.90834	5e-05	0.000510854	0.84385	5e-05	0.000516629	AKTPM/LOH & AKTPNull	Up-regulated	Up-regulated
785	Pdlim4	ENSMUSG00000020388	2.56389	4.59019	6.08473	7.88952	3.36285	6.35738	9.22757	3.40623	3.94196	5.18444	1.97527	36.4951	36.4073	80.4523	8.45081	13.084	28.2732	-0.260823	0.3657	1	2.97632	5e-05	0.000704079	1.391	0.00245	0.0186505	3.24869	5e-05	0.000510854	1.65483	0.00025	0.0020882	AKTPM/LOH & AKTPNull	Up-regulated	Up-regulated
786	Olfml2b	ENSMUSG00000038463	0.423992	0.358473	0.502342	0.0689101	0.11667	0.128963	0.063098	0.0427869	0.0697651	0.103981	0.0249101	0.0643272	0.00495191	5.50362	0.499354	0.391027	1.05545	-0.058118	1	1	1.35175	5e-05	0.000704079	0.587867	0.0001	0.00144597	1.42105	5e-05	0.000510854	0.646362	0.0002	0.00172947	AKTPM/LOH & AKTPNull	Up-regulated	Up-regulated
787	Mal	ENSMUSG00000027375	21.0177	20.3087	5.10922	20.4424	26.7183	23.079	23.277	4.36952	22.2617	30.732	9.86715	107.792	117.828	50.0893	69.68	9.45013	33.3888	-0.352908	0.0461	0.707335	2.02895	5e-05	0.000704079	0.706678	0.00715	0.0426314	2.38412	5e-05	0.000510854	1.06567	5e-05	0.000516629	AKTPM/LOH & AKTPNull	Up-regulated	Up-regulated
788	Tpd52l1	ENSMUSG00000000296	8.50638	3.44918	11.3289	10.9999	9.35861	11.707	12.9909	4.17884	7.97253	5.94251	4.29309	48.9031	59.8988	96.7625	31.2849	13.0056	26.5404	-0.535403	0.0565	0.76617	2.6368	5e-05	0.000704079	1.11663	0.00315	0.0224218	3.18063	5e-05	0.000510854	1.65777	0.00025	0.0020882	AKTPM/LOH & AKTPNull	Up-regulated	Up-regulated
789	Adamts9	ENSMUSG00000030022	0.0267763	0.134634	0.455793	0.229118	0.146561	0.0920761	0.10292	0.114069	0.140698	0.12259	0.131508	0.625971	0.797438	5.69723	1.31568	0.205662	0.786838	-0.0419201	0.6239	1	1.54084	0.0001	0.00129833	0.629299	0.00475	0.0308237	1.59376	5e-05	0.000510854	0.673636	0.00085	0.00570489	AKTPM/LOH & AKTPNull	Up-regulated	Up-regulated
790	Nampt	ENSMUSG00000020572	58.366	36.9516	71.3491	91.9553	70.8884	73.146	62.4611	59.1804	52.9022	94.506	74.6468	113.844	113.169	822.034	186.898	107.843	148.567	-0.186102	0.1904	1	2.16742	5e-05	0.000704079	0.943598	5e-05	0.000799132	2.36649	5e-05	0.000510854	1.13436	5e-05	0.000516629	AKTPM/LOH & AKTPNull	Up-regulated	Up-regulated
791	Prss23	ENSMUSG00000039405	1.05647	5.8303	2.27635	3.47921	2.72072	2.04187	4.24995	5.9636	3.70743	2.63274	3.67829	5.75807	6.22886	28.6962	8.42294	6.41429	4.27148	0.432987	0.103	0.946822	1.98561	0.0001	0.00129833	1.00856	0.00725	0.0430974	1.56778	5e-05	0.000510854	0.580981	0.0708	0.171954	AKTPM/LOH & AKTPNull	Up-regulated	Up-regulated
792	Gad1	ENSMUSG00000070880	0.0108092	0.0281055	0.0472043	0.00576571	0.00579092	0.0187539	0.00472063	0.00921562	0.0292975	0.0370387	0.511878	0.120569	0.0820027	25.2593	3.44395	0.094685	4.49353	0.148922	1	1	3.19899	5e-05	0.000704079	1.88481	0.0001	0.00144597	3.07185	5e-05	0.000510854	1.74162	0.00025	0.0020882	AKTPM/LOH & AKTPNull	Up-regulated	Up-regulated
793	Copz2	ENSMUSG00000018672	0.0759657	0.0877203	0.586506	0.423946	0.119509	0.0850773	0.332838	0.0647981	0.119672	0.539072	0.077712	2.79095	7.56802	4.47202	2.78431	0.563347	1.19416	0.0196905	0.90305	1	2.3411	5e-05	0.000704079	1.07576	0.0038	0.0260031	2.32826	0.0007	0.00476213	1.06056	0.00285	0.0152044	AKTPM/LOH & AKTPNull	Up-regulated	Up-regulated
794	Egflam	ENSMUSG00000042961	0.0270847	0.0565021	0.276555	0.147282	0.0820944	0.00203385	0.0660718	0.00384223	0.0275821	0.0112202	0	1.86848	5.45515	3.3139	0.338631	0.152512	2.56586	-0.0765883	1	1	2.11499	5e-05	0.000704079	0.918407	5e-05	0.000799132	2.19602	0.00905	0.0360675	0.994851	0.01355	0.0504114	AKTPM/LOH & AKTPNull	Up-regulated	Up-regulated
795	Map1b	ENSMUSG00000052727	0.347739	0.918706	0.123665	0.510452	0.940005	0.449736	0.288936	0.0952822	0.246897	0.609371	0.0866628	7.35114	8.81378	5.82384	6.54566	0.198029	0.198384	-0.367305	0.0031	0.150602	2.41133	5e-05	0.000704079	1.05461	0.00015	0.00203273	2.77793	5e-05	0.000510854	1.42566	5e-05	0.000516629	AKTPM/LOH & AKTPNull	Up-regulated	Up-regulated
796	St8sia4	ENSMUSG00000040710	0.0573732	0.10682	1.05169	0.944727	1.52832	0.757869	1.77408	0.259631	1.04072	0.540006	0.193822	27.7839	36.3331	12.5003	15.5763	3.45244	3.69029	-0.240844	0.25285	1	3.75742	5e-05	0.000704079	2.08238	5e-05	0.000799132	4.00078	5e-05	0.000510854	2.32933	5e-05	0.000516629	AKTPM/LOH & AKTPNull	Up-regulated	Up-regulated
797	Abca1	ENSMUSG00000015243	0.329168	3.1473	0.417491	0.447891	0.227561	0.660066	0.812708	0.286102	0.580908	0.106691	0.0717278	0.0535494	0.139372	10.7199	0.750193	0.74151	3.59223	-0.0765756	0.56505	1	1.66741	5e-05	0.000704079	0.918041	0.00015	0.00203273	1.75799	5e-05	0.000510854	0.995668	0.00025	0.0020882	AKTPM/LOH & AKTPNull	Up-regulated	Up-regulated
798	Prkcq	ENSMUSG00000026778	0.159016	2.04964	0.369566	0.150012	0.0629819	0.403414	0.358546	0.056296	0.522315	0.0299966	0.0547607	0.281768	0.167115	44.8192	13.317	0.394316	2.51695	-0.00146911	0.98825	1	3.71185	5e-05	0.000704079	2.44382	5e-05	0.000799132	3.73194	5e-05	0.000510854	2.45339	5e-05	0.000516629	AKTPM/LOH & AKTPNull	Up-regulated	Up-regulated
799	Sp8	ENSMUSG00000048562	0.00399926	0	0.0746812	0.194054	0.0266772	0.00574231	0.0326543	0.0219151	0.00343964	0.027646	0.0277835	10.1999	6.53764	17.8696	8.59565	0.321731	1.2841	-0.0727696	1	1	3.56332	5e-05	0.000704079	2.06068	0.0001	0.00144597	3.64807	0.00015	0.0013157	2.14014	0.00025	0.0020882	AKTPM/LOH & AKTPNull	Up-regulated	Up-regulated
800	Oxr1	ENSMUSG00000022307	32.3404	34.6489	32.9646	32.7942	47.8227	43.7662	38.5006	31.1462	39.3746	45.7747	35.6064	152.115	177.666	102.71	73.533	59.9134	70.9881	-0.114183	0.4824	1	1.86984	5e-05	0.000704079	0.745288	0.00325	0.0229093	1.9868	5e-05	0.000510854	0.862868	0.0001	0.000939904	AKTPM/LOH & AKTPNull	Up-regulated	Up-regulated
801	Nfatc4	ENSMUSG00000023411	0.0908371	0.147868	0.111946	0.0688161	0.0873814	0.192814	0.116506	0.0431112	0.0738727	0.0501337	0.01547	0.259548	0.26448	6.36849	1.91983	0.154873	0.434241	-0.0747781	1	1	1.5476	5e-05	0.000704079	0.735553	0.00015	0.00203273	1.63357	5e-05	0.000510854	0.81352	0.00065	0.00462956	AKTPM/LOH & AKTPNull	Up-regulated	Up-regulated
802	Map2	ENSMUSG00000015222	0.547518	0.60646	0.124045	0.0905055	1.31896	0.952261	0.708766	0.309959	1.02164	0.910305	1.2713	8.96925	9.67032	2.93857	6.91435	0.84281	0.344642	0.0497038	0.81845	1	2.27571	5e-05	0.000704079	1.0855	0.00315	0.0224218	2.22934	5e-05	0.000510854	1.04293	0.00085	0.00570489	AKTPM/LOH & AKTPNull	Up-regulated	Up-regulated
803	Mpdz	ENSMUSG00000028402	1.52162	0.858152	1.40396	0.27139	1.34358	0.700571	0.8688	0.343471	1.83646	0.897496	0.830309	7.55675	11.4165	9.39355	1.66711	6.43621	2.42169	0.144737	0.53035	1	2.62029	5e-05	0.000704079	1.36631	5e-05	0.000799132	2.48234	5e-05	0.000510854	1.22343	0.0036	0.0182149	AKTPM/LOH & AKTPNull	Up-regulated	Up-regulated
804	Kit	ENSMUSG00000005672	3.86088	4.32694	8.24825	2.94498	0.901269	1.15724	1.66896	1.13563	0.574439	2.26195	0.762806	1.89341	2.39847	90.8262	3.79591	22.5356	13.3345	-0.226169	0.48705	1	3.60666	5e-05	0.000704079	2.43521	5e-05	0.000799132	3.84935	5e-05	0.000510854	2.66188	5e-05	0.000516629	AKTPM/LOH & AKTPNull	Up-regulated	Up-regulated
805	Cpa6	ENSMUSG00000042501	0.180782	0.299415	1.00877	0.218095	0.167614	0.300194	0.376711	0.407829	0.32645	0.156639	0.100679	0.351789	0.25367	12.0684	0.161829	1.44787	3.84513	0.0523412	0.6254	1	2.07042	5e-05	0.000704079	1.21187	0.0002	0.00257391	2.03432	5e-05	0.000510854	1.16009	0.00035	0.00278298	AKTPM/LOH & AKTPNull	Up-regulated	Up-regulated
806	Dync1i1	ENSMUSG00000029757	0.268151	0.65916	1.96305	2.27843	1.64843	0.770707	1.31857	0.489365	1.24993	1.835	0.204309	17.3829	11.037	10.151	5.00153	4.41061	4.83923	-0.346322	0.142	1	2.50225	5e-05	0.000704079	1.1923	0.001	0.00933671	2.8536	5e-05	0.000510854	1.5398	5e-05	0.000516629	AKTPM/LOH & AKTPNull	Up-regulated	Up-regulated
807	Rdx	ENSMUSG00000032050	4.02009	9.94038	4.83411	19.3754	42.02	29.1776	38.2568	9.7288	29.066	40.6825	5.1396	111.424	137.923	238.143	143.261	9.93017	45.9646	-0.287587	0.10305	0.946822	2.45828	5e-05	0.000704079	1.16443	5e-05	0.000799132	2.75078	5e-05	0.000510854	1.45861	5e-05	0.000516629	AKTPM/LOH & AKTPNull	Up-regulated	Up-regulated
808	Sall2	ENSMUSG00000049532	0.37903	0.815269	0.447562	0.352044	0.469119	1.30474	1.38682	1.85852	1.08993	1.16318	0.137986	0.127671	0.0979929	10.2825	2.16164	1.19974	2.62867	0.318283	0.0829	0.891755	1.39042	0.00045	0.00461654	0.835656	0.0043	0.0284381	1.0884	0.00085	0.00554617	0.520793	0.0375	0.108411	AKTPM/LOH & AKTPNull	Up-regulated	Up-regulated
809	Por	ENSMUSG00000005514	99.0178	74.6517	103.013	100.585	98.4185	87.8884	95.4233	80.1355	67.7625	89.6763	68.9047	356.909	502.784	238.561	178.243	144.446	208.697	-0.244276	0.25085	1	2.02277	5e-05	0.000704079	0.923335	0.0052	0.0330298	2.27076	5e-05	0.000510854	1.17129	5e-05	0.000516629	AKTPM/LOH & AKTPNull	Up-regulated	Up-regulated
810	Hdc	ENSMUSG00000027360	0.0176255	0.0833333	0.072787	0.176328	0.0211214	0.0981912	0.140417	0.182353	0.152581	0.0666476	0.0240145	0.126015	0.0649884	9.66645	0.874192	1.08716	2.18759	0.0191768	1	1	1.93998	5e-05	0.000704079	1.12985	5e-05	0.000799132	1.93674	0.0002	0.00166787	1.11227	0.0002	0.00172947	AKTPM/LOH & AKTPNull	Up-regulated	Up-regulated
811	Tnni1	ENSMUSG00000026418	0.298647	0.198232	0.699728	0.615396	0.226886	0.21807	0.665411	0.525283	0.377167	0.460587	0.289656	1.55601	0.856391	13.1762	0.63083	2.2165	3.92624	0.112552	0.46175	1	2.18798	0.0002	0.00235206	1.2826	0.0049	0.0315597	2.09301	0.0001	0.000945845	1.17202	0.0096	0.0390021	AKTPM/LOH & AKTPNull	Up-regulated	Up-regulated
812	Pstpip1	ENSMUSG00000032322	0.993703	1.09878	0.571123	0.842288	1.68657	1.8061	1.83176	0.309942	1.86226	0.408086	1.14268	17.366	9.02481	7.27527	2.74826	1.54783	9.28873	-0.211136	0.43375	1	2.39938	5e-05	0.000704079	1.20818	0.00315	0.0224218	2.6161	5e-05	0.000510854	1.42115	0.0007	0.0048943	AKTPM/LOH & AKTPNull	Up-regulated	Up-regulated
813	Cldn8	ENSMUSG00000050520	1.11085	4.94413	3.47959	1.48365	3.8834	4.56621	1.78499	1.26968	1.9004	2.34212	1.22853	19.2155	25.2515	33.2366	4.82158	6.11529	19.6718	-0.667753	0.0148	0.383745	2.70825	5e-05	0.000704079	1.41322	0.00045	0.00493963	3.37581	5e-05	0.000510854	2.07921	5e-05	0.000516629	AKTPM/LOH & AKTPNull	Up-regulated	Up-regulated
814	Ptms	ENSMUSG00000030122	447.123	455.422	516.919	311.07	297.122	332.109	407.075	315.967	277.835	371.106	385.389	1668.38	1251.97	1933.61	791.875	771.72	779.985	0.169532	0.39565	1	2.44104	5e-05	0.000704079	1.35533	0.00015	0.00203273	2.27976	5e-05	0.000510854	1.19025	5e-05	0.000516629	AKTPM/LOH & AKTPNull	Up-regulated	Up-regulated
815	Dock4	ENSMUSG00000035954	3.84829	3.50049	5.74188	8.75261	6.46139	4.86342	5.28504	4.44905	4.54456	7.64352	3.35431	15.2819	15.5986	46.4843	11.0452	9.85363	17.0012	-0.342759	0.04185	0.6776	1.84461	5e-05	0.000704079	0.861069	0.00065	0.00666359	2.19683	5e-05	0.000510854	1.20574	5e-05	0.000516629	AKTPM/LOH & AKTPNull	Up-regulated	Up-regulated
816	Cnn3	ENSMUSG00000053931	120.312	138.138	146.725	104.202	169.935	130.338	166.244	94.3386	137.88	127.967	72.393	298.206	568.804	186.945	181.758	210.28	234.327	-0.167999	0.3876	1	1.4799	5e-05	0.000704079	0.667457	0.0086	0.0488513	1.64855	5e-05	0.000510854	0.838345	5e-05	0.000516629	AKTPM/LOH & AKTPNull	Up-regulated	Up-regulated
817	Aldh1a3	ENSMUSG00000015134	3.55659	6.82566	31.598	8.41	1.73709	4.63689	12.504	4.99813	3.67108	4.16995	0.986215	18.4382	15.8056	300.705	30.0079	55.6721	66.9713	0.0725548	0.8057	1	4.25317	5e-05	0.000704079	3.1606	5e-05	0.000799132	4.20178	5e-05	0.000510854	3.09312	5e-05	0.000516629	AKTPM/LOH & AKTPNull	Up-regulated	Up-regulated
818	Fer1l6	ENSMUSG00000037106	0.31191	0.314532	0.282437	0.361518	0.196586	0.43497	0.287605	0.267307	0.177247	0.722644	0.12984	3.11315	5.08521	1.85898	0.139672	3.31547	0.743348	-0.0141184	0.9178	1	1.76559	5e-05	0.000704079	0.85858	0.0068	0.0410766	1.78357	0.0001	0.000945845	0.872503	0.00665	0.0295336	AKTPM/LOH & AKTPNull	Up-regulated	Up-regulated
819	Dennd2a	ENSMUSG00000038456	0.20982	0.846592	0.476413	0.253523	0.173112	0.481488	0.434994	0.252263	0.342712	0.153962	0.242676	0.949154	0.942677	13.4141	3.89378	1.8624	1.27229	-0.018731	0.9001	1	2.21904	5e-05	0.000704079	1.38239	5e-05	0.000799132	2.25222	5e-05	0.000510854	1.40577	5e-05	0.000516629	AKTPM/LOH & AKTPNull	Up-regulated	Up-regulated
820	Igf1r	ENSMUSG00000005533	1.80348	1.51058	1.39111	2.5689	2.22045	2.30376	1.64665	0.707755	2.81197	2.51731	1.77699	4.78492	5.49777	26.1163	10.3259	2.27903	5.42493	-0.21472	0.1335	1	1.99094	5e-05	0.000704079	1.09739	5e-05	0.000799132	2.21579	5e-05	0.000510854	1.31683	5e-05	0.000516629	AKTPM/LOH & AKTPNull	Up-regulated	Up-regulated
821	Zap70	ENSMUSG00000026117	0.113504	0.69201	1.07051	0.303928	0.159908	0.460033	0.600597	0.130236	0.3689	0.0601794	0.185361	5.60378	4.08281	9.59573	2.66918	2.99631	1.83954	-0.0443809	0.75195	1	2.53496	5e-05	0.000704079	1.43938	0.0001	0.00144597	2.59041	5e-05	0.000510854	1.48718	0.0004	0.00311031	AKTPM/LOH & AKTPNull	Up-regulated	Up-regulated
822	Lancl3	ENSMUSG00000047344	0.255458	1.28194	0.519487	0.245991	0.28804	0.509666	0.48238	0.103578	0.196132	0.314374	0.159464	3.33233	2.59943	4.69221	0.936198	0.967746	2.62021	-0.107444	0.36725	1	1.7867	0.0002	0.00235206	0.913633	0.00105	0.00969863	1.90112	5e-05	0.000510854	1.02183	0.0006	0.00432731	AKTPM/LOH & AKTPNull	Up-regulated	Up-regulated
823	Slit2	ENSMUSG00000031558	1.10049	1.21744	2.48077	1.4065	0.876602	0.71824	1.12355	0.921656	0.804054	1.22613	0.863419	5.36975	8.75367	4.95449	5.08839	2.43837	1.52648	-0.00783577	0.9743	1	1.94246	5e-05	0.000704079	1.0343	0.0087	0.0492168	1.95628	5e-05	0.000510854	1.04711	0.00245	0.0134251	AKTPM/LOH & AKTPNull	Up-regulated	Up-regulated
824	Nrxn1	ENSMUSG00000024109	0.041259	0.0570813	0.190591	0.161414	0.00588591	0.0894313	0.00710278	0.0405612	0.167341	0.0278605	0.023898	0.0420925	0.0224117	11.891	1.44033	0.600891	3.60215	-0.0430205	1	1	2.17221	5e-05	0.000704079	1.42452	5e-05	0.000799132	2.2306	5e-05	0.000510854	1.46893	5e-05	0.000516629	AKTPM/LOH & AKTPNull	Up-regulated	Up-regulated
825	Nckap5l	ENSMUSG00000023009	0.868149	0.989103	1.33518	0.222423	0.29806	0.396789	0.600438	0.197069	0.959831	0.621232	0.355907	1.40578	0.421488	10.5444	3.03311	1.23484	2.3	0.245297	0.1103	0.959234	1.96678	5e-05	0.000704079	1.31078	5e-05	0.000799132	1.73951	5e-05	0.000510854	1.071	0.0013	0.00803764	AKTPM/LOH & AKTPNull	Up-regulated	Up-regulated
826	Fmnl3	ENSMUSG00000023008	1.25347	1.43993	2.33639	2.24264	2.6839	2.29982	3.02267	2.21982	2.40033	2.08497	0.75128	12.7954	13.1479	13.7827	5.22983	6.3234	6.26769	-0.13848	0.50585	1	2.13077	5e-05	0.000704079	1.05647	0.00055	0.00582435	2.27494	5e-05	0.000510854	1.19686	5e-05	0.000516629	AKTPM/LOH & AKTPNull	Up-regulated	Up-regulated
827	Fhod3	ENSMUSG00000034295	0.725917	1.65961	1.13531	1.19347	0.57169	0.837878	0.649774	0.528126	0.970446	0.252616	0.265053	13.3437	15.1383	10.6326	10.7664	3.24122	1.50858	-0.283884	0.3246	1	2.97371	5e-05	0.000704079	1.75746	0.00335	0.0234466	3.26192	0.02205	0.0719878	2.04628	0.04895	0.131362	AKTPM/LOH & AKTPNull	Up-regulated	Up-regulated
828	Tesc	ENSMUSG00000029359	1.65469	3.04866	14.6624	8.63583	8.64491	7.72159	13.5233	1.36454	8.02786	3.55413	1.16208	88.8561	82.4279	78.5224	56.0696	31.2562	13.7615	-0.523931	0.15615	1	3.25563	5e-05	0.000704079	1.93593	5e-05	0.000799132	3.78735	5e-05	0.000510854	2.46766	0.0001	0.000939904	AKTPM/LOH & AKTPNull	Up-regulated	Up-regulated
829	Sema3b	ENSMUSG00000057969	13.1904	9.3876	16.2902	25.1086	12.5811	13.4988	19.2219	20.2637	13.228	16.0368	9.32285	47.481	33.3342	99.1227	17.1805	37.749	43.045	-0.118872	0.6091	1	1.8073	5e-05	0.000704079	0.93069	0.0023	0.0177732	1.93858	5e-05	0.000510854	1.05149	0.0006	0.00432731	AKTPM/LOH & AKTPNull	Up-regulated	Up-regulated
830	Nuak1	ENSMUSG00000020032	0.687478	0.927991	2.28413	0.6634	2.54407	3.39283	2.57618	0.826356	2.2621	0.790666	0.12535	22.5108	18.1685	61.7911	26.5439	8.36109	7.37376	-0.466999	0.014	0.372328	3.5013	5e-05	0.000704079	2.28027	5e-05	0.000799132	3.9738	5e-05	0.000510854	2.75181	5e-05	0.000516629	AKTPM/LOH & AKTPNull	Up-regulated	Up-regulated
831	Mmp11	ENSMUSG00000000901	1.89903	2.70193	1.62236	0.922875	0.78466	0.923536	1.33994	0.65955	1.16967	1.70717	0.222365	1.82972	4.37333	11.9665	1.93192	1.90271	6.06798	0.10578	0.75665	1	1.93343	0.00025	0.00283286	1.22115	0.009	0.0504183	1.83872	0.0029	0.014653	1.11711	0.0401	0.113443	AKTPM/LOH & AKTPNull	Up-regulated	Up-regulated
832	Morc1	ENSMUSG00000022652	0.0134429	0.150023	0.17727	0.0727557	0.257563	0.320029	0.237566	0.0981939	0.268555	0.0908624	0.0887657	0.115415	0.14355	9.89773	2.90518	0.544734	1.692	-0.0723978	0.4649	1	1.83162	5e-05	0.000704079	1.17967	0.0007	0.00704028	1.91669	5e-05	0.000510854	1.25534	0.0003	0.00244052	AKTPM/LOH & AKTPNull	Up-regulated	Up-regulated
833	Lgr6	ENSMUSG00000042793	0.0148959	0.152938	0.461713	0.10793	0.042701	0.271808	0.333678	0.682578	0.132632	0.130947	0.0990383	10.4815	3.97711	39.6245	3.96693	3.07573	15.8619	0.162331	0.12915	0.996743	4.0601	5e-05	0.000704079	2.94142	5e-05	0.000799132	3.91694	5e-05	0.000510854	2.78189	5e-05	0.000516629	AKTPM/LOH & AKTPNull	Up-regulated	Up-regulated
834	Mdga2	ENSMUSG00000034912	0.366147	0.814932	0.29809	0.210934	0.238354	0.464065	0.560247	0.143626	0.482569	0.406574	0.144924	0.175347	0.333032	5.78762	1.99083	1.57285	0.156544	0.046828	0.68205	1	1.23999	0.0003	0.0032927	0.797485	0.0051	0.0325895	1.20565	0.00015	0.0013157	0.754669	0.0084	0.0352318	AKTPM/LOH & AKTPNull	Up-regulated	Up-regulated
835	Atp11a	ENSMUSG00000031441	13.9048	18.3112	8.82142	8.84376	9.28606	11.151	10.7689	7.48735	13.3534	8.10798	16.4069	10.1629	14.4863	94.2223	21.0589	19.454	34.4439	0.19072	0.3289	1	1.94412	5e-05	0.000704079	1.31069	5e-05	0.000799132	1.76674	5e-05	0.000510854	1.12445	5e-05	0.000516629	AKTPM/LOH & AKTPNull	Up-regulated	Up-regulated
836	Etv1	ENSMUSG00000004151	0.0977363	0.0626606	0.206901	0.308274	0.333867	0.243353	0.18726	0.296468	0.204077	0.480574	0.16577	10.4888	12.0287	44.9894	19.2792	1.30281	7.21259	-0.0304788	0.7483	1	4.19356	5e-05	0.000704079	3.01999	5e-05	0.000799132	4.23668	5e-05	0.000510854	3.05663	5e-05	0.000516629	AKTPM/LOH & AKTPNull	Up-regulated	Up-regulated
837	Plcb4	ENSMUSG00000039943	0.679252	1.91963	0.839597	1.645	1.0103	0.968291	0.874145	0.314396	1.51207	0.707994	0.40655	0.280628	0.334422	36.5427	9.75263	7.59156	2.86137	-0.324	0.2256	1	2.58829	5e-05	0.000704079	1.83803	5e-05	0.000799132	2.92587	5e-05	0.000510854	2.16526	5e-05	0.000516629	AKTPM/LOH & AKTPNull	Up-regulated	Up-regulated
838	Myo1b	ENSMUSG00000018417	16.8749	24.7762	20.8151	24.7865	11.8994	10.0313	13.0342	8.06798	11.0774	17.0335	3.8349	41.72	49.3938	80.6819	24.0774	22.0339	47.793	-0.513799	0.01195	0.345088	1.87422	5e-05	0.000704079	0.999053	5e-05	0.000799132	2.39742	5e-05	0.000510854	1.51495	5e-05	0.000516629	AKTPM/LOH & AKTPNull	Up-regulated	Up-regulated
839	Thsd1	ENSMUSG00000031480	0.38059	1.42009	0.279265	0.304079	0.15437	0.135658	0.155223	0.0480943	0.116002	0.053075	0.0181437	0.0806264	0.0592917	7.47882	3.44407	0.120097	0.928061	-0.152496	0.03135	0.591693	1.5436	5e-05	0.000704079	1.08299	0.00025	0.00308237	1.70726	5e-05	0.000510854	1.23933	5e-05	0.000516629	AKTPM/LOH & AKTPNull	Up-regulated	Up-regulated
840	Dpyd	ENSMUSG00000033308	0.104804	0.0641362	0.166089	0.402318	0.237716	0.406205	0.360677	0.165854	0.137879	0.133227	0.0682661	1.35175	7.16008	7.37304	2.48221	0.656409	3.54692	-0.201429	0.28915	1	2.25625	5e-05	0.000704079	1.28184	0.00085	0.00826013	2.46131	0.00045	0.00328164	1.4846	0.0065	0.0289893	AKTPM/LOH & AKTPNull	Up-regulated	Up-regulated
841	Sgtb	ENSMUSG00000042743	1.39888	0.742196	2.30186	2.97586	1.29652	2.3805	1.46731	1.14014	1.26859	2.20301	1.55508	5.83356	6.22566	34.7993	7.88394	4.48403	11.3969	-0.345339	0.15765	1	2.38993	5e-05	0.000704079	1.5046	0.0004	0.00450171	2.74608	5e-05	0.000510854	1.85224	5e-05	0.000516629	AKTPM/LOH & AKTPNull	Up-regulated	Up-regulated
842	A830080D01Rik	ENSMUSG00000044150	8.3021	10.1207	9.88692	4.84527	9.7469	9.23532	9.53588	6.89673	9.53309	6.08323	6.37436	28.1296	30.9835	30.2201	13.2462	20.0975	15.6118	-0.0383953	0.87665	1	1.86435	5e-05	0.000704079	0.989715	0.00745	0.0440398	1.90723	5e-05	0.000510854	1.03076	0.0018	0.0104647	AKTPM/LOH & AKTPNull	Up-regulated	Up-regulated
843	Sema6a	ENSMUSG00000019647	2.83315	4.64073	2.93548	2.39334	3.96191	3.42438	4.55277	6.28597	4.2204	2.47286	3.54191	9.54671	7.82658	21.6267	4.20427	13.7249	5.30942	0.296508	0.12975	0.996985	1.7657	5e-05	0.000704079	1.06523	0.0004	0.00450171	1.47933	5e-05	0.000510854	0.770641	0.00195	0.0111526	AKTPM/LOH & AKTPNull	Up-regulated	Up-regulated
844	Runx3	ENSMUSG00000070691	0.0578275	0.392593	2.32863	0.364704	1.29435	1.79954	0.255376	0.417304	1.46924	0.509016	0.083175	21.7309	17.0277	0.726562	7.56862	6.22577	4.28231	-0.472587	0.0619	0.792979	2.81622	5e-05	0.000704079	1.73749	5e-05	0.000799132	3.28467	5e-05	0.000510854	2.20969	5e-05	0.000516629	AKTPM/LOH & AKTPNull	Up-regulated	Up-regulated
845	Gadd45g	ENSMUSG00000021453	6.84961	5.19298	14.6021	12.0601	8.55752	10.1282	16.378	4.66064	6.67109	8.90578	5.20001	59.1557	35.8735	67.4611	26.4304	19.3664	33.6885	-0.268033	0.34715	1	2.36275	5e-05	0.000704079	1.32821	0.00155	0.0132123	2.64157	5e-05	0.000510854	1.60156	0.0001	0.000939904	AKTPM/LOH & AKTPNull	Up-regulated	Up-regulated
846	Amotl1	ENSMUSG00000013076	5.66915	3.37427	2.34265	4.53858	5.07901	5.01725	4.03232	1.37436	3.21358	3.81134	3.9113	17.3002	20.4748	24.1614	16.8003	2.91369	11.517	-0.458542	0.04225	0.6776	1.95027	5e-05	0.000704079	0.999908	0.00015	0.00203273	2.41367	5e-05	0.000510854	1.46379	0.00015	0.0013454	AKTPM/LOH & AKTPNull	Up-regulated	Up-regulated
847	Pou6f1	ENSMUSG00000009739	0.804894	1.48415	0.852195	0.962189	0.273143	0.615761	0.844339	0.403204	0.301711	0.508037	0.141578	1.31856	0.797018	17.1535	7.70001	1.71639	1.47822	-0.168713	0.3254	1	2.19175	5e-05	0.000704079	1.54866	0.0003	0.00354683	2.37429	5e-05	0.000510854	1.72301	5e-05	0.000516629	AKTPM/LOH & AKTPNull	Up-regulated	Up-regulated
848	Hif1a	ENSMUSG00000021109	38.8982	55.1225	53.2371	67.4774	71.7655	68.5781	56.9373	47.635	82.1178	72.0761	68.0298	127.016	115.103	615.47	267.102	100.619	134.11	-0.0765021	0.5896	1	2.06815	5e-05	0.000704079	1.30598	5e-05	0.000799132	2.15599	5e-05	0.000510854	1.38822	5e-05	0.000516629	AKTPM/LOH & AKTPNull	Up-regulated	Up-regulated
849	Eno1b	ENSMUSG00000059040	0.0983811	0.502536	0.408214	1.39244	1.21437	0.0692558	2.36665	1.96368	1.0135	1.12337	1.01499	10.787	10.9991	0.127762	6.22033	5.30038	0.0930217	0.398473	0.13085	0.999914	2.22124	5e-05	0.000704079	1.38929	0.0066	0.0400613	1.83253	5e-05	0.000510854	0.998265	0.01575	0.056514	AKTPM/LOH & AKTPNull	Up-regulated	Up-regulated
850	Galc	ENSMUSG00000021003	5.51031	4.10776	4.70552	5.97357	5.23183	5.40627	4.10231	2.56783	3.86415	5.59056	4.03342	22.8076	31.3057	17.7395	19.0094	7.8247	10.0726	-0.373707	0.0838	0.89749	2.01791	5e-05	0.000704079	1.06557	0.0012	0.0107603	2.39464	5e-05	0.000510854	1.44402	5e-05	0.000516629	AKTPM/LOH & AKTPNull	Up-regulated	Up-regulated
851	Pls3	ENSMUSG00000016382	68.4275	100.965	77.9302	71.3584	48.8878	68.2735	65.2219	42.4835	51.5037	64.5297	44.446	217.213	278.325	324.773	140.689	160.076	139.739	-0.221523	0.1458	1	2.17949	5e-05	0.000704079	1.25009	5e-05	0.000799132	2.4085	5e-05	0.000510854	1.47571	5e-05	0.000516629	AKTPM/LOH & AKTPNull	Up-regulated	Up-regulated
852	Tmtc4	ENSMUSG00000041594	13.0915	15.6939	16.5733	11.5573	16.3776	12.4976	15.9787	11.6031	13.0452	14.1442	11.8031	32.7312	25.1481	70.0475	36.3688	24.6695	18.6383	-0.0128324	0.95815	1	1.64904	0.0001	0.00129833	0.970047	0.00855	0.0486673	1.67075	5e-05	0.000510854	0.987701	0.0024	0.0132091	AKTPM/LOH & AKTPNull	Up-regulated	Up-regulated
853	Tgfb1	ENSMUSG00000002603	4.16341	1.54164	4.21759	5.1752	3.50855	3.68078	4.08617	2.52056	1.17926	5.35617	1.33081	22.0082	23.6052	40.404	20.3969	12.2381	8.29612	-0.394841	0.2381	1	2.59192	5e-05	0.000704079	1.55309	0.00175	0.0145489	2.9936	5e-05	0.000510854	1.95191	5e-05	0.000516629	AKTPM/LOH & AKTPNull	Up-regulated	Up-regulated
854	Zfp467	ENSMUSG00000068551	1.40173	1.60875	1.1765	2.11932	0.753896	0.901142	0.66355	0.392614	0.478877	1.43478	0.217708	0.760007	1.26057	15.1597	5.598	1.98459	3.37448	-0.463075	0.04275	0.6776	1.57503	0.00125	0.0104977	1.07291	0.0071	0.0424065	2.04693	5e-05	0.000510854	1.53756	0.0001	0.000939904	AKTPM/LOH & AKTPNull	Up-regulated	Up-regulated
855	Rtn1	ENSMUSG00000021087	0.197981	1.33871	0.129776	0.231001	0.144099	0.169319	0.531978	0.0554454	0.0822222	0.0588719	0	0.0982294	0.0348511	8.76836	0.189238	4.54448	0.984641	-0.0467005	0.66045	1	1.72675	5e-05	0.000704079	1.30514	5e-05	0.000799132	1.78789	0.01075	0.0412901	1.35259	0.0161	0.05738	AKTPM/LOH & AKTPNull	Up-regulated	Up-regulated
856	Lix1	ENSMUSG00000047786	0.0210931	0.0809959	0.0342288	0.00769841	0.0423753	0.00545811	0.0735737	0.0235079	0.0176759	0.0419296	0	0.158495	0.059324	3.59372	1.01672	0.0496224	1.09611	0.0177678	1	1	1.14017	0.00975	0.0499393	0.76903	0.00445	0.0291647	1.13372	0.18025	0.332197	0.753651	0.2033	0.36064	AKTPM/LOH & AKTPNull	Up-regulated	Up-regulated
857	Glp1r	ENSMUSG00000024027	0.353632	0.846921	3.56126	2.30895	0.401359	0.459561	1.18999	0.747432	0.149791	0.15197	0.0507717	0.078489	0.0586014	24.7743	0.0883941	17.2279	0.127545	-0.500002	0.0757	0.853742	2.16053	5e-05	0.000704079	1.73701	0.0016	0.0135548	2.67404	0.00045	0.00328164	2.2356	0.0013	0.00803764	AKTPM/LOH & AKTPNull	Up-regulated	Up-regulated
858	Gm17571	ENSMUSG00000090592	0	0	0	0	0	0	4.49504	0	2.40724	5.3894	0	57.6196	26.3372	7.94762	19.6756	11.5596	12.4847	1.78386	0.0195	0.443263	5.05054	0.00605	0.0347422	3.983	5e-05	0.000799132	3.30102	0.14765	0.290426	2.21572	0.1519	0.295913	AKTPM/LOH & AKTPNull	Up-regulated	Up-regulated
859	Apela	ENSMUSG00000079042	0.0450832	0.350473	3.01612	0.945569	1.23333	1.61266	1.09988	0.968744	0.739963	0.838397	0.955258	14.4151	8.2757	207.201	112.379	6.5111	12.3169	-0.234289	0.3977	1	5.09942	5e-05	0.000704079	4.35083	5e-05	0.000799132	5.34686	5e-05	0.000510854	4.59322	5e-05	0.000516629	AKTPM/LOH & AKTPNull	Up-regulated	Up-regulated
860	Nfat5	ENSMUSG00000003847	10.2475	13.9203	12.0787	15.1431	14.3291	18.2811	11.0895	8.55363	11.2072	21.2063	16.7282	29.0695	34.3623	90.4588	26.6713	19.9931	49.36	-0.189996	0.2841	1	1.68075	5e-05	0.000704079	1.00457	0.0004	0.00450171	1.87907	5e-05	0.000510854	1.19733	5e-05	0.000516629	AKTPM/LOH & AKTPNull	Up-regulated	Up-regulated
861	9430076C15Rik	ENSMUSG00000053007	1.28372	0.470114	1.67753	2.96426	1.02138	1.34188	1.13523	0.679496	0.318929	3.09127	0.949026	6.15622	7.96727	7.11455	1.54679	3.78142	6.23101	-0.310944	0.1036	0.946822	1.60122	5e-05	0.000704079	0.830084	0.0053	0.0334955	1.91653	5e-05	0.000510854	1.14067	0.0001	0.000939904	AKTPM/LOH & AKTPNull	Up-regulated	Up-regulated
862	Sec61g	ENSMUSG00000078974	33.5276	29.8428	33.7918	38.1014	30.1296	32.8343	38.1477	31.2999	25.8688	34.3172	29.9733	141.248	140.083	100.674	48.6711	87.7013	81.1152	-0.0718489	0.8185	1	1.97724	5e-05	0.000704079	1.11887	0.0086	0.0488513	2.05543	5e-05	0.000510854	1.19369	0.00215	0.0120851	AKTPM/LOH & AKTPNull	Up-regulated	Up-regulated
863	Acacb	ENSMUSG00000042010	0.38518	0.20726	0.366848	0.233778	0.257837	0.218323	0.724559	0.197275	0.0828434	0.284872	0.123557	3.19808	3.03627	0.891307	2.47861	0.536578	0.738648	0.0507274	0.5832	1	1.50315	5e-05	0.000704079	0.884711	0.0001	0.00144597	1.45899	5e-05	0.000510854	0.839203	0.0006	0.00432731	AKTPM/LOH & AKTPNull	Up-regulated	Up-regulated
864	Zbtb7c	ENSMUSG00000044646	1.88265	3.15388	0.371527	0.358369	0.0732056	0.241336	0.193354	0.192282	0.584976	0.155793	0.105513	2.50653	1.83477	11.4148	6.21779	0.716124	2.51994	0.0265102	0.8093	1	2.35532	5e-05	0.000704079	1.78833	5e-05	0.000799132	2.34334	5e-05	0.000510854	1.76767	5e-05	0.000516629	AKTPM/LOH & AKTPNull	Up-regulated	Up-regulated
865	Cdc42bpa	ENSMUSG00000026490	17.6845	17.2754	14.9384	19.4207	18.8063	16.4588	23.5212	16.3907	16.6031	25.6435	15.9458	61.6513	72.3164	76.9052	43.669	32.733	44.431	0.103704	0.58795	1	1.9681	5e-05	0.000704079	1.14225	5e-05	0.000799132	1.87095	5e-05	0.000510854	1.04251	5e-05	0.000516629	AKTPM/LOH & AKTPNull	Up-regulated	Up-regulated
866	Sema5a	ENSMUSG00000022231	3.15394	5.21792	5.90468	8.24955	4.92136	8.63865	6.73264	7.01232	6.01444	4.92725	5.36497	0.35968	0.782825	51.7588	9.01338	12.4729	22.5687	-0.234136	0.1227	0.985775	1.1754	0.0007	0.00659575	0.958486	5e-05	0.000799132	1.42495	5e-05	0.000510854	1.1948	5e-05	0.000516629	AKTPM/LOH & AKTPNull	Up-regulated	Up-regulated
867	Rassf9	ENSMUSG00000044921	2.79426	12.049	2.43055	2.06519	3.62177	5.02633	7.40035	2.93105	6.99412	3.71961	1.52998	26.4209	24.8303	71.2621	40.2528	10.1577	15.0382	0.270601	0.30825	1	3.24311	5e-05	0.000704079	2.36442	5e-05	0.000799132	2.98339	5e-05	0.000510854	2.10114	5e-05	0.000516629	AKTPM/LOH & AKTPNull	Up-regulated	Up-regulated
868	Nkd2	ENSMUSG00000021567	0.0508009	0.121659	0.0583769	0.0565119	0.0440007	0.0502478	0.0668892	0.0769562	0.116279	0.0550844	0.104529	0.341232	0.295035	2.98409	0.387133	0.0558153	1.72065	0.0460352	1	1	1.06417	5e-05	0.000704079	0.723369	5e-05	0.000799132	1.02883	5e-05	0.000510854	0.678655	0.00025	0.0020882	AKTPM/LOH & AKTPNull	Up-regulated	Up-regulated
869	5830473C10Rik	ENSMUSG00000070690	0.0372015	0.0645923	0.144137	0.197166	0.026342	0.176828	0.0723197	0.0169804	0.0393132	0.0435278	0	0.0614975	0.0156024	3.5624	1.42674	0.184046	0.757582	-0.131828	1	1	0.950663	0.0035	0.0229768	0.67422	0.0048	0.0310169	1.09055	0.24355	0.407124	0.807831	0.05355	0.14028	AKTPM/LOH & AKTPNull	Up-regulated	Up-regulated
870	Map4k4	ENSMUSG00000026074	56.3294	70.697	83.2225	48.2364	62.5253	56.7304	62.7921	54.0616	54.5428	53.858	36.3733	194.034	152.751	106.012	88.7586	105.489	105.073	-0.0882932	0.6606	1	1.51466	5e-05	0.000704079	0.865789	0.001	0.00933671	1.60767	5e-05	0.000510854	0.956788	5e-05	0.000516629	AKTPM/LOH & AKTPNull	Up-regulated	Up-regulated
871	Mfsd7c	ENSMUSG00000034258	0.263058	0.234249	0.245129	0.424568	0.281326	0.277664	0.261917	0.12773	0.388454	0.570004	0.111878	1.048	0.989947	7.80297	2.75058	1.0599	1.98145	-0.0388369	0.73845	1	1.68868	0.00025	0.00283286	1.16362	0.00015	0.00203273	1.73907	5e-05	0.000510854	1.20534	0.00025	0.0020882	AKTPM/LOH & AKTPNull	Up-regulated	Up-regulated
872	Mafb	ENSMUSG00000074622	0.0199283	0.0379571	0.59731	0.034746	0.0068415	0.0467052	0.0212449	0.0368812	0.036876	0.0370811	0.0346943	0	0.0131344	2.51326	0.11178	0.778419	0.868062	0.00578446	1	1	0.823804	5e-05	0.000704079	0.629033	0.0001	0.00144597	0.827262	5e-05	0.000510854	0.623607	0.00015	0.0013454	AKTPM/LOH & AKTPNull	Up-regulated	Up-regulated
873	Fut2	ENSMUSG00000055978	39.7617	22.9085	37.3468	29.3658	21.5788	31.0571	42.1855	22.1079	37.0264	52.8681	23.1671	116.534	125.888	111.976	75.8075	25.9474	114.161	0.366855	0.14815	1	2.15621	5e-05	0.000704079	1.4084	0.0005	0.00538153	1.79569	5e-05	0.000510854	1.04542	0.00315	0.0163291	AKTPM/LOH & AKTPNull	Up-regulated	Up-regulated
874	Trim12c	ENSMUSG00000057143	0.671437	1.95337	0.371796	0.332844	0.579746	0.645847	0.491388	0.178965	0.345717	0.395442	0.500493	0.787768	1.45467	8.25204	4.51962	0.910444	1.58466	-0.13474	0.4282	1	1.57234	0.0003	0.0032927	1.16384	0.00135	0.0117839	1.71588	0.00015	0.0013157	1.30291	0.0003	0.00244052	AKTPM/LOH & AKTPNull	Up-regulated	Up-regulated
875	Six4	ENSMUSG00000034460	0.153881	0.315671	0.624833	0.187984	0.794681	0.821532	0.906982	0.184535	0.526346	0.2997	0.163253	9.17573	10.7732	14.2	13.7911	1.45227	1.68296	-0.177983	0.2514	1	2.99898	5e-05	0.000704079	2.08967	5e-05	0.000799132	3.18227	5e-05	0.000510854	2.2743	5e-05	0.000516629	AKTPM/LOH & AKTPNull	Up-regulated	Up-regulated
876	Zfp395	ENSMUSG00000034522	5.71577	4.29873	5.83574	6.70527	7.3159	6.09635	6.74165	4.77463	4.10462	10.0089	6.52064	25.111	34.616	18.6667	20.9262	10.9475	14.2959	-0.0484078	0.7776	1	1.90422	5e-05	0.000704079	1.12899	5e-05	0.000799132	1.95601	5e-05	0.000510854	1.1819	5e-05	0.000516629	AKTPM/LOH & AKTPNull	Up-regulated	Up-regulated
877	Exoc6b	ENSMUSG00000033769	19.9077	23.3057	16.9892	20.0296	20.4238	19.2315	20.6339	18.613	21.8229	22.7437	25.7964	60.3408	57.6826	36.3054	51.8749	27.9637	26.4299	0.139569	0.42745	1	1.42033	5e-05	0.000704079	0.844528	0.0039	0.0264774	1.28609	5e-05	0.000510854	0.710635	0.00445	0.0215015	AKTPM/LOH & AKTPNull	Up-regulated	Up-regulated
878	Jph1	ENSMUSG00000042686	0.824636	0.53954	0.865371	0.818737	0.912946	1.62287	0.916796	0.569965	0.977034	1.76993	1.83806	9.14634	7.72417	0.580582	8.30131	1.31892	1.6392	0.0693228	0.73325	1	1.77532	5e-05	0.000704079	1.20256	0.0013	0.0114269	1.71003	5e-05	0.000510854	1.14044	0.0011	0.00703222	AKTPM/LOH & AKTPNull	Up-regulated	Up-regulated
879	Jakmip3	ENSMUSG00000056856	0.016576	0	0.0166387	0.0515399	0.012166	0.0960829	0	0.0417698	0	0.00988604	0	0.0193173	0.0374125	7.72522	3.58614	0.0882272	1.517	-0.0337246	1	1	2.08061	0.00315	0.021217	1.39607	5e-05	0.000799132	1.04805	0.0016	0.00918776	1.69416	0.22335	0.383716	AKTPM/LOH & AKTPNull	Up-regulated	Up-regulated
880	Etv4	ENSMUSG00000017724	32.5125	20.6698	48.4451	52.9628	67.552	59.0571	60.4576	83.2992	51.8203	63.3832	55.8434	194.133	178.682	155.24	125.162	121.622	83.108	0.0780648	0.7249	1	1.62954	5e-05	0.000704079	0.907095	0.00385	0.0262282	1.55616	5e-05	0.000510854	0.832271	0.0053	0.0247129	AKTPM/LOH & AKTPNull	Up-regulated	Up-regulated
881	Zdhhc8	ENSMUSG00000060166	3.6404	2.75746	2.37102	0.953887	1.9619	1.91805	2.72503	1.19258	2.32248	1.83668	1.51764	5.31021	4.2257	8.20541	7.56098	2.16953	2.73959	0.162091	0.3514	1	1.45608	5e-05	0.000704079	1.01808	0.0008	0.00786838	1.30293	5e-05	0.000510854	0.862367	0.0014	0.00853677	AKTPM/LOH & AKTPNull	Up-regulated	Up-regulated
882	Ccno	ENSMUSG00000042417	0.159186	0.265303	1.38514	0.325895	0.0968854	0.830055	0.365553	0.176341	0.333827	0.111009	0.0175756	0.754515	0.240335	10.9829	0.448131	2.11389	5.91137	-0.238741	0.08245	0.891755	1.80744	5e-05	0.000704079	1.45062	0.0007	0.00704028	2.05632	0.0009	0.00581233	1.68791	5e-05	0.000516629	AKTPM/LOH & AKTPNull	Up-regulated	Up-regulated
883	Srcin1	ENSMUSG00000038453	0.148864	0.331012	0.179408	0.0666493	0.0877115	0.752819	0.097147	0.067619	0.0754817	0.111568	0.0684749	1.53577	0.232341	8.37418	0.14939	6.24527	0.467017	-0.262719	0.0127	0.35605	1.74869	5e-05	0.000704079	1.34381	0.0006	0.00624371	2.01896	5e-05	0.000510854	1.60437	5e-05	0.000516629	AKTPM/LOH & AKTPNull	Up-regulated	Up-regulated
884	Spry4	ENSMUSG00000024427	1.06955	0.836805	1.8786	4.04968	3.87039	2.84548	3.12894	2.79554	2.69783	4.3073	3.13813	4.82373	4.89958	27.4743	5.63003	3.55525	17.3387	-0.119225	0.5032	1	1.57275	5e-05	0.000704079	1.13559	5e-05	0.000799132	1.70307	5e-05	0.000510854	1.2563	5e-05	0.000516629	AKTPM/LOH & AKTPNull	Up-regulated	Up-regulated
885	Etv5	ENSMUSG00000013089	25.6276	18.1446	57.5683	37.3094	39.2059	46.8021	53.7759	29.6996	40.6577	32.1248	21.4751	144.826	169.733	510.989	153.944	136.53	188.75	-0.203479	0.2804	1	2.76453	5e-05	0.000704079	1.97368	5e-05	0.000799132	2.97828	5e-05	0.000510854	2.1812	5e-05	0.000516629	AKTPM/LOH & AKTPNull	Up-regulated	Up-regulated
886	Hpse	ENSMUSG00000035273	12.4539	10.2867	11.171	14.9658	11.2255	13.3408	11.9918	11.1514	8.9837	12.8252	12.7365	22.2833	19.8642	55.9311	22.9648	13.7139	33.3326	-0.172309	0.34885	1	1.30099	5e-05	0.000704079	0.819607	0.00415	0.0276981	1.4835	5e-05	0.000510854	0.99569	0.0001	0.000939904	AKTPM/LOH & AKTPNull	Up-regulated	Up-regulated
887	Fzd6	ENSMUSG00000022297	13.5237	15.5719	10.2297	8.28911	15.9013	11.7669	12.5605	9.97786	15.1157	12.8731	13.5472	30.4009	36.9077	29.1278	35.5606	17.2977	14.0508	0.0949956	0.5865	1	1.43816	5e-05	0.000704079	0.887573	0.00115	0.0104133	1.34674	5e-05	0.000510854	0.797955	0.0005	0.00371738	AKTPM/LOH & AKTPNull	Up-regulated	Up-regulated
888	Ywhaq	ENSMUSG00000076432	104.082	115.027	134.246	113.231	125.44	125.751	133.853	125.805	136.044	125.336	128.866	277.31	288.81	317.454	194.514	196.789	217.311	0.102403	0.48	1	1.35258	5e-05	0.000704079	0.775584	0.00035	0.00403098	1.25633	5e-05	0.000510854	0.676708	0.00035	0.00278298	AKTPM/LOH & AKTPNull	Up-regulated	Up-regulated
889	Gas2l3	ENSMUSG00000074802	7.1362	7.94917	9.94092	11.8156	12.7537	15.1028	10.2589	9.43248	11.3996	14.6158	11.1923	28.0533	33.4467	58.8655	24.4874	16.6578	35.9054	-0.1942	0.21385	1	1.59549	5e-05	0.000704079	0.948309	5e-05	0.000799132	1.79631	5e-05	0.000510854	1.14528	5e-05	0.000516629	AKTPM/LOH & AKTPNull	Up-regulated	Up-regulated
890	Pycr1	ENSMUSG00000025140	8.51257	5.47392	10.9004	16.2275	10.9826	10.9804	8.97808	10.7735	7.83657	13.2573	8.04594	29.3974	19.4015	196.546	76.6891	29.5878	57.2118	-0.344551	0.1695	1	2.61565	5e-05	0.000704079	2.05762	5e-05	0.000799132	2.97352	5e-05	0.000510854	2.4064	5e-05	0.000516629	AKTPM/LOH & AKTPNull	Up-regulated	Up-regulated
891	Enpp2	ENSMUSG00000022425	0.255602	2.93798	7.57128	6.86832	2.96342	5.57924	4.08039	3.93138	3.27804	2.05384	4.26792	18.944	9.06329	97.1898	1.11586	42.0853	38.9142	-0.436574	0.07825	0.86882	2.82241	5e-05	0.000704079	2.23512	5e-05	0.000799132	3.27341	5e-05	0.000510854	2.67242	5e-05	0.000516629	AKTPM/LOH & AKTPNull	Up-regulated	Up-regulated
892	Cd9	ENSMUSG00000030342	325.482	358.895	230.493	303.719	300.475	280.326	256.259	243.639	251.538	368.64	263.401	722.888	745.197	800.632	671.55	389.476	474.181	-0.0856048	0.53675	1	1.43776	5e-05	0.000704079	0.836908	0.0002	0.00257391	1.52923	5e-05	0.000510854	0.926892	5e-05	0.000516629	AKTPM/LOH & AKTPNull	Up-regulated	Up-regulated
893	Bcat1	ENSMUSG00000030268	0.335382	0.0662306	2.73372	5.36782	1.62977	0.965224	1.97306	4.2517	2.73883	1.70829	1.89268	44.195	22.7577	23.7543	46.782	5.44012	0.700389	-0.054002	0.8469	1	3.16727	5e-05	0.000704079	2.39441	5e-05	0.000799132	3.23318	5e-05	0.000510854	2.45752	5e-05	0.000516629	AKTPM/LOH & AKTPNull	Up-regulated	Up-regulated
894	Cd83	ENSMUSG00000015396	0.0154272	0.130429	0.145642	0.11427	0.0320996	0.113055	0.0837668	0.0205723	0.0649955	0.077562	0	0.0461683	0.101502	13.2443	5.42654	0.44004	3.5418	-0.0501696	1	1	2.30369	5e-05	0.000704079	1.95292	5e-05	0.000799132	2.36909	0.00135	0.00807267	2.00749	0.00265	0.0143323	AKTPM/LOH & AKTPNull	Up-regulated	Up-regulated
895	Mtss1l	ENSMUSG00000033763	0.17606	0.742806	0.864726	0.320142	0.649245	0.648704	0.532947	0.174936	0.367522	0.1363	0.0501401	9.23622	10.705	20.8874	15.6456	2.30201	3.6823	-0.297848	0.04735	0.714337	3.28224	5e-05	0.000704079	2.45048	5e-05	0.000799132	3.5851	5e-05	0.000510854	2.75305	5e-05	0.000516629	AKTPM/LOH & AKTPNull	Up-regulated	Up-regulated
896	Arsb	ENSMUSG00000042082	5.15013	8.51937	6.01014	4.29658	5.80679	5.6663	5.51207	4.78526	3.37962	3.69624	3.71484	14.3822	11.8654	13.8141	14.9524	7.94586	5.232	-0.258768	0.1887	1	1.27286	0.00015	0.00186109	0.769992	0.00795	0.0462238	1.53688	5e-05	0.000510854	1.03369	5e-05	0.000516629	AKTPM/LOH & AKTPNull	Up-regulated	Up-regulated
897	Sp5	ENSMUSG00000075304	14.2564	17.1316	31.7696	25.7669	30.8306	27.4941	38.2674	29.7782	32.9836	22.0378	20.4032	30.3807	16.8846	110.225	25.8666	49.4406	65.0627	0.0349439	0.83475	1	0.922284	0.0021	0.0155861	0.755721	0.00335	0.0234466	0.899423	0.00055	0.00388244	0.722877	0.0017	0.00996347	AKTPM/LOH & AKTPNull	Up-regulated	Up-regulated
898	Slco5a1	ENSMUSG00000025938	1.99916	2.23754	2.66143	2.08279	0.412676	0.541442	1.01384	0.63877	0.306861	0.896614	0.598678	4.58538	6.45735	14.4281	2.73194	2.89755	10.1431	-0.251615	0.13885	1	2.26705	5e-05	0.000704079	1.66124	5e-05	0.000799132	2.52864	5e-05	0.000510854	1.91399	5e-05	0.000516629	AKTPM/LOH & AKTPNull	Up-regulated	Up-regulated
899	Vangl2	ENSMUSG00000026556	4.95355	8.60365	7.22271	5.10958	3.71754	4.47576	3.35908	2.86205	2.75803	5.30337	2.84536	0.366745	0.567247	64.0675	21.6105	14.1239	18.8708	-0.292379	0.25375	1	2.05974	0.0008	0.0073498	1.85857	5e-05	0.000799132	2.36628	5e-05	0.000510854	2.15415	5e-05	0.000516629	AKTPM/LOH & AKTPNull	Up-regulated	Up-regulated
900	Sumo1	ENSMUSG00000026021	97.5854	103.151	114.29	114.668	104.832	107.297	113.713	108.45	113.288	106.759	111.17	356.143	447.062	332.722	179.051	288.687	252.143	0.0279301	0.86495	1	1.87649	5e-05	0.000704079	1.16923	5e-05	0.000799132	1.85402	5e-05	0.000510854	1.14429	5e-05	0.000516629	AKTPM/LOH & AKTPNull	Up-regulated	Up-regulated
901	Emid1	ENSMUSG00000034164	0.129693	0.159532	11.745	0.780771	0.153117	1.10039	0.657158	0.469238	1.12238	0.207341	0	9.49686	3.92866	88.6629	24.5886	20.4299	23.5922	-0.169687	0.51675	1	4.37918	5e-05	0.000704079	3.85883	5e-05	0.000799132	4.56389	0.00515	0.0231117	4.03133	0.00495	0.0233185	AKTPM/LOH & AKTPNull	Up-regulated	Up-regulated
902	Scd1	ENSMUSG00000037071	111.417	63.3078	145.082	114.366	94.5443	100.251	114.866	92.0429	76.6037	138.724	97.6744	284.919	325.874	105.412	148.694	222.512	172.255	0.0170464	0.904	1	1.3086	5e-05	0.000704079	0.844873	5e-05	0.000799132	1.29519	5e-05	0.000510854	0.831044	5e-05	0.000516629	AKTPM/LOH & AKTPNull	Up-regulated	Up-regulated
903	Amt	ENSMUSG00000032607	10.8432	5.89812	4.68037	5.56299	5.52758	4.26402	12.9641	5.69608	5.24092	4.27973	3.55297	42.4871	27.3586	13.2916	7.56884	36.2834	12.1964	0.26025	0.32435	1	2.32468	5e-05	0.000704079	1.71215	5e-05	0.000799132	2.07346	5e-05	0.000510854	1.45563	5e-05	0.000516629	AKTPM/LOH & AKTPNull	Up-regulated	Up-regulated
904	Psma6	ENSMUSG00000021024	202.955	232.888	256.156	217.639	248.246	236.077	232.172	229.289	227.322	267.294	268.681	622.517	647.766	772.551	482.71	459.139	416.946	0.0721858	0.69595	1	1.61689	5e-05	0.000704079	0.990776	0.0001	0.00144597	1.55083	5e-05	0.000510854	0.922458	0.00015	0.0013454	AKTPM/LOH & AKTPNull	Up-regulated	Up-regulated
905	Ism1	ENSMUSG00000074766	0.04882	0.652495	4.09618	2.5669	0.642786	2.05222	2.13179	0.799838	1.92298	0.542889	0.388152	18.3043	12.7298	85.0975	32.2256	7.75504	31.8657	-0.354216	0.12375	0.988898	3.8691	5e-05	0.000704079	3.21657	5e-05	0.000799132	4.2367	5e-05	0.000510854	3.57535	5e-05	0.000516629	AKTPM/LOH & AKTPNull	Up-regulated	Up-regulated
906	Clock	ENSMUSG00000029238	17.5866	21.2519	21.6608	16.5989	19.2022	22.3957	20.2357	22.0877	24.5015	23.7449	31.1376	42.5125	40.9067	48.2693	27.1082	34.5857	37.8052	0.320898	0.03345	0.614102	1.21723	5e-05	0.000704079	0.782316	0.00455	0.0297073	0.902697	5e-05	0.000510854	0.464661	0.0334	0.0995116	AKTPM/LOH & AKTPNull	Up-regulated	Up-regulated
907	Rnf149	ENSMUSG00000048234	21.1371	27.5241	51.0297	35.807	32.008	36.8462	40.6903	33.1249	35.4185	27.527	31.9021	83.2939	60.1006	264.894	31.9287	57.2929	220.848	-0.0433206	0.8407	1	1.97957	5e-05	0.000704079	1.57825	5e-05	0.000799132	2.03487	5e-05	0.000510854	1.62318	5e-05	0.000516629	AKTPM/LOH & AKTPNull	Up-regulated	Up-regulated
908	Ramp3	ENSMUSG00000041046	1.42021	1.38425	0.256289	0.340245	0.294634	0.6156	1.66762	0.377296	0.355298	0.601305	0.119232	0.0587932	0.0327278	6.09935	4.02164	0.518597	1.68757	0.193311	0.3018	1	1.10147	0.00525	0.0311326	1.14536	0.00045	0.00493963	0.924333	0.05795	0.146912	0.959499	0.014	0.0515964	AKTPM/LOH & AKTPNull	Up-regulated	Up-regulated
909	Cul7	ENSMUSG00000038545	1.87599	3.44081	3.25374	2.45262	1.73236	1.63261	3.18578	1.61855	1.63409	1.38788	1.28157	1.48519	2.07323	22.9275	10.8098	4.57602	6.51732	-0.0601601	0.7718	1	1.74883	5e-05	0.000704079	1.5327	5e-05	0.000799132	1.82391	5e-05	0.000510854	1.59868	5e-05	0.000516629	AKTPM/LOH & AKTPNull	Up-regulated	Up-regulated
910	Itpkb	ENSMUSG00000038855	0.525735	3.07749	2.15765	2.4668	3.68099	2.76247	3.40244	2.6632	2.87802	3.09397	2.34086	5.28954	5.45037	15.076	9.87526	3.73764	5.26093	-0.0318729	0.84285	1	1.31878	5e-05	0.000704079	0.91522	0.00045	0.00493963	1.35892	5e-05	0.000510854	0.9517	5e-05	0.000516629	AKTPM/LOH & AKTPNull	Up-regulated	Up-regulated
911	Tsc22d1	ENSMUSG00000022010	55.5553	58.2016	43.6181	56.733	52.8248	58.205	54.6846	39.7273	42.7054	62.3477	48.7594	109.225	94.0167	214.892	122.517	71.0304	110.401	-0.164019	0.30395	1	1.36466	5e-05	0.000704079	0.888972	0.0001	0.00144597	1.53766	5e-05	0.000510854	1.05761	5e-05	0.000516629	AKTPM/LOH & AKTPNull	Up-regulated	Up-regulated
912	Stab2	ENSMUSG00000035459	0.0167735	0.045329	0.130377	0.0314589	0.0161765	0.0342334	0.0403301	0.0246612	0	0.0204488	0	0.0970702	0.00791736	4.68764	2.59729	0.220475	0.916906	-0.0144678	1	1	1.31782	5e-05	0.000704079	1.14608	5e-05	0.000799132	1.3443	0.0506	0.133342	1.16475	0.04935	0.131997	AKTPM/LOH & AKTPNull	Up-regulated	Up-regulated
913	Nrep	ENSMUSG00000042834	0.217136	2.0088	0.410654	0.183701	0.158368	0.321146	0.139796	0.152094	0.232483	0.167153	0.0482283	0.957426	2.2439	27.6953	8.00966	1.31235	13.3679	-0.0881334	0.2961	1	3.1951	5e-05	0.000704079	2.83662	5e-05	0.000799132	3.2973	5e-05	0.000510854	2.92711	5e-05	0.000516629	AKTPM/LOH & AKTPNull	Up-regulated	Up-regulated
914	Ptbp2	ENSMUSG00000028134	8.20302	8.76902	10.6611	6.93824	8.13805	6.89811	7.55685	6.29297	5.79505	8.06951	6.52164	13.9751	31.7662	54.138	22.3634	25.0506	18.9895	-0.0811849	0.7633	1	2.09768	5e-05	0.000704079	1.51103	5e-05	0.000799132	2.18589	5e-05	0.000510854	1.59561	5e-05	0.000516629	AKTPM/LOH & AKTPNull	Up-regulated	Up-regulated
915	Atp2c2	ENSMUSG00000034112	3.12244	4.50308	1.84993	1.26123	2.03298	2.02664	3.38551	1.59704	2.49557	2.36659	1.4499	11.269	9.31504	1.65482	6.8055	8.56014	1.72432	0.233249	0.29045	1	1.69284	0.0001	0.00129833	1.30088	0.00095	0.00899147	1.46512	0.0001	0.000945845	1.07264	0.0005	0.00371738	AKTPM/LOH & AKTPNull	Up-regulated	Up-regulated
916	Nutf2	ENSMUSG00000008450	5.82529	8.06623	6.92999	4.0166	7.06975	7.27298	6.9382	7.41905	6.97175	6.04495	8.84626	39.6961	41.6568	24.0864	17.8444	27.0651	19.6183	0.218306	0.36095	1	2.43599	5e-05	0.000704079	1.69615	5e-05	0.000799132	2.2219	5e-05	0.000510854	1.4811	5e-05	0.000516629	AKTPM/LOH & AKTPNull	Up-regulated	Up-regulated
917	Eva1b	ENSMUSG00000050212	1.14371	2.08731	2.53231	2.10987	3.83509	3.66447	7.38496	1.65153	4.21449	1.99631	1.2678	24.4682	20.3684	2.20132	17.6639	4.37146	10.5755	0.0297124	0.92085	1	2.09358	0.00015	0.00186109	1.53988	0.00055	0.00582435	2.06838	5e-05	0.000510854	1.51725	0.00055	0.0040302	AKTPM/LOH & AKTPNull	Up-regulated	Up-regulated
918	Btf3	ENSMUSG00000021660	568.557	556.063	582.48	632.251	501.035	518.988	601.048	628.819	599.204	516.009	527.695	1180.69	1262.4	803.725	805.584	888.435	830.322	0.0656804	0.6404	1	1.06634	5e-05	0.000704079	0.649564	0.00325	0.0229093	1.00655	5e-05	0.000510854	0.587596	0.00165	0.00972438	AKTPM/LOH & AKTPNull	Up-regulated	Up-regulated
919	Rhobtb3	ENSMUSG00000021589	9.6947	5.27545	9.5436	3.69238	6.18427	4.80892	4.36532	2.27927	3.63934	5.13114	2.61458	14.6379	22.0149	11.5652	13.019	12.8138	8.1905	-0.353409	0.0925	0.916622	1.6213	5e-05	0.000704079	1.1021	0.00055	0.00582435	1.97536	5e-05	0.000510854	1.45818	5e-05	0.000516629	AKTPM/LOH & AKTPNull	Up-regulated	Up-regulated
920	Myl6	ENSMUSG00000090841	250.053	285.215	215.248	235.749	203.737	205.249	250.453	255.648	228.793	188.879	189.076	619.004	596.907	498.292	336.562	430.668	447.588	0.0544619	0.72805	1	1.49489	5e-05	0.000704079	0.949173	5e-05	0.000799132	1.44701	5e-05	0.000510854	0.897875	5e-05	0.000516629	AKTPM/LOH & AKTPNull	Up-regulated	Up-regulated
921	Syne4	ENSMUSG00000019737	0.884743	2.70574	1.99797	3.53676	3.22635	2.81204	9.91469	1.69252	5.04569	1.56631	1.55045	29.9045	40.9723	27.7714	57.0312	3.5586	4.23075	0.233645	0.5982	1	3.09324	5e-05	0.000704079	2.47985	0.00015	0.00203273	2.86972	0.00015	0.0013157	2.25901	5e-05	0.000516629	AKTPM/LOH & AKTPNull	Up-regulated	Up-regulated
922	Car11	ENSMUSG00000003273	0.113936	0.0655203	0.0925195	0.0945889	0.0201576	0.0986598	0.761996	0.0605992	0.113433	0.0656224	0.0883368	2.37255	0.351891	2.60556	2.53459	0.507717	0.440671	0.182102	0.0963	0.927637	1.39132	0.0092	0.0478941	1.03045	0.00315	0.0224218	1.22452	0.0436	0.119807	0.855803	0.0298	0.0913627	AKTPM/LOH & AKTPNull	Up-regulated	Up-regulated
923	Plxnb1	ENSMUSG00000053646	5.1461	8.4636	8.46462	10.0671	6.61893	7.26035	7.42081	4.24161	5.1538	4.71769	4.117	16.8277	11.5442	45.1527	11.1729	11.2379	32.5576	-0.550439	0.00135	0.0873411	1.5499	5e-05	0.000704079	1.14127	5e-05	0.000799132	2.11151	5e-05	0.000510854	1.69406	5e-05	0.000516629	AKTPM/LOH & AKTPNull	Up-regulated	Up-regulated
924	Pcdh19	ENSMUSG00000051323	0.24962	0.373285	0.415262	0.0711833	0.0123563	0.021953	0.0175799	0.00698133	0.0192637	0.0215978	0.00733521	0.324105	0.8638	2.47227	2.36404	0.174391	0.197622	-0.0290256	1	1	1.10283	0.0012	0.0101818	0.902457	0.0001	0.00144597	1.13917	0.00025	0.00201349	0.93588	0.0005	0.00371738	AKTPM/LOH & AKTPNull	Up-regulated	Up-regulated
925	Cep170	ENSMUSG00000057335	2.8522	5.18877	3.52909	3.71653	3.93422	3.41399	4.33938	2.75581	2.89941	3.36283	3.69001	10.5043	14.2427	16.207	20.5428	3.9427	4.79376	-0.0857913	0.7527	1	1.70978	5e-05	0.000704079	1.24212	0.00125	0.0111076	1.80221	5e-05	0.000510854	1.33551	0.00035	0.00278298	AKTPM/LOH & AKTPNull	Up-regulated	Up-regulated
926	Greb1l	ENSMUSG00000042942	1.98486	2.30033	1.61374	0.626452	1.64806	1.0898	2.09444	0.581138	2.0157	1.98473	3.27474	5.87861	5.60523	2.66011	9.94286	1.33663	1.19007	0.499125	0.03805	0.650621	1.5026	5e-05	0.000704079	1.31953	0.0003	0.00354683	1.01259	0.0079	0.0324339	0.83087	0.02685	0.0842367	AKTPM/LOH & AKTPNull	Up-regulated	Up-regulated
927	Evx1	ENSMUSG00000005503	0.0700684	0.176636	0.589682	0.169434	0.181289	0.584629	0.255062	0.0854469	0.160862	0.0452735	0.0389473	0.121624	0.0647177	19.3456	2.71842	1.35288	12.4998	-0.231179	0.011	0.329015	2.49686	5e-05	0.000704079	2.33817	5e-05	0.000799132	2.73983	5e-05	0.000510854	2.56882	5e-05	0.000516629	AKTPM/LOH & AKTPNull	Up-regulated	Up-regulated
928	Wwtr1	ENSMUSG00000027803	25.9097	15.3516	12.8796	18.5061	22.7754	22.0648	15.1916	10.1788	18.5531	28.8512	15.3758	40.4804	71.1255	51.7422	45.6712	20.5227	51.6441	-0.241712	0.139	1	1.41147	5e-05	0.000704079	0.90846	0.00015	0.00203273	1.65549	5e-05	0.000510854	1.15328	5e-05	0.000516629	AKTPM/LOH & AKTPNull	Up-regulated	Up-regulated
929	Homer2	ENSMUSG00000025813	58.0891	40.5266	67.05	27.5164	46.6048	31.0563	53.9574	42.4611	47.8627	34.5077	19.5529	107.001	90.5232	125.624	142.848	83.0165	26.0075	0.175174	0.47385	1	1.67044	0.0006	0.00581817	1.281	0.0018	0.0148395	1.50152	5e-05	0.000510854	1.11138	0.00025	0.0020882	AKTPM/LOH & AKTPNull	Up-regulated	Up-regulated
930	Ngfr	ENSMUSG00000000120	0.0242128	0.251343	2.36342	0.513	0.155683	0.703286	0.488344	0.286489	0.689821	0.0815238	0.0799183	2.80643	0.957518	24.9315	13.8441	2.45668	5.77939	-0.136745	0.30225	1	2.85111	5e-05	0.000704079	2.55268	5e-05	0.000799132	3.00222	5e-05	0.000510854	2.69482	5e-05	0.000516629	AKTPM/LOH & AKTPNull	Up-regulated	Up-regulated
931	Bdnf	ENSMUSG00000048482	0.156155	0.38767	0.0350489	0.0449895	0.0941621	0.117819	0.024811	0.0213031	0.0302813	0.0417532	0.0847414	0.0957847	0.0809559	4.15296	4.03938	0.0480038	0.079157	-0.0604638	1	1	1.15458	5e-05	0.000704079	1.16156	5e-05	0.000799132	1.22481	5e-05	0.000510854	1.22774	5e-05	0.000516629	AKTPM/LOH & AKTPNull	Up-regulated	Up-regulated
932	Ccr7	ENSMUSG00000037944	0.0765678	0.0259716	0.442621	0.13653	0.0806224	0.12517	0.277547	0.0950242	0.109104	0.156457	0.0503658	0.646386	0.926974	3.21986	0.760251	0.947337	1.48806	0.0296166	1	1	1.22676	0.0003	0.0032927	0.902246	5e-05	0.000799132	1.20694	5e-05	0.000510854	0.874548	0.00025	0.0020882	AKTPM/LOH & AKTPNull	Up-regulated	Up-regulated
933	Cyp26b1	ENSMUSG00000063415	1.17538	0.185319	0.717261	0.252277	0.344874	0.377561	0.302724	0.0586537	0.04726	2.33882	0.809462	1.32791	0.519812	3.33125	0.588162	0.754836	3.72964	0.372687	0.0111	0.329015	1.05507	0.00045	0.00461654	1.03982	0.00035	0.00403098	0.695777	0.0208	0.0689938	0.669806	0.0341	0.101049	AKTPM/LOH & AKTPNull	Up-regulated	Up-regulated
934	Ptk7	ENSMUSG00000023972	12.6802	20.3056	9.25932	10.3423	23.3184	19.483	26.9939	19.0888	21.0332	13.6659	13.3944	15.1569	11.5998	74.4951	53.2628	19.709	27.8819	0.0863703	0.56185	1	0.931427	0.00085	0.00770288	0.9339	5e-05	0.000799132	0.855379	0.0003	0.0023428	0.853068	5e-05	0.000516629	AKTPM/LOH & AKTPNull	Up-regulated	Up-regulated
935	Myl12a	ENSMUSG00000024048	204.044	155.418	199.858	216.602	330.673	206.181	207.152	172.594	230.572	224.477	191.574	851.91	963.254	802.941	611.115	491.875	583.166	-0.284783	0.07305	0.843082	1.88152	5e-05	0.000704079	1.20097	5e-05	0.000799132	2.17043	5e-05	0.000510854	1.48917	5e-05	0.000516629	AKTPM/LOH & AKTPNull	Up-regulated	Up-regulated
936	Nfe2l3	ENSMUSG00000029832	5.95447	7.19098	3.27521	3.67437	2.22782	2.74464	2.60555	0.849276	1.47652	1.40448	0.522941	17.3312	20.2244	14.5789	16.4834	7.55249	8.76414	-0.712981	0.01105	0.329015	2.31834	5e-05	0.000704079	1.65718	5e-05	0.000799132	3.03349	5e-05	0.000510854	2.37368	5e-05	0.000516629	AKTPM/LOH & AKTPNull	Up-regulated	Up-regulated
937	Tpm4	ENSMUSG00000031799	207.236	202.034	195.428	337.654	233.541	264.751	237.715	200.454	194.494	309.274	191.599	1362.84	1349.98	1140.55	933.77	593.335	847.252	-0.292324	0.04765	0.714763	2.28735	5e-05	0.000704079	1.54472	0.0008	0.00786838	2.58622	5e-05	0.000510854	1.84136	0.0002	0.00172947	AKTPM/LOH & AKTPNull	Up-regulated	Up-regulated
938	Tmem30c	ENSMUSG00000022753	0.0455995	0.0216719	0.0640712	0.0428386	0.0372551	0.0943449	0.0842823	0.0272003	0.0978107	0.0622636	0.137089	1.41948	1.27637	0.390401	0.915084	0.596332	0.359322	0.0323093	1	1	0.975063	0.00045	0.00461654	0.627788	0.0002	0.00257391	0.947727	0.00015	0.0013157	0.59819	0.00025	0.0020882	AKTPM/LOH & AKTPNull	Up-regulated	Up-regulated
939	Hip1	ENSMUSG00000039959	1.16403	3.68401	2.22121	1.12665	0.392027	0.767756	1.06537	0.614376	0.724484	0.617885	1.12686	4.22793	3.49507	30.6675	19.077	3.38987	7.90922	0.0557381	0.8251	1	2.973	5e-05	0.000704079	2.69332	5e-05	0.000799132	2.93448	5e-05	0.000510854	2.64565	5e-05	0.000516629	AKTPM/LOH & AKTPNull	Up-regulated	Up-regulated
940	Bcl2	ENSMUSG00000057329	2.67847	4.05344	3.29971	1.20037	2.56804	1.90922	2.25434	1.65995	1.81254	2.0998	1.60766	5.23324	6.82261	8.266	10.1957	4.09105	1.72373	4.99741e-06	1	1	1.4855	5e-05	0.000704079	1.16855	0.0001	0.00144597	1.49069	5e-05	0.000510854	1.17415	5e-05	0.000516629	AKTPM/LOH & AKTPNull	Up-regulated	Up-regulated
941	B4galt5	ENSMUSG00000017929	10.1289	11.7834	22.7999	12.1364	20.8658	24.477	18.785	19.0883	21.5708	20.951	19.9579	136.483	139.518	375.632	118.894	135.802	159.691	0.0708262	0.76295	1	3.49348	5e-05	0.000704079	2.82719	5e-05	0.000799132	3.43019	5e-05	0.000510854	2.75892	5e-05	0.000516629	AKTPM/LOH & AKTPNull	Up-regulated	Up-regulated
942	Gpc1	ENSMUSG00000034220	4.27233	8.28319	4.2032	3.18078	3.8788	3.37591	4.00252	2.45181	4.11589	2.45838	1.3715	10.9907	15.3799	23.8761	17.8406	6.17014	11.1241	-0.206141	0.2981	1	2.04437	5e-05	0.000704079	1.54529	5e-05	0.000799132	2.25706	5e-05	0.000510854	1.75592	5e-05	0.000516629	AKTPM/LOH & AKTPNull	Up-regulated	Up-regulated
943	Dennd3	ENSMUSG00000036661	2.70686	2.26997	3.55215	3.0067	2.97314	2.08823	2.52686	1.82948	1.46734	2.79966	1.21967	5.33776	5.93383	12.1168	5.35097	4.94841	6.91496	-0.312353	0.14265	1	1.3016	0.00035	0.00375023	0.900721	0.004	0.0270235	1.62007	5e-05	0.000510854	1.21463	5e-05	0.000516629	AKTPM/LOH & AKTPNull	Up-regulated	Up-regulated
944	Trim36	ENSMUSG00000033949	0.704319	0.684971	1.37183	0.512966	0.423177	0.5	0.761154	1.18649	0.70877	0.410273	0.444136	2.98242	4.57837	0.843756	0.5324	3.6418	2.37573	0.204788	0.23405	1	1.42691	0.0001	0.00129833	1.12033	0.0009	0.00863062	1.2285	5e-05	0.000510854	0.917379	0.00315	0.0163291	AKTPM/LOH & AKTPNull	Up-regulated	Up-regulated
945	Gdf11	ENSMUSG00000025352	0.925329	0.858348	2.11456	1.04741	1.64895	1.41509	1.64955	0.67343	1.0673	1.12374	0.654301	4.16795	3.21049	20.9256	7.14144	5.91783	8.06937	-0.22079	0.2452	1	2.15831	5e-05	0.000704079	1.79341	5e-05	0.000799132	2.38882	5e-05	0.000510854	2.01655	5e-05	0.000516629	AKTPM/LOH & AKTPNull	Up-regulated	Up-regulated
946	D630045J12Rik	ENSMUSG00000063455	1.60459	1.33334	1.51426	0.917923	1.28881	0.839276	1.40571	1.03674	1.1009	0.835303	0.591579	4.61621	3.25291	6.56739	1.73844	3.73208	4.5053	-0.0147212	0.9214	1	1.57249	5e-05	0.000704079	1.1247	5e-05	0.000799132	1.59569	5e-05	0.000510854	1.14073	5e-05	0.000516629	AKTPM/LOH & AKTPNull	Up-regulated	Up-regulated
947	Enah	ENSMUSG00000022995	32.6385	42.6101	31.9229	7.87778	51.6583	39.197	67.7752	15.2644	40.4616	46.3812	4.56145	100.517	121.417	140.781	96.9225	119.661	44.8421	0.0788516	0.80695	1	1.92966	0.0002	0.00235206	1.41936	0.00175	0.0145489	1.85326	0.0003	0.0023428	1.344	0.00245	0.0134251	AKTPM/LOH & AKTPNull	Up-regulated	Up-regulated
948	Notum	ENSMUSG00000042988	8.56069	23.4715	45.3862	30.0534	8.85341	22.1168	29.5776	11.5137	18.9297	8.29574	3.66858	111.459	88.2874	442.268	148.83	106.988	198.675	-0.47632	0.02315	0.492927	3.36914	5e-05	0.000704079	2.87626	5e-05	0.000799132	3.86184	5e-05	0.000510854	3.3584	5e-05	0.000516629	AKTPM/LOH & AKTPNull	Up-regulated	Up-regulated
949	Pacs1	ENSMUSG00000024855	7.61215	8.60452	11.338	8.31815	6.42419	6.22495	7.58426	6.50702	6.86167	7.22314	6.43019	14.8658	17.229	29.3843	23.2536	12.3207	11.8249	-0.00882226	0.9605	1	1.48738	5e-05	0.000704079	1.11216	5e-05	0.000799132	1.50516	5e-05	0.000510854	1.12645	5e-05	0.000516629	AKTPM/LOH & AKTPNull	Up-regulated	Up-regulated
950	Palld	ENSMUSG00000058056	20.4718	13.5351	17.8061	21.4246	17.5411	18.9876	16.6566	19.6033	18.3909	16.9667	19.0705	12.5627	12.9046	77.8609	63.91	15.5692	30.9175	-0.080359	0.59805	1	0.83484	0.00455	0.0279047	0.941916	0.00025	0.00308237	0.927579	5e-05	0.000510854	1.0285	5e-05	0.000516629	AKTPM/LOH & AKTPNull	Up-regulated	Up-regulated
951	Dzip3	ENSMUSG00000064061	8.16115	9.03958	8.99471	6.22066	9.54	9.12239	8.24794	6.07578	7.19244	8.84266	7.92792	23.9498	25.3285	19.053	24.7148	17.4693	8.71171	-0.0974343	0.64995	1	1.44156	5e-05	0.000704079	0.991363	0.00205	0.0163444	1.54275	5e-05	0.000510854	1.09375	0.0001	0.000939904	AKTPM/LOH & AKTPNull	Up-regulated	Up-regulated
952	Kidins220	ENSMUSG00000036333	14.0157	14.2641	11.4039	13.3045	14.1669	13.6117	10.3559	11.4494	10.2234	13.6037	11.416	16.2036	20.7188	41.3125	27.576	14.4995	24.1247	-0.237831	0.11025	0.959234	0.940409	0.0003	0.0032927	0.692342	0.00195	0.0157287	1.18539	5e-05	0.000510854	0.933909	5e-05	0.000516629	AKTPM/LOH & AKTPNull	Up-regulated	Up-regulated
953	Tle2	ENSMUSG00000034771	0.551152	2.84657	1.21326	0.662617	1.0354	0.496072	0.357688	0.348316	0.418677	0.91493	0.597648	3.28302	2.6986	15.2378	3.89721	3.6175	8.72991	-0.177981	0.4505	1	2.23614	5e-05	0.000704079	1.9154	0.0001	0.00144597	2.42309	5e-05	0.000510854	2.09383	5e-05	0.000516629	AKTPM/LOH & AKTPNull	Up-regulated	Up-regulated
954	Afap1	ENSMUSG00000029094	3.10166	7.18168	2.59961	2.49621	2.55725	3.11695	2.75395	1.63214	2.18516	2.83546	1.56276	6.92458	7.19017	14.1176	9.02385	5.39881	6.93833	-0.21911	0.2137	1	1.53537	5e-05	0.000704079	1.1605	5e-05	0.000799132	1.76109	5e-05	0.000510854	1.383	5e-05	0.000516629	AKTPM/LOH & AKTPNull	Up-regulated	Up-regulated
955	Pdzd4	ENSMUSG00000002006	0.192313	0.641548	0.376354	0.189356	0.270022	0.178858	0.102608	0.137644	0.161352	0.152192	0.10642	0.485856	0.30882	2.92467	1.90728	0.624916	0.681791	-0.0983716	0.16915	1	0.886025	0.0007	0.00659575	0.790129	0.00205	0.0163444	0.991117	0.0002	0.00166787	0.8908	5e-05	0.000516629	AKTPM/LOH & AKTPNull	Up-regulated	Up-regulated
956	Tbx2	ENSMUSG00000000093	0.0595124	0.206913	1.71125	0.239377	0.226163	0.271527	0.219463	0.074531	0.187495	0.0287936	0.0254161	7.33953	6.5608	2.2069	5.24458	4.89591	0.433696	-0.1702	0.0286	0.565154	2.41686	5e-05	0.000704079	1.88092	5e-05	0.000799132	2.59034	0.0001	0.000945845	2.05415	5e-05	0.000516629	AKTPM/LOH & AKTPNull	Up-regulated	Up-regulated
957	Sdf4	ENSMUSG00000029076	95.0284	103.085	102.196	110.782	105.901	109.492	106.762	107.494	102.313	132.174	113.926	220.349	196.929	236.105	179.872	161.976	169.149	0.0551964	0.75655	1	1.07621	0.00015	0.00186109	0.683579	0.00895	0.0502196	1.0277	5e-05	0.000510854	0.632102	0.00485	0.0229656	AKTPM/LOH & AKTPNull	Up-regulated	Up-regulated
958	Cfap20	ENSMUSG00000031796	43.9823	40.2103	44.2146	39.3796	33.5545	33.1029	47.2786	48.8137	37.4705	37.2153	30.0761	90.4267	100.231	59.0804	81.5224	59.9261	57.7688	0.183307	0.3203	1	1.30583	5e-05	0.000704079	0.932043	0.00135	0.0117839	1.12795	5e-05	0.000510854	0.753147	0.0024	0.0132091	AKTPM/LOH & AKTPNull	Up-regulated	Up-regulated
959	Spred3	ENSMUSG00000037239	0.367597	0.401722	0.576143	0.525488	0.496141	0.415372	0.427067	0.100875	0.241226	0.564398	0.209218	0.715165	1.24634	7.71245	2.6394	1.52451	3.65911	-0.176321	0.21535	1	1.51768	0.0004	0.0041928	1.30933	5e-05	0.000799132	1.70248	5e-05	0.000510854	1.48698	5e-05	0.000516629	AKTPM/LOH & AKTPNull	Up-regulated	Up-regulated
960	Fam129a	ENSMUSG00000026483	14.3444	3.34538	2.7821	14.4226	10.6068	9.95417	11.3298	6.17757	8.76983	24.2676	13.3442	63.9286	61.3166	9.25459	65.1658	8.48515	35.2949	0.126605	0.4573	1	1.96385	5e-05	0.000704079	1.60592	5e-05	0.000799132	1.84072	5e-05	0.000510854	1.48578	5e-05	0.000516629	AKTPM/LOH & AKTPNull	Up-regulated	Up-regulated
961	St3gal5	ENSMUSG00000056091	0.743408	0.808974	0.398265	0.309816	0.339401	0.28381	0.133361	0.171467	0.299271	0.465157	0.414038	0.205718	0.689205	4.54395	2.82219	0.192569	2.1368	-0.0135391	0.92895	1	1.10015	0.00165	0.013035	1.075	0.0005	0.00538153	1.12309	0.0013	0.00782762	1.09211	0.00135	0.00829079	AKTPM/LOH & AKTPNull	Up-regulated	Up-regulated
962	Rictor	ENSMUSG00000050310	10.973	9.1953	10.7343	17.8296	12.4983	11.8218	10.3497	9.14552	8.33248	16.872	10.3256	25.718	29.8669	29.3655	14.4077	15.6155	38.4455	-0.321676	0.03715	0.648727	1.03859	0.0001	0.00129833	0.699336	0.0048	0.0310169	1.3663	5e-05	0.000510854	1.02275	5e-05	0.000516629	AKTPM/LOH & AKTPNull	Up-regulated	Up-regulated
963	Msx2	ENSMUSG00000021469	0.0260787	0.0542474	0.161402	0.204026	0.0722657	0.456034	0.0436231	0.0303686	0.0270145	0.0881047	0.160106	0.267106	0.224002	49.9328	2.3091	0.402967	51.2389	-0.216038	0.0158	0.395206	3.81349	5e-05	0.000704079	3.95582	5e-05	0.000799132	4.04339	5e-05	0.000510854	4.17022	0.0001	0.000939904	AKTPM/LOH & AKTPNull	Up-regulated	Up-regulated
964	Baz1a	ENSMUSG00000035021	50.5493	56.7858	66.0924	59.8378	64.9725	66.7061	66.8294	59.8506	77.5353	62.1186	59.3314	77.3075	79.6182	167.913	130.27	71.6673	92.0808	0.0336878	0.83935	1	0.815983	0.00095	0.00843419	0.654527	0.0069	0.0414811	0.790659	0.0002	0.00166787	0.62559	0.0034	0.0173693	AKTPM/LOH & AKTPNull	Up-regulated	Up-regulated
965	Pcnx	ENSMUSG00000021140	4.38073	5.17837	6.33436	4.43309	3.87032	3.97155	4.08591	4.56922	3.53009	4.60425	4.15125	5.172	4.90195	11.865	12.5752	4.60305	4.80424	0.0317255	0.82945	1	0.756266	0.00285	0.0196701	0.749321	0.001	0.00933671	0.73336	0.00045	0.00328164	0.723158	0.0005	0.00371738	AKTPM/LOH & AKTPNull	Up-regulated	Up-regulated
966	Trnp1	ENSMUSG00000056596	0.199124	0.31643	0.172956	0.0797578	0.0267364	0.119214	0.348959	0.115642	0.144821	0.0444527	0.0551001	1.43688	1.36353	0.752539	1.14079	0.13996	1.12584	0.0856077	1	1	1.05594	0.0065	0.0368421	0.759019	0.00945	0.0521355	0.977593	0.011	0.042041	0.677085	0.03815	0.10962	AKTPM/LOH & AKTPNull	Up-regulated	Up-regulated
967	Tbc1d9	ENSMUSG00000031709	12.1644	7.51459	20.2303	11.8136	7.20706	12.802	14.2445	13.9917	7.73305	17.6759	3.60121	16.8343	14.8516	32.6588	16.5465	18.0603	24.886	0.10326	0.7151	1	1.01021	0.0024	0.0172986	0.880688	0.00685	0.0412884	0.915695	0.00385	0.0183198	0.779404	0.00925	0.0378602	AKTPM/LOH & AKTPNull	Up-regulated	Up-regulated
968	Ahr	ENSMUSG00000019256	14.9483	16.5074	11.4526	17.3296	13.1554	15.3507	10.793	7.72621	11.8413	18.3511	8.65012	34.1238	31.8543	41.9482	34.8013	13.9254	33.8071	-0.379977	0.03605	0.6417	1.25693	0.00045	0.00461654	0.851053	0.00185	0.0151792	1.64328	5e-05	0.000510854	1.23467	5e-05	0.000516629	AKTPM/LOH & AKTPNull	Up-regulated	Up-regulated
969	Sesn3	ENSMUSG00000032009	9.47744	15.6968	14.2467	9.76123	13.1783	12.7812	11.6095	7.86396	7.56683	15.4632	7.81316	40.4294	40.5383	57.9094	22.987	32.0221	41.3697	-0.218576	0.2249	1	1.94587	5e-05	0.000704079	1.39718	5e-05	0.000799132	2.1698	5e-05	0.000510854	1.6175	5e-05	0.000516629	AKTPM/LOH & AKTPNull	Up-regulated	Up-regulated
970	Ddhd1	ENSMUSG00000037697	29.5091	28.9294	27.3619	30.2674	28.1623	32.3638	29.0695	25.8694	30.5846	33.5294	32.4244	40.1386	39.2229	112.021	63.2976	37.7528	67.4944	0.00732277	0.9735	1	1.10485	0.00095	0.00843419	0.913308	0.0052	0.0330298	1.10722	0.0001	0.000945845	0.910215	0.00125	0.00780227	AKTPM/LOH & AKTPNull	Up-regulated	Up-regulated
971	Sfr1	ENSMUSG00000025066	109.599	105.41	150.171	112.427	110.013	124.49	125.335	111.364	122.365	115.103	111.866	274.633	297.645	249.862	190.665	222.147	212.759	0.02431	0.8707	1	1.32543	5e-05	0.000704079	0.884404	5e-05	0.000799132	1.30676	5e-05	0.000510854	0.863632	5e-05	0.000516629	AKTPM/LOH & AKTPNull	Up-regulated	Up-regulated
972	Lmo2	ENSMUSG00000032698	0.138858	0.558134	4.12923	0.361057	0.33592	0.482811	0.280178	0.48315	0.787473	0.22809	0.0935157	0.916349	1.25707	145.486	88.2562	5.15818	45.4899	-0.0178322	0.94795	1	5.14862	0.0037	0.023853	5.12176	5e-05	0.000799132	5.18439	0.0021	0.0113723	5.14574	5e-05	0.000516629	AKTPM/LOH & AKTPNull	Up-regulated	Up-regulated
973	Fzd3	ENSMUSG00000007989	2.77251	2.16409	1.16979	0.476845	1.26658	0.573233	0.81017	0.420918	0.785448	0.69295	1.10627	2.85657	4.38587	5.49614	5.11317	1.64113	2.92267	-0.00480742	0.98405	1	1.61044	0.0001	0.00129833	1.28348	0.00055	0.00582435	1.6214	0.00115	0.00711258	1.29299	0.0054	0.0250855	AKTPM/LOH & AKTPNull	Up-regulated	Up-regulated
974	Luc7l2	ENSMUSG00000029823	55.2619	55.5386	61.3675	58.1618	81.4772	76.3428	59.0274	58.7389	62.3587	92.2861	88.1925	129.345	126.491	161.995	100.493	112.883	121.903	0.0103543	0.9496	1	1.02163	0.0002	0.00235206	0.667572	0.00735	0.0435793	1.01655	5e-05	0.000510854	0.660141	0.0016	0.0094908	AKTPM/LOH & AKTPNull	Up-regulated	Up-regulated
975	Mapk12	ENSMUSG00000022610	1.36502	2.13374	1.78721	0.825147	1.0958	1.4202	1.83659	0.654612	0.756089	1.02082	1.19422	10.4716	7.18398	20.7223	23.4053	3.02795	3.24293	-0.0138431	0.95355	1	2.74589	5e-05	0.000704079	2.40659	5e-05	0.000799132	2.77079	5e-05	0.000510854	2.42942	5e-05	0.000516629	AKTPM/LOH & AKTPNull	Up-regulated	Up-regulated
976	Mpp2	ENSMUSG00000017314	1.20583	0.577867	2.4399	1.57626	1.18232	1.15005	1.47348	0.404183	0.416918	1.11314	0.516431	1.2042	3.14102	17.9354	6.72733	2.94796	9.64386	-0.368782	0.05435	0.752457	1.88229	5e-05	0.000704079	1.72331	5e-05	0.000799132	2.26003	5e-05	0.000510854	2.09416	5e-05	0.000516629	AKTPM/LOH & AKTPNull	Up-regulated	Up-regulated
977	Me3	ENSMUSG00000030621	0.306142	1.14384	0.325529	0.444636	0.437671	0.419265	0.963307	1.18946	1.03466	0.820251	0.736404	2.10613	1.4926	6.42208	6.39043	1.09804	1.32479	0.444576	0.04245	0.6776	1.61479	0.00045	0.00461654	1.48684	0.0003	0.00354683	1.18731	0.0048	0.0218375	1.05111	0.00885	0.036638	AKTPM/LOH & AKTPNull	Up-regulated	Up-regulated
978	Rora	ENSMUSG00000032238	0.711536	0.181472	0.353258	0.863633	0.462053	0.639349	0.718578	0.180138	0.172997	1.09435	0.242992	0.442619	0.759818	14.7971	6.37268	0.950491	7.73098	-0.159639	0.3975	1	1.9277	5e-05	0.000704079	1.89235	5e-05	0.000799132	2.09966	5e-05	0.000510854	2.05486	5e-05	0.000516629	AKTPM/LOH & AKTPNull	Up-regulated	Up-regulated
979	Gpm6b	ENSMUSG00000031342	0.670843	0.696831	0.315835	0.126219	0.193585	0.0798786	0.117227	0.0360423	0.157682	0.10399	0	0.943567	0.462562	2.91488	2.98878	0.832819	0.102787	-0.0654903	1	1	1.11236	0.00625	0.0356709	1.04578	0.0006	0.00624371	1.18565	0.00605	0.0263171	1.11538	0.0055	0.0254382	AKTPM/LOH & AKTPNull	Up-regulated	Up-regulated
980	Npl	ENSMUSG00000042684	0.13203	0.252004	0.114441	0.256324	0.230451	0.282621	0.181001	0.101838	0.061444	0.275314	0.229744	0.114465	0.0713848	11.7132	6.60449	0.274092	4.75968	-0.101941	0.34485	1	1.96283	5e-05	0.000704079	1.98557	5e-05	0.000799132	2.07795	0.0001	0.000945845	2.09168	5e-05	0.000516629	AKTPM/LOH & AKTPNull	Up-regulated	Up-regulated
981	Erich2	ENSMUSG00000075302	1.06253	2.06729	1.41837	2.34521	4.38778	1.04972	2.63067	0.725504	1.09889	4.53346	0.352104	12.944	13.309	48.0739	22.7279	11.8456	19.115	-0.326639	0.5458	1	2.87801	0.0013	0.0108202	2.4314	0.0036	0.0248562	3.21115	5e-05	0.000510854	2.75979	0.00025	0.0020882	AKTPM/LOH & AKTPNull	Up-regulated	Up-regulated
982	Psma5	ENSMUSG00000068749	40.9508	45.5109	47.8211	43.1832	38.474	41.305	50.2198	50.8507	51.6981	37.4923	42.4972	124.043	373.859	144.311	143.171	181.644	154.072	0.184263	0.31705	1	2.45314	5e-05	0.000704079	1.97377	5e-05	0.000799132	2.27113	5e-05	0.000510854	1.79306	5e-05	0.000516629	AKTPM/LOH & AKTPNull	Up-regulated	Up-regulated
983	Klhl23	ENSMUSG00000042155	0.919367	1.44313	0.785242	0.787791	1.18619	1.18211	2.11699	1.11214	1.22687	0.65293	0.857114	0.645007	0.67188	23.8827	14.3743	4.01599	6.49358	0.0956614	0.68845	1	2.19055	5e-05	0.000704079	2.21517	5e-05	0.000799132	2.11142	5e-05	0.000510854	2.12651	5e-05	0.000516629	AKTPM/LOH & AKTPNull	Up-regulated	Up-regulated
984	Nyap1	ENSMUSG00000045348	0.207632	0.117178	0.135713	0.239003	0.0393275	0.124562	0.0453491	0.0333193	0.0298212	0.139771	0.0519869	0.552577	0.564553	2.35392	1.80407	0.179279	0.803571	-0.0972915	1	1	0.932006	0.00275	0.01915	0.782976	0.004	0.0270235	1.03558	5e-05	0.000510854	0.882858	5e-05	0.000516629	AKTPM/LOH & AKTPNull	Up-regulated	Up-regulated
985	Gata2	ENSMUSG00000015053	0.120017	0.0259717	0.118974	0.349066	0.0329148	0.299389	0.141403	0.0102205	0.0423157	0.068265	0.0633838	0.707786	0.56839	7.69254	0.334512	0.26336	8.94714	-0.204182	0.0141	0.373511	1.69258	5e-05	0.000704079	1.78782	5e-05	0.000799132	1.90642	0.00015	0.0013157	1.9906	5e-05	0.000516629	AKTPM/LOH & AKTPNull	Up-regulated	Up-regulated
986	Map7d2	ENSMUSG00000041020	0.956827	1.14495	0.528868	0.3589	0.676498	0.706216	0.727563	0.380146	0.812468	0.49726	0.384687	0.748872	0.253722	17.4609	13.9362	3.07768	2.07825	-0.0173143	0.9225	1	2.16849	5e-05	0.000704079	2.25463	5e-05	0.000799132	2.20032	5e-05	0.000510854	2.27885	5e-05	0.000516629	AKTPM/LOH & AKTPNull	Up-regulated	Up-regulated
987	Hectd1	ENSMUSG00000035247	52.7494	57.6887	60.1291	50.8274	51.7159	51.974	57.2527	53.3068	53.2075	46.7071	43.7218	69.3183	66.5347	119.561	92.2134	62.57	75.3418	-0.0141079	0.91985	1	0.782008	0.00125	0.0104977	0.607779	0.00575	0.0359609	0.804316	5e-05	0.000510854	0.626245	0.00075	0.00516499	AKTPM/LOH & AKTPNull	Up-regulated	Up-regulated
988	Fra10ac1	ENSMUSG00000054237	26.3744	29.9483	43.3149	25.3885	23.2952	30.0842	29.1971	29.0188	29.1659	25.3367	27.1058	66.1996	73.2265	118.034	67.5825	56.9246	70.8553	0.0932145	0.66835	1	1.74002	5e-05	0.000704079	1.31919	5e-05	0.000799132	1.65474	5e-05	0.000510854	1.22993	5e-05	0.000516629	AKTPM/LOH & AKTPNull	Up-regulated	Up-regulated
989	Prrx2	ENSMUSG00000039476	0.308667	0.431871	3.68206	1.75179	2.75208	4.27807	1.7367	0.60977	1.23075	1.15719	0.0467046	51.0438	42.9844	79.5226	27.54	13.5025	74.9498	-1.0051	0.0131	0.363478	3.96686	0.00315	0.021217	3.37496	5e-05	0.000799132	4.97104	0.00055	0.00388244	4.378	5e-05	0.000516629	AKTPM/LOH & AKTPNull	Up-regulated	Up-regulated
990	Ttll1	ENSMUSG00000022442	8.04925	7.06569	7.10487	8.47121	8.45488	9.89773	9.07588	6.08158	9.8305	8.89606	7.23217	23.7884	27.25	29.5914	28.2679	10.4864	21.4827	-0.104203	0.66165	1	1.56314	5e-05	0.000704079	1.12727	0.0025	0.0189372	1.67341	5e-05	0.000510854	1.23644	5e-05	0.000516629	AKTPM/LOH & AKTPNull	Up-regulated	Up-regulated
991	St3gal1	ENSMUSG00000013846	1.996	1.20522	1.11097	1.57256	0.732218	0.689689	1.75725	0.72199	0.768688	0.949456	0.754601	2.55429	3.80028	5.14268	10.017	0.693696	1.02235	-0.00721113	0.96965	1	1.3154	0.00025	0.00283286	1.33376	5e-05	0.000799132	1.33193	5e-05	0.000510854	1.34981	5e-05	0.000516629	AKTPM/LOH & AKTPNull	Up-regulated	Up-regulated
992	Pacsin3	ENSMUSG00000027257	12.1519	10.1591	9.93009	13.8155	10.0047	10.4439	10.9939	5.28828	6.43848	14.1128	4.49364	30.9806	25.4683	68.1881	39.2568	21.1753	35.4533	-0.422234	0.1624	1	1.82992	5e-05	0.000704079	1.44863	0.00025	0.00308237	2.26144	5e-05	0.000510854	1.87475	5e-05	0.000516629	AKTPM/LOH & AKTPNull	Up-regulated	Up-regulated
993	Ypel5	ENSMUSG00000039770	7.57763	6.45977	4.9444	12.2036	5.14978	8.13306	5.25647	3.00708	3.90524	14.2425	6.11299	11.2272	14.2648	29.7333	18.7089	7.20875	23.3169	-0.33488	0.2011	1	1.083	0.0086	0.0454646	0.91427	0.008	0.0464754	1.4263	5e-05	0.000510854	1.25251	0.0007	0.0048943	AKTPM/LOH & AKTPNull	Up-regulated	Up-regulated
994	Tmem123	ENSMUSG00000050912	36.9906	40.5635	32.7711	52.2705	55.7602	51.9519	43.8389	29.0769	43.4054	64.9623	41.1316	106.913	121.456	126.64	135.122	63.4689	81.7522	-0.251481	0.10895	0.955763	1.21629	5e-05	0.000704079	0.842391	0.002	0.0160476	1.47306	5e-05	0.000510854	1.0988	5e-05	0.000516629	AKTPM/LOH & AKTPNull	Up-regulated	Up-regulated
995	Txndc16	ENSMUSG00000021830	2.86778	4.93398	6.37841	4.40086	2.83082	2.6566	2.54409	2.66817	1.73251	3.04063	1.70801	4.13611	5.94737	35.6606	28.2295	8.86043	7.38193	-0.361238	0.13225	1	1.93921	5e-05	0.000704079	1.92163	5e-05	0.000799132	2.31144	5e-05	0.000510854	2.28822	5e-05	0.000516629	AKTPM/LOH & AKTPNull	Up-regulated	Up-regulated
996	Uaca	ENSMUSG00000034485	36.6082	42.8241	42.4663	35.0472	29.6241	33.5123	36.6671	41.4146	39.0372	25.6814	28.1154	73.3596	58.1631	58.7354	118.062	36.099	33.9259	0.0656044	0.64305	1	1.01823	0.00015	0.00186109	0.964368	0.0001	0.00144597	0.959922	5e-05	0.000510854	0.905569	5e-05	0.000516629	AKTPM/LOH & AKTPNull	Up-regulated	Up-regulated
997	Gpt2	ENSMUSG00000031700	14.1338	4.89466	11.4961	27.9951	15.1257	13.1639	12.8101	22.0934	9.48331	21.6169	13.2728	50.5491	38.5774	12.8442	65.4742	18.0676	18.9179	-0.224143	0.20475	1	0.923909	0.0008	0.0073498	0.875702	0.0008	0.00786838	1.1537	5e-05	0.000510854	1.10579	5e-05	0.000516629	AKTPM/LOH & AKTPNull	Up-regulated	Up-regulated
998	Fxr1	ENSMUSG00000027680	107.927	107.045	112.355	125.516	105.055	117.097	115.729	106.402	120.028	108.767	104.865	186.317	287.421	145.154	229.313	150.458	161.526	-0.0547028	0.72655	1	0.921613	0.00085	0.00770288	0.676734	0.00685	0.0412884	0.980451	5e-05	0.000510854	0.736336	0.00065	0.00462956	AKTPM/LOH & AKTPNull	Up-regulated	Up-regulated
999	4921524J17Rik	ENSMUSG00000036934	10.8617	8.62646	11.0863	14.3722	14.2969	16.5555	15.3822	9.50319	12.8119	16.3032	18.1922	38.8535	38.1026	48.87	38.284	17.62	40.3155	-0.0529187	0.85495	1	1.49272	0.0001	0.00129833	1.0836	0.00385	0.0262282	1.55281	5e-05	0.000510854	1.14162	0.001	0.00648042	AKTPM/LOH & AKTPNull	Up-regulated	Up-regulated
1000	Alkbh8	ENSMUSG00000025899	8.2073	8.89769	10.1589	7.84282	8.79143	7.95413	7.87848	8.96749	8.5722	8.73212	9.61724	10.0873	11.4961	28.1324	16.0959	16.3453	13.273	0.0909502	0.6669	1	0.986371	0.00535	0.0315384	0.857239	0.00625	0.0383073	0.904147	0.00165	0.00943197	0.769925	0.00485	0.0229656	AKTPM/LOH & AKTPNull	Up-regulated	Up-regulated
1001	Fndc1	ENSMUSG00000071984	0.0222097	2.28857	0.0502122	0.444073	0.240142	0.00712827	0.027411	0.0848049	0.0879456	0.0100202	0.0465663	0.227397	0.173761	11.3587	14.3796	0.114028	0.893603	-0.226752	0.01155	0.337155	1.9789	0.0004	0.0041928	2.35046	5e-05	0.000799132	2.21686	0.00025	0.00201349	2.58374	5e-05	0.000516629	AKTPM/LOH & AKTPNull	Up-regulated	Up-regulated
1002	Snx13	ENSMUSG00000020590	19.0946	16.6284	16.9592	24.9837	17.8508	20.0268	14.4743	13.64	14.3257	28.9307	20.4184	47.2209	50.1053	61.7346	43.1491	25.9093	55.4857	-0.175156	0.30335	1	1.37295	5e-05	0.000704079	0.994227	5e-05	0.000799132	1.55494	5e-05	0.000510854	1.17286	5e-05	0.000516629	AKTPM/LOH & AKTPNull	Up-regulated	Up-regulated
1003	Aplp2	ENSMUSG00000031996	108.672	121.192	129.805	142.535	115.189	100.47	117.21	76.1307	86.7116	122.605	83.311	230.008	303.632	346.418	250.836	194.004	239.598	-0.291549	0.0384	0.652461	1.36515	5e-05	0.000704079	0.969133	5e-05	0.000799132	1.66405	5e-05	0.000510854	1.26513	5e-05	0.000516629	AKTPM/LOH & AKTPNull	Up-regulated	Up-regulated
1004	Itgb5	ENSMUSG00000022817	4.65747	3.08884	2.53971	3.50914	1.54284	2.36848	1.73628	2.60058	2.11145	2.74672	1.33515	5.88005	5.08501	15.9166	4.33048	4.96091	14.8398	-0.157606	0.50915	1	1.55765	0.0011	0.00951813	1.41122	0.003	0.0216782	1.72519	5e-05	0.000510854	1.56938	0.0006	0.00432731	AKTPM/LOH & AKTPNull	Up-regulated	Up-regulated
1005	Tulp3	ENSMUSG00000001521	6.68956	8.50041	10.98	7.49137	8.93605	8.17855	10.0658	8.9282	10.2533	8.606	7.3639	14.4118	14.3314	19.022	22.9776	10.2477	10.286	0.130143	0.54145	1	0.949884	0.00365	0.0236396	0.794879	0.0084	0.048131	0.826578	0.00395	0.0187059	0.670127	0.01235	0.046887	AKTPM/LOH & AKTPNull	Up-regulated	Up-regulated
1006	Zc3hav1l	ENSMUSG00000047749	1.64445	2.0769	1.92334	1.35664	1.79054	1.64863	1.57248	1.0523	1.32501	1.60162	1.08655	1.85235	1.42528	7.65631	3.78795	3.4518	3.4593	-0.156573	0.39915	1	0.863637	0.0097	0.0497561	0.842348	0.0064	0.0390878	1.02806	0.00065	0.00448126	1.00115	0.0002	0.00172947	AKTPM/LOH & AKTPNull	Up-regulated	Up-regulated
1007	Pam	ENSMUSG00000026335	40.0133	76.6657	51.6109	64.0941	47.3502	72.0215	69.3984	54.0276	68.2298	52.6538	71.3564	277.987	369.465	371.746	368.827	104.996	262.994	0.0504506	0.7991	1	2.53476	5e-05	0.000704079	2.03489	0.0003	0.00354683	2.4915	5e-05	0.000510854	1.99102	5e-05	0.000516629	AKTPM/LOH & AKTPNull	Up-regulated	Up-regulated
1008	Lhfpl2	ENSMUSG00000045312	0.785759	2.06193	0.374846	0.778218	0.250127	0.643017	0.376479	0.318972	0.346485	0.852442	0.228769	3.31419	1.89731	11.8241	13.8276	0.605176	2.60324	-0.126818	0.41765	1	2.11374	5e-05	0.000704079	2.13666	5e-05	0.000799132	2.25153	5e-05	0.000510854	2.27	5e-05	0.000516629	AKTPM/LOH & AKTPNull	Up-regulated	Up-regulated
1009	Psg16	ENSMUSG00000066760	4.45416	4.34811	4.9589	3.81754	3.17771	3.85256	3.66966	4.42495	4.28485	4.39325	3.84231	12.49	11.8688	26.9374	15.3043	13.3864	10.8351	0.155469	0.46225	1	2.0225	5e-05	0.000704079	1.65392	5e-05	0.000799132	1.87709	5e-05	0.000510854	1.50256	5e-05	0.000516629	AKTPM/LOH & AKTPNull	Up-regulated	Up-regulated
1010	Mical3	ENSMUSG00000051586	11.2236	17.5486	13.5819	11.7379	10.829	11.5367	16.6105	13.7239	18.0556	10.9018	11.0343	22.9963	22.499	31.7942	34.5571	15.7422	19.018	0.287842	0.2076	1	1.18416	0.0009	0.00806712	1.00541	0.0021	0.0166183	0.904826	0.00265	0.0136178	0.723346	0.016	0.0571423	AKTPM/LOH & AKTPNull	Up-regulated	Up-regulated
1011	Abhd12b	ENSMUSG00000090121	0.00400911	0	0.084507	0.00856759	0.00931063	0.005946	0	0.00344001	0.00672046	0.0133035	0	0.14348	0.0371133	2.17063	0.801516	0.624481	0.785951	-0.00460619	1	1	0.811321	0.008	0.0428926	0.794793	5e-05	0.000799132	0.824368	0.07365	0.175228	0.801088	0.0696	0.16985	AKTPM/LOH & AKTPNull	Up-regulated	Up-regulated
1012	Arid2	ENSMUSG00000033237	19.6203	21.8918	22.2537	19.0646	19.1251	17.6964	19.2338	19.2317	17.8156	19.7933	17.1708	25.0711	24.794	49.4067	27.9043	34.9165	28.5078	0.00632111	0.9627	1	0.858673	0.0002	0.00235206	0.716938	0.0014	0.0121512	0.860658	0.00015	0.0013157	0.713727	0.0002	0.00172947	AKTPM/LOH & AKTPNull	Up-regulated	Up-regulated
1013	Mgea5	ENSMUSG00000025220	38.2018	45.456	40.5869	40.2432	48.0813	39.847	38.5344	35.2632	36.2707	53.8759	40.9022	74.0743	75.4118	92.1206	65.2867	72.4327	64.6391	-0.0533471	0.7027	1	0.977075	0.00015	0.00186109	0.685841	0.002	0.0160476	1.03616	5e-05	0.000510854	0.742245	0.0001	0.000939904	AKTPM/LOH & AKTPNull	Up-regulated	Up-regulated
1014	Zbtb1	ENSMUSG00000033454	5.66634	7.11456	6.66377	4.6158	6.22596	6.04131	5.99485	5.67165	6.08607	5.97239	6.07146	8.10264	7.51998	13.7737	9.10597	9.46646	8.37302	0.07565	0.62595	1	0.76557	0.003	0.0204231	0.626605	0.00905	0.0505957	0.697038	0.00115	0.00711258	0.554292	0.0044	0.0213049	AKTPM/LOH & AKTPNull	Up-regulated	Up-regulated
1015	Phc1	ENSMUSG00000040669	17.5848	24.3216	10.532	9.20559	19.183	14.8872	13.716	11.8307	14.9046	11.274	12.0172	50.2796	48.4993	24.9408	36.6459	36.1295	27.7533	-0.160818	0.59275	1	1.55207	0.0002	0.00235206	1.20176	0.00435	0.0287	1.71523	5e-05	0.000510854	1.36589	0.00025	0.0020882	AKTPM/LOH & AKTPNull	Up-regulated	Up-regulated
1016	Wls	ENSMUSG00000028173	33.5246	49.8644	31.8142	36.7864	47.6475	45.6199	40.7727	31.4377	39.355	47.2581	46.3199	66.9158	72.4087	109.565	78.8859	49.1601	88.7743	-0.0715958	0.6525	1	0.993043	0.00015	0.00186109	0.767244	0.00175	0.0145489	1.0711	5e-05	0.000510854	0.842842	5e-05	0.000516629	AKTPM/LOH & AKTPNull	Up-regulated	Up-regulated
1017	Sntb1	ENSMUSG00000060429	1.80635	3.80581	6.49168	3.96196	4.42708	2.88349	4.96493	1.17921	3.91964	2.42398	0.333685	39.3626	44.0314	52.7534	33.7056	25.0422	32.7378	-0.420475	0.08245	0.891755	3.35326	5e-05	0.000704079	2.76365	5e-05	0.000799132	3.77978	5e-05	0.000510854	3.18754	5e-05	0.000516629	AKTPM/LOH & AKTPNull	Up-regulated	Up-regulated
1018	Nupr1	ENSMUSG00000030717	70.9861	10.4028	20.4952	145.576	32.5512	39.7076	79.4108	38.7665	18.9133	195.875	96.2292	311.381	410.726	45.1443	637.074	90.7449	109.476	0.241121	0.4537	1	1.90849	0.00045	0.00461654	1.97516	5e-05	0.000799132	1.67356	0.0003	0.0023428	1.74373	5e-05	0.000516629	AKTPM/LOH & AKTPNull	Up-regulated	Up-regulated
1019	Prex2	ENSMUSG00000048960	0.525778	1.55335	5.89946	1.14098	0.918264	1.75842	1.11657	0.487424	0.976517	1.13417	1.033	7.6988	5.85054	34.3341	10.35	8.67194	22.8604	-0.218471	0.20685	1	2.92097	5e-05	0.000704079	2.75018	5e-05	0.000799132	3.15013	5e-05	0.000510854	2.97055	5e-05	0.000516629	AKTPM/LOH & AKTPNull	Up-regulated	Up-regulated
1020	Ppp1ca	ENSMUSG00000040385	285.579	331.682	412.765	307.427	342.524	341.64	358.998	350.366	345.161	324.542	358.055	717.957	721.711	472.729	462.513	609.325	575.316	0.0774217	0.60815	1	1.0405	0.0001	0.00129833	0.769408	0.0013	0.0114269	0.967838	5e-05	0.000510854	0.695169	0.0002	0.00172947	AKTPM/LOH & AKTPNull	Up-regulated	Up-regulated
1021	Lgmn	ENSMUSG00000021190	18.1911	14.5679	16.0955	14.664	12.6739	12.5085	15.0664	10.8427	12.641	13.9209	13.1028	23.6767	40.4621	30.6066	39.1175	18.6212	23.7281	-0.0133827	0.94695	1	1.2708	0.0002	0.00235206	1.02149	0.0003	0.00354683	1.28964	5e-05	0.000510854	1.04059	5e-05	0.000516629	AKTPM/LOH & AKTPNull	Up-regulated	Up-regulated
1022	Atp6v1d	ENSMUSG00000021114	58.4169	59.0956	56.9498	66.6009	49.2228	55.1552	49.7054	40.5504	44.3072	64.7	46.2253	109.169	114.873	175.846	147.841	74.278	112.398	-0.206511	0.2462	1	1.28118	5e-05	0.000704079	0.999228	0.0003	0.00354683	1.49583	5e-05	0.000510854	1.21066	5e-05	0.000516629	AKTPM/LOH & AKTPNull	Up-regulated	Up-regulated
1023	Cd24a	ENSMUSG00000047139	334.783	444.982	501.55	483.847	352.184	349.724	375.081	197.904	210.833	442.477	108.005	613.953	622.707	568.516	302.113	853.481	624.603	-0.565197	5e-05	0.00756011	0.689501	0.00435	0.0270338	0.618443	0.00725	0.0430974	1.2613	5e-05	0.000510854	1.18532	5e-05	0.000516629	AKTPM/LOH & AKTPNull	Up-regulated	Up-regulated
1024	BC005561	ENSMUSG00000079065	2.84559	3.5182	3.50696	2.62147	3.36016	3.24544	2.43524	2.39248	2.56758	4.04004	2.91899	6.83836	6.37271	10.2536	5.31579	7.50066	6.35836	-0.0691096	0.7602	1	1.17353	0.0008	0.0073498	0.890208	0.00625	0.0383073	1.24848	0.0002	0.00166787	0.961234	0.00135	0.00829079	AKTPM/LOH & AKTPNull	Up-regulated	Up-regulated
1025	Trim6	ENSMUSG00000072244	0.856492	0.52733	0.358906	0.940115	0.821248	0.795726	1.22638	1.02614	0.803057	0.663992	1.03373	3.16387	2.6407	5.16308	2.65254	1.11216	5.3225	0.0762213	0.70735	1	1.3689	0.00015	0.00186109	1.14776	0.0009	0.00863062	1.30273	5e-05	0.000510854	1.07495	0.00115	0.00729413	AKTPM/LOH & AKTPNull	Up-regulated	Up-regulated
1026	Susd2	ENSMUSG00000006342	0.119908	0.67377	0.102349	0.203736	0.0697551	0.100842	0.0764611	0.0521742	0.0788532	0.0399494	0.103281	0.105492	0.0794071	5.39302	7.39387	0.371821	0.301156	-0.0714828	1	1	1.32817	0.0002	0.00235206	1.74187	5e-05	0.000799132	1.41109	5e-05	0.000510854	1.82035	5e-05	0.000516629	AKTPM/LOH & AKTPNull	Up-regulated	Up-regulated
1027	Rap1a	ENSMUSG00000068798	59.5405	67.4973	75.8736	83.8921	70.3029	68.0108	73.3059	71.2523	72.0064	69.1807	65.7429	85.3025	201.545	84.476	117.112	104.495	134.004	-0.0697225	0.6999	1	0.828365	0.00765	0.041349	0.711157	0.00935	0.0517492	0.900984	0.00105	0.00660891	0.784614	0.0008	0.00544111	AKTPM/LOH & AKTPNull	Up-regulated	Up-regulated
1028	Ngfrap1	ENSMUSG00000046432	132.367	125.316	108.088	127.451	174.386	172.233	168.754	128.572	159.884	163.104	123.884	191.503	223.242	427.274	297.535	198.377	276.573	-0.0813221	0.61465	1	0.890608	0.00115	0.00987136	0.744427	0.00325	0.0229093	0.978982	5e-05	0.000510854	0.829663	5e-05	0.000516629	AKTPM/LOH & AKTPNull	Up-regulated	Up-regulated
1029	Mef2a	ENSMUSG00000030557	15.3221	15.1668	15.1944	17.4881	16.8114	16.125	14.6793	12.8006	12.6559	21.8808	14.6676	30.6628	34.4254	52.9114	38.2499	25.3493	34.5879	-0.119269	0.47995	1	1.24716	5e-05	0.000704079	0.962289	0.0002	0.00257391	1.37329	5e-05	0.000510854	1.08532	5e-05	0.000516629	AKTPM/LOH & AKTPNull	Up-regulated	Up-regulated
1030	Epha5	ENSMUSG00000029245	0.0238617	0.017288	0.0436895	0.278304	0.0524765	0.0116925	0.0112275	0.0506572	0.0413842	0.0695257	0.0399704	0.017258	0.0339414	2.14444	2.74038	0.135524	0.233357	-0.095668	1	1	0.624643	0.0056	0.0326951	0.889588	0.0006	0.00624371	0.726899	5e-05	0.000510854	0.989404	5e-05	0.000516629	AKTPM/LOH & AKTPNull	Up-regulated	Up-regulated
1031	Ptprs	ENSMUSG00000013236	16.2404	20.5435	20.097	14.7501	15.7934	11.3354	13.9501	9.61999	10.3394	15.8992	7.6038	27.3576	27.2343	38.9662	32.4883	27.034	21.3557	-0.259057	0.08825	0.904462	1.17575	5e-05	0.000704079	0.941319	0.0001	0.00144597	1.44138	5e-05	0.000510854	1.20406	5e-05	0.000516629	AKTPM/LOH & AKTPNull	Up-regulated	Up-regulated
1032	Sema3f	ENSMUSG00000034684	44.4123	56.7093	49.6027	19.322	21.3628	27.8522	54.3879	19.1091	33.1204	28.3056	17.2766	106.545	126.504	83.087	87.1131	61.9361	109.555	0.397477	0.1672	1	2.24958	5e-05	0.000704079	1.91265	5e-05	0.000799132	1.85798	5e-05	0.000510854	1.52032	5e-05	0.000516629	AKTPM/LOH & AKTPNull	Up-regulated	Up-regulated
1033	Myl6b	ENSMUSG00000039824	2.32725	1.78549	2.88278	2.44885	1.70787	1.8522	2.73372	2.20731	1.91899	1.74777	1.09573	4.55464	6.05122	13.9418	8.58638	4.1122	8.25101	-0.0296329	0.926	1	1.65238	0.0011	0.00951813	1.44449	0.0046	0.0299629	1.69206	0.0002	0.00166787	1.47822	0.00125	0.00780227	AKTPM/LOH & AKTPNull	Up-regulated	Up-regulated
1034	Rps15a	ENSMUSG00000008683	333.628	275.43	361.714	325.318	198.411	189.558	357.995	328.096	309.506	172.519	191.836	544.663	570.894	453.439	427.125	515.346	446.809	0.194732	0.50275	1	1.21997	0.0047	0.0286237	0.996096	0.0074	0.0438381	1.03377	0.00395	0.0187059	0.805585	0.01975	0.067197	AKTPM/LOH & AKTPNull	Up-regulated	Up-regulated
1035	Cdk14	ENSMUSG00000028926	2.58477	4.28874	1.92746	2.03779	1.6319	1.35623	2.95969	2.04921	2.29112	1.54384	3.19495	12.2004	11.8811	8.62563	14.8895	6.77013	4.66353	0.351557	0.216	1	2.22447	5e-05	0.000704079	1.9044	5e-05	0.000799132	1.88384	5e-05	0.000510854	1.56127	5e-05	0.000516629	AKTPM/LOH & AKTPNull	Up-regulated	Up-regulated
1036	Rhoq	ENSMUSG00000024143	3.92166	6.75467	2.73699	5.01933	5.65273	4.80953	7.19736	4.56283	3.83189	10.0848	3.32832	6.28292	12.149	16.7105	17.0381	5.18568	12.1141	0.144544	0.6197	1	1.10484	0.0091	0.0474265	1.056	0.0094	0.0519218	0.966337	0.0132	0.0485001	0.915969	0.01685	0.0594665	AKTPM/LOH & AKTPNull	Up-regulated	Up-regulated
1037	Pdcd6ip	ENSMUSG00000032504	168.374	174.049	156.149	176.47	215.92	210.142	167.205	168.341	202.234	267.573	229.036	538.02	444.919	362.74	351.733	342.188	429.774	0.0499453	0.785	1	1.24791	0.0022	0.0161653	0.936822	0.003	0.0216782	1.20251	0.0007	0.00476213	0.889809	0.0016	0.0094908	AKTPM/LOH & AKTPNull	Up-regulated	Up-regulated
1038	Tubgcp3	ENSMUSG00000000759	24.2688	26.2064	25.0069	16.4753	27.0474	22.1326	20.0569	21.4892	22.497	23.6249	27.009	67.3355	79.4803	82.4202	59.4924	65.8067	52.7556	0.0719859	0.74285	1	1.83961	0.0001	0.00129833	1.43852	0.00105	0.00969863	1.77214	5e-05	0.000510854	1.36983	0.0001	0.000939904	AKTPM/LOH & AKTPNull	Up-regulated	Up-regulated
1039	Rps2	ENSMUSG00000044533	2201.85	1968.22	2507.71	2113.67	2345.06	1564.23	2315.58	2328.03	1280.48	2212.74	2962.38	7503.87	7824.92	3771.55	6301.14	5678.93	3911.81	0.150757	0.43545	1	1.76419	5e-05	0.000704079	1.43989	5e-05	0.000799132	1.61806	5e-05	0.000510854	1.29419	5e-05	0.000516629	AKTPM/LOH & AKTPNull	Up-regulated	Up-regulated
1040	Cd244	ENSMUSG00000004709	1.2207	1.885	2.36792	2.18841	1.37161	1.26649	1.70285	0.983813	0.681607	1.61285	1.22956	3.64065	1.18866	10.6442	4.09233	4.81155	6.13483	-0.217643	0.42275	1	1.2628	0.00525	0.0311326	1.23208	0.00275	0.0202748	1.49144	0.00145	0.0085166	1.45203	0.00205	0.0116085	AKTPM/LOH & AKTPNull	Up-regulated	Up-regulated
1041	Il17rd	ENSMUSG00000040717	1.53592	1.48734	2.45344	1.32806	0.745316	0.822868	0.907371	0.558195	0.628988	1.15222	0.698288	1.00518	1.13935	12.3304	6.29407	2.38961	7.36232	-0.134387	0.36845	1	1.57024	5e-05	0.000704079	1.7215	5e-05	0.000799132	1.71668	5e-05	0.000510854	1.85905	5e-05	0.000516629	AKTPM/LOH & AKTPNull	Up-regulated	Up-regulated
1042	Ppia	ENSMUSG00000071866	1241.04	1310.22	1448.51	1187.25	1326.78	1285.72	1400.1	1404.69	1362.48	1355.44	1517.27	2766.26	2655.31	1752.75	2051.93	2501.11	1839.15	0.158682	0.2605	1	1.01179	0.0001	0.00129833	0.789264	0.00045	0.00493963	0.857941	5e-05	0.000510854	0.634233	0.0005	0.00371738	AKTPM/LOH & AKTPNull	Up-regulated	Up-regulated
1043	2510009E07Rik	ENSMUSG00000043391	0.272519	1.27551	1.28931	0.989613	0.240326	0.635643	0.623054	0.29861	0.41964	0.245833	0.232579	0.473927	0.320667	22.6995	10.1134	3.97515	12.2601	-0.25021	0.0954	0.923596	2.42936	5e-05	0.000704079	2.6214	5e-05	0.000799132	2.69352	5e-05	0.000510854	2.87437	5e-05	0.000516629	AKTPM/LOH & AKTPNull	Up-regulated	Up-regulated
1044	Palm	ENSMUSG00000035863	0.501798	0.564482	0.260293	0.436712	0.481777	0.5094	0.300114	0.193188	0.24802	0.275626	0.253988	0.445574	0.415487	7.14689	5.08726	1.14337	2.7288	-0.233583	0.06085	0.785853	1.30984	0.00075	0.00698219	1.46134	0.0001	0.00144597	1.55146	0.0001	0.000945845	1.69778	5e-05	0.000516629	AKTPM/LOH & AKTPNull	Up-regulated	Up-regulated
1045	Csnk1e	ENSMUSG00000022433	62.6733	70.6613	60.5763	61.9916	62.0317	75.896	73.8242	62.1881	74.4411	81.1137	64.4397	118.769	103.794	203.605	134.674	88.0753	162.547	0.0994256	0.67945	1	1.14822	0.00315	0.021217	0.978927	0.0097	0.0533018	1.05686	0.00235	0.0123879	0.88321	0.0024	0.0132091	AKTPM/LOH & AKTPNull	Up-regulated	Up-regulated
1046	Avl9	ENSMUSG00000029787	16.0243	15.5404	16.1795	19.7195	16.6191	15.6897	14.3102	13.106	13.4234	21.1797	15.7651	28.7832	35.3548	33.1313	27.4856	26.405	28.967	-0.142522	0.34815	1	0.944714	0.00015	0.00186109	0.679939	0.0047	0.0305423	1.09291	5e-05	0.000510854	0.825804	0.0001	0.000939904	AKTPM/LOH & AKTPNull	Up-regulated	Up-regulated
1047	Fam3c	ENSMUSG00000029672	15.3652	27.6994	22.4884	25.7415	29.3856	26.0289	26.8751	26.2984	29.068	32.0199	26.7704	63.5526	78.5741	67.3523	116.345	45.576	30.1258	0.0637374	0.79275	1	1.42057	0.0001	0.00129833	1.25887	0.0009	0.00863062	1.36165	0.00015	0.0013157	1.20138	0.0001	0.000939904	AKTPM/LOH & AKTPNull	Up-regulated	Up-regulated
1048	Otub2	ENSMUSG00000021203	0.844965	0.406952	0.493082	1.2473	1.1515	0.894873	0.721195	1.00317	0.579284	0.968021	0.891237	3.88606	4.35219	3.02117	5.68405	0.721174	3.22851	-0.191876	0.3732	1	1.24059	0.00345	0.0227125	1.03817	0.00765	0.0448954	1.43546	5e-05	0.000510854	1.23367	0.00035	0.00278298	AKTPM/LOH & AKTPNull	Up-regulated	Up-regulated
1049	Mpp6	ENSMUSG00000038388	71.9764	65.0443	73.8106	65.1772	78.5827	79.7437	79.2054	82.8061	89.345	75.0616	75.1814	132.839	162.752	79.7847	252.404	75.4331	86.3124	0.113053	0.4841	1	0.839213	0.00205	0.0153044	0.929471	0.00065	0.00666359	0.729299	0.00125	0.00759573	0.822761	0.0004	0.00311031	AKTPM/LOH & AKTPNull	Up-regulated	Up-regulated
1050	Tia1	ENSMUSG00000071337	21.7303	27.8988	26.6555	15.9205	24.2697	20.6607	23.0222	23.609	19.542	20.6993	21.0478	38.6569	42.1332	45.3511	27.7278	42.8447	40.0261	0.0910477	0.6701	1	1.09675	0.0003	0.0032927	0.868511	0.00295	0.0214403	1.01076	0.0003	0.0023428	0.779813	0.002	0.011377	AKTPM/LOH & AKTPNull	Up-regulated	Up-regulated
1051	Ube2e2	ENSMUSG00000058317	25.6947	19.0279	21.6463	22.3261	11.9181	16.7771	16.4882	14.9394	17.6261	26.3093	8.36819	40.4513	52.217	84.6982	67.0044	33.4378	49.6814	-0.0178005	0.9505	1	1.80172	0.00025	0.00283286	1.54476	0.0004	0.00450171	1.82794	5e-05	0.000510854	1.56661	5e-05	0.000516629	AKTPM/LOH & AKTPNull	Up-regulated	Up-regulated
1052	Fabp5	ENSMUSG00000027533	49.2893	14.299	36.461	26.0207	27.9752	24.9973	8.25168	6.5336	13.5423	27.831	25.5895	112.38	148.45	26.7935	81.8534	83.5309	85.3752	-0.64611	0.0157	0.395206	1.93588	5e-05	0.000704079	1.66917	5e-05	0.000799132	2.5821	5e-05	0.000510854	2.31851	5e-05	0.000516629	AKTPM/LOH & AKTPNull	Up-regulated	Up-regulated
1053	Ermp1	ENSMUSG00000046324	25.6013	37.4807	31.9301	27.102	33.3498	28.8576	31.2663	28.6576	33.5896	33.2872	31.2352	33.1746	56.9516	61.7045	75.4023	35.7959	39.5154	0.089147	0.5736	1	0.821333	0.00305	0.0206929	0.780144	0.00455	0.0297073	0.737335	0.0017	0.0096621	0.696233	0.00245	0.0134251	AKTPM/LOH & AKTPNull	Up-regulated	Up-regulated
1054	Rnf111	ENSMUSG00000032217	16.3964	18.4514	17.6534	16.5545	17.9728	17.4156	15.4344	15.5992	15.6955	18.5237	16.5457	22.2933	24.3747	39.6928	23.304	26.1589	30.2551	-0.0714154	0.6521	1	0.768736	0.00365	0.0236396	0.62839	0.0085	0.0484827	0.847078	5e-05	0.000510854	0.702602	0.00115	0.00729413	AKTPM/LOH & AKTPNull	Up-regulated	Up-regulated
1055	Nemf	ENSMUSG00000020982	43.5758	46.7831	52.4163	52.0634	47.7802	50.1271	44.9084	41.1989	49.1666	47.3492	43.6773	107.606	108.454	177.66	134.562	93.0413	99.8893	-0.135194	0.3676	1	1.44428	5e-05	0.000704079	1.15333	5e-05	0.000799132	1.58744	5e-05	0.000510854	1.29306	5e-05	0.000516629	AKTPM/LOH & AKTPNull	Up-regulated	Up-regulated
1056	S100pbp	ENSMUSG00000040928	5.0284	5.63539	7.10708	5.30045	5.67639	5.34505	5.14504	4.10091	4.13515	6.08959	5.05248	17.5583	25.3858	11.9621	19.2493	11.3877	14.5981	-0.121017	0.6019	1	1.6724	5e-05	0.000704079	1.35894	0.0007	0.00704028	1.7964	5e-05	0.000510854	1.48421	0.00015	0.0013454	AKTPM/LOH & AKTPNull	Up-regulated	Up-regulated
1057	Creld1	ENSMUSG00000030284	9.15339	6.22911	7.44252	9.96903	9.57742	8.73086	10.0462	7.28977	6.68594	11.4927	6.22887	22.3904	20.6125	22.52	29.3324	12.142	15.2891	-0.15467	0.435	1	1.20835	0.00015	0.00186109	0.976611	0.0005	0.00538153	1.36913	5e-05	0.000510854	1.13635	0.00015	0.0013454	AKTPM/LOH & AKTPNull	Up-regulated	Up-regulated
1058	Bambi	ENSMUSG00000024232	0.484613	0.993989	2.33444	1.73682	1.04023	0.958422	1.12636	1.99539	1.72077	1.23968	1.1671	1.47557	1.2782	31.8762	17.6781	4.4112	17.1979	0.12935	0.5126	1	2.47768	5e-05	0.000704079	2.68508	5e-05	0.000799132	2.3658	5e-05	0.000510854	2.56054	5e-05	0.000516629	AKTPM/LOH & AKTPNull	Up-regulated	Up-regulated
1059	Sema3a	ENSMUSG00000028883	0.110044	1.2126	0.846043	0.357755	0.1302	0.265139	0.384028	0.242378	0.338315	0.242106	0.125271	4.54541	5.69814	9.41752	7.7355	1.08651	6.74222	0.0175643	0.87745	1	2.62337	5e-05	0.000704079	2.33365	5e-05	0.000799132	2.61674	5e-05	0.000510854	2.32108	5e-05	0.000516629	AKTPM/LOH & AKTPNull	Up-regulated	Up-regulated
1060	Ccdc174	ENSMUSG00000034083	17.7795	19.1205	19.9832	23.3321	18.5459	19.1935	18.7292	19.8259	19.9694	23.3734	20.9937	57.9357	55.3341	71.6631	52.6938	45.9355	48.3876	0.020499	0.9401	1	1.62681	5e-05	0.000704079	1.26658	0.00225	0.0175241	1.614	0.0002	0.00166787	1.24999	0.0009	0.00598199	AKTPM/LOH & AKTPNull	Up-regulated	Up-regulated
1061	Prkd3	ENSMUSG00000024070	14.6944	13.8685	10.5947	12.0807	13.3433	9.17776	13.4629	10.3029	11.1369	12.0572	7.6205	23.0233	25.9719	26.1537	37.4493	20.0282	12.2575	-0.070774	0.68885	1	1.13286	5e-05	0.000704079	0.993773	0.0005	0.00538153	1.2096	5e-05	0.000510854	1.07001	5e-05	0.000516629	AKTPM/LOH & AKTPNull	Up-regulated	Up-regulated
1062	Lamp2	ENSMUSG00000016534	95.0058	119.821	123.834	122.313	72.2495	76.1291	75.8547	49.5787	67.196	107.955	59.1605	182.389	230.567	499.988	201.524	184.789	451.26	-0.319531	0.04485	0.69453	1.79845	5e-05	0.000704079	1.6577	5e-05	0.000799132	2.12821	5e-05	0.000510854	1.98001	5e-05	0.000516629	AKTPM/LOH & AKTPNull	Up-regulated	Up-regulated
1063	Calcoco1	ENSMUSG00000023055	11.0194	16.8785	7.78521	10.9691	5.9715	7.40451	7.58156	5.38399	4.46991	9.99812	4.72309	16.0635	27.4289	34.544	25.253	15.1979	27.2345	-0.292481	0.20635	1	1.63073	5e-05	0.000704079	1.40868	0.00015	0.00203273	1.93038	5e-05	0.000510854	1.7049	5e-05	0.000516629	AKTPM/LOH & AKTPNull	Up-regulated	Up-regulated
1064	Lrrc45	ENSMUSG00000025145	23.8188	24.2285	29.3459	21.6548	20.6197	21.2192	24.0669	23.0703	23.0782	17.242	18.589	24.5049	22.0575	67.3286	36.8848	32.4277	51.3384	0.00706784	0.96875	1	0.86571	0.0058	0.0335963	0.934601	0.0008	0.00786838	0.86898	0.0029	0.014653	0.930958	0.0001	0.000939904	AKTPM/LOH & AKTPNull	Up-regulated	Up-regulated
1065	Aldh3b2	ENSMUSG00000075296	2.82717	3.79966	1.40132	2.1047	1.07159	1.10021	1.14436	1.33972	1.62542	1.76122	0.669814	6.91103	2.2909	7.92804	4.21485	2.8244	9.53131	-0.0694616	0.77545	1	1.51251	0.0016	0.0126902	1.45637	0.0003	0.00354683	1.59243	0.00025	0.00201349	1.52732	5e-05	0.000516629	AKTPM/LOH & AKTPNull	Up-regulated	Up-regulated
1066	Dennd5a	ENSMUSG00000035901	5.13962	7.89832	5.93715	4.46959	7.8613	6.50694	6.54451	3.46954	5.94727	5.54993	3.62692	9.9849	13.2941	26.4031	20.653	11.6702	12.7763	-0.269845	0.1402	1	1.32733	5e-05	0.000704079	1.1801	5e-05	0.000799132	1.60308	5e-05	0.000510854	1.45405	5e-05	0.000516629	AKTPM/LOH & AKTPNull	Up-regulated	Up-regulated
1067	Pgam1	ENSMUSG00000011752	289.302	174.637	454.345	390.825	342.408	393.186	318.526	284.947	254.532	423.923	375.074	577.439	670.831	519.411	390.058	538.847	757.682	-0.17345	0.2194	1	0.737505	0.0039	0.0248332	0.619685	0.0053	0.0334955	0.916187	5e-05	0.000510854	0.795891	5e-05	0.000516629	AKTPM/LOH & AKTPNull	Up-regulated	Up-regulated
1068	Skil	ENSMUSG00000027660	11.55	10.5316	10.1657	12.2007	8.8448	9.55001	7.31448	7.74475	7.06232	13.9341	7.57882	17.1043	19.3854	43.6587	20.0162	16.7397	39.4868	-0.197996	0.3186	1	1.36115	5e-05	0.000704079	1.27585	0.0001	0.00144597	1.5675	5e-05	0.000510854	1.47571	5e-05	0.000516629	AKTPM/LOH & AKTPNull	Up-regulated	Up-regulated
1069	Sdc2	ENSMUSG00000022261	3.14526	1.76458	1.9733	1.98919	3.43174	2.1156	3.09891	0.831389	1.37267	0.286637	0.463233	0.130165	0.329556	42.0305	18.8909	4.70721	31.0114	-0.671999	0.06615	0.810729	2.10788	5e-05	0.000704079	2.48968	5e-05	0.000799132	2.79047	5e-05	0.000510854	3.16381	5e-05	0.000516629	AKTPM/LOH & AKTPNull	Up-regulated	Up-regulated
1070	Sptb	ENSMUSG00000021061	0.526095	1.02876	0.753222	0.531558	0.585942	0.662942	1.01773	0.581714	1.05002	0.272972	0.452243	1.53246	1.45948	36.0996	49.4597	1.59572	6.88301	0.0721859	0.8318	1	3.12806	5e-05	0.000704079	3.71347	5e-05	0.000799132	3.07365	5e-05	0.000510854	3.65124	5e-05	0.000516629	AKTPM/LOH & AKTPNull	Up-regulated	Up-regulated
1071	Ccdc112	ENSMUSG00000071855	3.79482	5.64493	1.99129	1.74894	3.27628	2.65683	3.76246	2.90542	3.84178	2.7834	3.79777	12.7195	13.3677	9.70058	8.7497	13.7799	7.02125	0.315458	0.26375	1	1.93845	5e-05	0.000704079	1.6384	0.00065	0.00666359	1.62972	0.00015	0.0013157	1.32709	0.00045	0.0034197	AKTPM/LOH & AKTPNull	Up-regulated	Up-regulated
1072	Metap2	ENSMUSG00000036112	174.107	183.661	185.618	141.488	230.858	222.866	174.02	176.038	199.808	249.758	253.054	694.308	865.135	970.326	617.517	610.704	757.14	0.0933534	0.7225	1	2.16338	5e-05	0.000704079	1.77458	5e-05	0.000799132	2.07416	5e-05	0.000510854	1.68418	5e-05	0.000516629	AKTPM/LOH & AKTPNull	Up-regulated	Up-regulated
1073	Tuba1a	ENSMUSG00000072235	4.54802	10.2618	5.32714	5.48174	2.45185	2.32264	2.99504	2.93853	3.1881	6.35865	2.44783	21.9006	25.29	57.3476	20.8123	31.9568	33.3383	0.0563782	0.8409	1	3.06483	5e-05	0.000704079	2.77936	5e-05	0.000799132	3.01992	5e-05	0.000510854	2.72528	5e-05	0.000516629	AKTPM/LOH & AKTPNull	Up-regulated	Up-regulated
1074	Akap17b	ENSMUSG00000059708	0.816897	0.460099	0.646819	0.727053	1.09819	1.18199	1.03719	1.11957	0.743067	0.926058	0.9488	1.82322	1.42161	5.87774	5.51616	1.29953	2.7107	-0.0314784	0.86955	1	1.03933	0.003	0.0204231	1.09259	0.0023	0.0177732	1.0791	0.00245	0.01276	1.12858	0.00045	0.0034197	AKTPM/LOH & AKTPNull	Up-regulated	Up-regulated
1075	Suv420h1	ENSMUSG00000045098	24.4718	23.3454	29.7267	24.604	22.6681	23.7397	21.7908	23.1855	23.5313	27.2277	26.5861	40.5012	41.3034	58.325	34.8397	52.0975	39.1033	0.0520081	0.806	1	1.02368	0.0021	0.0155861	0.83842	0.00715	0.0426314	0.978953	0.00025	0.00201349	0.789435	0.0046	0.0220556	AKTPM/LOH & AKTPNull	Up-regulated	Up-regulated
1076	Rps29	ENSMUSG00000034892	428.117	349.676	415.829	330.459	311.162	358.684	365.086	387.354	339.694	348.396	361.23	782.819	674.701	899.511	635.429	684.458	693.317	0.117556	0.4603	1	1.31288	5e-05	0.000704079	1.04686	5e-05	0.000799132	1.20265	5e-05	0.000510854	0.932838	5e-05	0.000516629	AKTPM/LOH & AKTPNull	Up-regulated	Up-regulated
1077	Pde1c	ENSMUSG00000004347	0.157833	0.386636	0.182077	0.0814438	0.0670901	0.0517288	0.107642	0.0606293	0.0606033	0.0996191	0.0387206	0.960177	0.99457	0.184903	0.426014	0.839904	0.628579	0.0089696	1	1	0.715595	5e-05	0.000704079	0.620361	5e-05	0.000799132	0.709827	5e-05	0.000510854	0.612533	5e-05	0.000516629	AKTPM/LOH & AKTPNull	Up-regulated	Up-regulated
1078	Plscr4	ENSMUSG00000032377	0.177211	0.0746863	0.0764036	0.12246	0.0868852	0.148977	0.159983	0.127953	0.0906851	0.257578	0.0787114	0.512757	0.53935	0.957322	0.0691412	0.167688	2.75942	0.0304358	0.6453	1	0.591504	0.0038	0.0243294	0.848406	0.00015	0.00203273	0.56629	0.0034	0.0166405	0.818189	0.0002	0.00172947	AKTPM/LOH & AKTPNull	Up-regulated	Up-regulated
1079	Ptn	ENSMUSG00000029838	2.13956	24.577	7.71896	3.56061	2.05678	6.6213	4.13913	0.636841	2.31739	0.447978	0.204412	39.1678	3.38937	281.623	267.819	9.67686	118.469	-0.99914	0.01185	0.344418	4.43806	5e-05	0.000704079	4.7597	5e-05	0.000799132	5.44833	5e-05	0.000510854	5.76537	5e-05	0.000516629	AKTPM/LOH & AKTPNull	Up-regulated	Up-regulated
1080	Smad5	ENSMUSG00000021540	8.41584	14.6121	12.6469	9.15775	11.797	12.1804	12.2294	11.4383	11.0909	12.719	12.0473	23.3857	21.0412	41.5352	32.3781	24.0951	20.7313	0.10504	0.5139	1	1.36391	0.0001	0.00129833	1.19092	0.0003	0.00354683	1.26656	5e-05	0.000510854	1.0903	5e-05	0.000516629	AKTPM/LOH & AKTPNull	Up-regulated	Up-regulated
1081	Smad6	ENSMUSG00000036867	0.445322	0.962589	3.50339	1.88556	1.27777	1.75423	2.90333	2.45189	1.2312	1.00808	0.274146	3.2383	2.54942	10.8615	3.76464	3.72404	10.5687	-0.0376417	0.8712	1	1.34047	0.0005	0.00504801	1.44081	5e-05	0.000799132	1.38952	0.00075	0.0050308	1.48042	5e-05	0.000516629	AKTPM/LOH & AKTPNull	Up-regulated	Up-regulated
1082	Rgl3	ENSMUSG00000040146	6.91261	5.81683	2.59272	2.73883	3.31081	3.3941	3.14324	0.592745	2.16641	3.57746	1.29977	14.586	17.919	1.5336	23.9492	5.46898	8.15723	-0.393828	0.09225	0.915493	1.67609	5e-05	0.000704079	1.74811	5e-05	0.000799132	2.06887	5e-05	0.000510854	2.1474	5e-05	0.000516629	AKTPM/LOH & AKTPNull	Up-regulated	Up-regulated
1083	Tenm3	ENSMUSG00000031561	0.0166842	0.118723	0.0452818	0.01594	0.0157563	0.0612074	0.0496845	0.0194953	0.0589251	0.00760602	0	0.225342	0.0662881	3.09069	3.24437	0.195513	0.989784	-0.00536748	1	1	1.03205	5e-05	0.000704079	1.28468	5e-05	0.000799132	1.04749	0.0107	0.0411322	1.29493	0.00835	0.0350649	AKTPM/LOH & AKTPNull	Up-regulated	Up-regulated
1084	Dixdc1	ENSMUSG00000032064	0.613988	1.11553	0.471892	1.26866	0.755204	0.661584	0.386519	0.228775	0.322979	0.739969	0.513789	4.31861	10.2073	7.72081	14.193	2.55594	3.74618	-0.396009	0.0734	0.845523	2.20494	5e-05	0.000704079	2.08227	5e-05	0.000799132	2.60173	5e-05	0.000510854	2.48255	5e-05	0.000516629	AKTPM/LOH & AKTPNull	Up-regulated	Up-regulated
1085	Phlpp1	ENSMUSG00000044340	6.49582	7.8885	6.39224	6.02939	8.68466	7.53856	7.47143	7.4454	7.36977	7.59689	5.01098	12.4145	14.0756	13.1692	24.4984	8.97104	7.96386	-0.0729668	0.67115	1	0.834721	0.0012	0.0101818	0.859012	0.00095	0.00899147	0.911713	0.00015	0.0013157	0.937116	0.0001	0.000939904	AKTPM/LOH & AKTPNull	Up-regulated	Up-regulated
1086	Zfp532	ENSMUSG00000042439	0.635582	5.49056	1.29051	0.837496	2.19731	1.31911	1.06888	1.3355	1.65282	1.23727	0.143139	2.12832	1.30727	32.5595	23.4741	2.53723	18.8196	-0.229299	0.33435	1	2.40995	5e-05	0.000704079	2.7414	5e-05	0.000799132	2.64931	5e-05	0.000510854	2.97307	5e-05	0.000516629	AKTPM/LOH & AKTPNull	Up-regulated	Up-regulated
1087	Anxa6	ENSMUSG00000018340	16.9085	19.0536	7.46282	10.742	12.9287	11.2103	12.4674	5.52675	13.1718	22.5583	10.7418	46.5115	43.2252	44.3301	121.806	23.9651	11.6304	0.142068	0.45865	1	1.93644	5e-05	0.000704079	2.13202	5e-05	0.000799132	1.79968	5e-05	0.000510854	1.99788	5e-05	0.000516629	AKTPM/LOH & AKTPNull	Up-regulated	Up-regulated
1088	Smc3	ENSMUSG00000024974	76.3609	83.1817	117.766	76.0807	84.9035	83.2756	83.8994	90.2138	91.7369	78.0067	82.9041	178.205	176.247	151.607	133.883	200.921	121.668	0.0731345	0.5986	1	1.13013	5e-05	0.000704079	0.931506	5e-05	0.000799132	1.06239	5e-05	0.000510854	0.861449	5e-05	0.000516629	AKTPM/LOH & AKTPNull	Up-regulated	Up-regulated
1089	Fzd1	ENSMUSG00000044674	3.8447	3.3495	2.74241	2.99576	2.01664	1.96346	2.6595	2.40483	2.37984	1.19113	2.03216	3.44322	4.01736	7.14371	6.48471	3.61817	4.43804	-0.0837102	0.6725	1	0.866948	0.0073	0.0400298	0.847097	0.0058	0.0361917	0.959315	0.00115	0.00711258	0.935438	0.0007	0.0048943	AKTPM/LOH & AKTPNull	Up-regulated	Up-regulated
1090	Rai14	ENSMUSG00000022246	13.3547	19.2423	17.7128	17.8384	17.0147	19.2311	20.9594	19.7943	26.5969	17.2655	20.0895	73.7956	70.3915	52.0012	86.9051	28.7424	55.4589	0.210781	0.1715	1	1.89255	5e-05	0.000704079	1.65412	5e-05	0.000799132	1.68786	5e-05	0.000510854	1.44911	5e-05	0.000516629	AKTPM/LOH & AKTPNull	Up-regulated	Up-regulated
1091	Rsl24d1	ENSMUSG00000032215	27.344	26.7197	25.1756	22.9335	28.2351	25.7138	29.8423	32.4184	35.5286	23.405	33.1773	139.971	137.371	113.861	98.1867	122.083	90.8413	0.265656	0.1672	1	2.39141	5e-05	0.000704079	2.01376	5e-05	0.000799132	2.13141	5e-05	0.000510854	1.7517	5e-05	0.000516629	AKTPM/LOH & AKTPNull	Up-regulated	Up-regulated
1092	Stx1a	ENSMUSG00000007207	4.82231	5.67728	6.17972	5.76118	7.07313	4.59056	5.40291	6.20557	7.14604	6.80172	6.4146	30.4204	27.9346	31.6536	30.9602	14.9835	26.4688	0.124504	0.7541	1	2.26171	0.0003	0.0032927	1.92487	0.0039	0.0264774	2.14403	5e-05	0.000510854	1.80451	0.0001	0.000939904	AKTPM/LOH & AKTPNull	Up-regulated	Up-regulated
1093	Srsf5	ENSMUSG00000021134	102.397	114.526	109.25	96.9142	156.234	129.872	114.768	116.605	119.86	170.961	173.741	459.934	498.461	520.751	354.649	531.874	324.96	0.131612	0.40675	1	2.02522	5e-05	0.000704079	1.69208	5e-05	0.000799132	1.89785	5e-05	0.000510854	1.56335	5e-05	0.000516629	AKTPM/LOH & AKTPNull	Up-regulated	Up-regulated
1094	Tcaf2	ENSMUSG00000029851	2.43109	1.41642	1.25917	3.06894	1.8799	2.86201	2.1206	3.50499	1.60837	2.54652	3.37933	1.31621	0.989738	18.094	8.33192	1.73139	20.8162	0.0174233	0.93225	1	1.12278	0.00195	0.0147628	1.68422	5e-05	0.000799132	1.11934	0.0003	0.0023428	1.66963	5e-05	0.000516629	AKTPM/LOH & AKTPNull	Up-regulated	Up-regulated
1095	Zfp516	ENSMUSG00000058881	4.77783	4.43902	3.48277	5.30485	5.82696	4.58394	5.9214	3.11658	4.2608	6.49296	3.73379	8.99481	10.9478	14.1635	13.0818	6.78332	10.9131	-0.127061	0.411	1	1.05286	5e-05	0.000704079	0.890519	0.00015	0.00203273	1.18596	5e-05	0.000510854	1.02169	5e-05	0.000516629	AKTPM/LOH & AKTPNull	Up-regulated	Up-regulated
1096	Kif20b	ENSMUSG00000024795	39.6612	43.0973	64.723	37.2152	38.3131	39.1921	42.3594	45.7582	44.8827	31.8521	35.4989	55.5873	80.1539	54.2793	59.6886	81.3714	51.3615	0.0708394	0.6314	1	0.802258	0.00265	0.0185925	0.768819	0.00115	0.0104133	0.735944	0.00065	0.00448126	0.701311	0.0006	0.00432731	AKTPM/LOH & AKTPNull	Up-regulated	Up-regulated
1097	Jarid2	ENSMUSG00000038518	17.4399	20.0315	18.4576	23.1559	16.295	18.6552	16.0748	18.5963	16.8959	20.1461	12.5167	22.6255	18.1799	101.336	48.0573	33.0393	80.3383	-0.186083	0.486	1	1.28402	0.0038	0.0243294	1.4681	0.00015	0.00203273	1.48211	0.0005	0.00359343	1.65668	5e-05	0.000516629	AKTPM/LOH & AKTPNull	Up-regulated	Up-regulated
1098	Daam1	ENSMUSG00000034574	14.1735	15.0011	14.6767	21.0973	15.5821	16.5987	15.3017	17.7514	13.9764	19.8195	15.781	20.0079	17.5382	64.133	36.7617	20.4516	57.2408	-0.0927262	0.53805	1	0.94072	0.0005	0.00504801	1.10208	5e-05	0.000799132	1.04431	5e-05	0.000510854	1.19793	5e-05	0.000516629	AKTPM/LOH & AKTPNull	Up-regulated	Up-regulated
1099	Mrps36	ENSMUSG00000061474	22.9943	22.2794	21.4031	21.5167	20.3736	24.9297	23.4121	24.2661	26.3096	34.5438	35.7071	60.8866	61.338	38.7116	51.432	42.8893	51.4785	0.366533	0.17965	1	1.32434	0.0021	0.0155861	1.13213	0.0046	0.0299629	0.962713	0.0071	0.0298919	0.769685	0.0239	0.0773497	AKTPM/LOH & AKTPNull	Up-regulated	Up-regulated
1100	Tgfa	ENSMUSG00000029999	13.9195	11.8604	14.5501	21.5927	19.7637	17.076	15.6328	11.0264	13.9568	19.2141	13.9886	26.0649	22.5484	47.2213	24.5308	29.9227	38.4496	-0.373497	0.01485	0.384301	0.748031	0.003	0.0204231	0.679764	0.004	0.0270235	1.12991	5e-05	0.000510854	1.05597	5e-05	0.000516629	AKTPM/LOH & AKTPNull	Up-regulated	Up-regulated
1101	Hivep1	ENSMUSG00000021366	11.3271	12.0302	9.90601	11.9651	10.7839	10.5631	10.2501	9.15152	8.67501	12.4796	8.97716	19.5086	22.4806	16.6612	19.7253	12.7708	21.8539	-0.145923	0.3026	1	0.84753	0.0006	0.00581817	0.698942	0.0011	0.0100729	0.998256	5e-05	0.000510854	0.848362	5e-05	0.000516629	AKTPM/LOH & AKTPNull	Up-regulated	Up-regulated
1102	Pld3	ENSMUSG00000003363	15.5547	12.6678	13.6025	13.87	10.6575	10.2053	10.2754	5.88471	7.86114	12.8694	7.73542	15.4666	17.8564	32.1468	27.0451	14.214	24.6769	-0.339007	0.0892	0.905584	0.919678	0.0019	0.014439	0.909918	0.0013	0.0114269	1.26669	5e-05	0.000510854	1.25324	5e-05	0.000516629	AKTPM/LOH & AKTPNull	Up-regulated	Up-regulated
1103	Plp2	ENSMUSG00000031146	51.9257	43.7033	46.3601	48.7248	49.2408	58.0969	55.6755	57.5727	52.3936	67.0763	71.6833	88.7231	105.664	75.3023	99.2011	67.8466	90.6833	0.229969	0.2129	1	0.868014	0.006	0.0345259	0.755404	0.00855	0.0486673	0.642651	0.0122	0.0456473	0.529802	0.02585	0.0818663	AKTPM/LOH & AKTPNull	Up-regulated	Up-regulated
1104	Rab11fip2	ENSMUSG00000040022	2.69111	3.02289	3.68707	1.66956	2.13993	3.74649	2.33292	2.38513	2.73512	2.41745	2.72528	6.61794	5.25403	10.9401	7.30427	6.83038	6.34145	0.00606748	0.98155	1	1.3447	0.00265	0.0185925	1.18698	0.00325	0.0229093	1.34608	0.00035	0.00265996	1.18434	0.0006	0.00432731	AKTPM/LOH & AKTPNull	Up-regulated	Up-regulated
1105	Jade3	ENSMUSG00000037315	9.68118	12.675	13.6761	9.31134	12.1274	12.2011	11.0382	10.4883	11.1031	11.7658	12.4557	15.5887	16.5285	33.163	16.9025	23.9984	23.3704	0.0244727	0.89775	1	0.959269	0.00465	0.0283687	0.91322	0.00175	0.0145489	0.942182	0.0013	0.00782762	0.891474	0.00035	0.00278298	AKTPM/LOH & AKTPNull	Up-regulated	Up-regulated
1106	Pcyt1b	ENSMUSG00000035246	2.14269	1.6024	0.955646	0.670098	2.17247	1.67547	0.95201	0.571457	0.719488	2.8565	0.859024	5.05401	1.89022	5.55165	15.6736	0.856795	2.715	-0.189236	0.47615	1	1.09489	0.00535	0.0315384	1.60847	0.0013	0.0114269	1.28764	0.0058	0.025469	1.80298	0.00085	0.00570489	AKTPM/LOH & AKTPNull	Up-regulated	Up-regulated
1107	Bnip2	ENSMUSG00000011958	17.2744	17.373	18.4502	19.9246	22.4292	22.5833	21.8404	16.5054	20.5796	22.5335	18.7818	38.0969	55.0311	71.6007	57.3748	35.9947	53.1152	-0.100993	0.7003	1	1.37517	0.0002	0.00235206	1.17988	0.00065	0.00666359	1.48231	5e-05	0.000510854	1.28507	5e-05	0.000516629	AKTPM/LOH & AKTPNull	Up-regulated	Up-regulated
1108	Smarca2	ENSMUSG00000024921	18.4313	40.1754	26.2865	16.5074	18.1285	15.635	20.7488	14.4387	11.5145	13.895	8.7287	41.5281	53.0949	52.2577	76.3135	46.7251	22.4014	-0.255686	0.347	1	1.57143	5e-05	0.000704079	1.52091	0.00065	0.00666359	1.83293	5e-05	0.000510854	1.78239	5e-05	0.000516629	AKTPM/LOH & AKTPNull	Up-regulated	Up-regulated
1109	Kitl	ENSMUSG00000019966	43.1679	75.9088	40.5847	67.607	59.6458	65.2156	38.2984	41.1658	42.39	65.4078	48.2453	100.696	102.041	90.5041	85.0047	65.5778	142.471	-0.431051	0.01575	0.395206	0.685729	0.00885	0.04647	0.639898	0.0067	0.0405613	1.12193	5e-05	0.000510854	1.0735	5e-05	0.000516629	AKTPM/LOH & AKTPNull	Up-regulated	Up-regulated
1110	Ptpra	ENSMUSG00000027303	22.5165	29.2636	24.428	24.6249	20.0686	20.6739	24.5204	21.6032	21.5938	20.6052	21.3589	43.7086	45.4274	45.1052	51.1427	34.1294	36.6651	0.0133804	0.9333	1	1.08567	5e-05	0.000704079	0.91077	0.0002	0.00257391	1.07951	5e-05	0.000510854	0.902434	5e-05	0.000516629	AKTPM/LOH & AKTPNull	Up-regulated	Up-regulated
1111	Pcm1	ENSMUSG00000031592	41.4484	43.3707	46.5672	47.4062	39.4811	36.8739	39.491	36.0403	36.8123	39.5364	30.9097	89.1135	90.9082	80.9112	78.7653	79.588	70.6648	-0.166043	0.24645	1	1.14242	5e-05	0.000704079	0.910947	5e-05	0.000799132	1.31494	5e-05	0.000510854	1.08073	5e-05	0.000516629	AKTPM/LOH & AKTPNull	Up-regulated	Up-regulated
1112	Klc1	ENSMUSG00000021288	44.1607	48.5647	48.9013	48.8256	37.3949	37.6306	58.3809	37.0556	58.7868	52.3993	26.6194	108.713	110.755	109.757	139.297	72.9086	87.3751	0.173791	0.6643	1	1.47052	0.00315	0.021217	1.29709	0.0069	0.0414811	1.30416	0.00815	0.0331758	1.12854	0.01585	0.0567838	AKTPM/LOH & AKTPNull	Up-regulated	Up-regulated
1113	Gm14391	ENSMUSG00000078903	1.73248	1.54782	1.97691	1.50756	2.03278	1.7698	1.87355	1.26921	1.3901	2.83866	1.94419	2.79199	3.70214	7.38163	3.90721	4.75901	4.66086	0.0512849	0.8434	1	1.06545	0.00385	0.0245596	1.00312	0.00315	0.0224218	1.02138	0.006	0.0261488	0.954521	0.00725	0.0316054	AKTPM/LOH & AKTPNull	Up-regulated	Up-regulated
1114	Slc46a3	ENSMUSG00000029650	1.06784	1.3037	0.626378	0.96339	0.767972	0.652099	0.739898	0.394358	0.642543	1.07815	0.823981	2.90219	3.18415	2.73302	3.34473	1.07169	3.58281	-0.046074	0.8559	1	1.18579	0.0041	0.0258128	1.0578	0.0048	0.0310169	1.23738	0.0091	0.0362356	1.10721	0.0114	0.0442342	AKTPM/LOH & AKTPNull	Up-regulated	Up-regulated
1115	Pik3c2a	ENSMUSG00000030660	44.0745	58.1442	37.5252	39.6559	39.6458	40.8159	41.1485	27.179	42.5887	47.3091	42.3345	50.1478	77.1696	59.6827	58.4957	62.2385	65.0663	0.00757778	0.9627	1	0.710926	0.0098	0.0501403	0.656107	0.00945	0.0521355	0.708094	0.0021	0.0113723	0.652338	0.0029	0.0153637	AKTPM/LOH & AKTPNull	Up-regulated	Up-regulated
1116	Mylip	ENSMUSG00000038175	0.680567	3.28543	0.851064	1.20603	0.918141	1.11054	2.08248	0.934252	1.6928	0.905341	0.523133	2.76901	3.3843	11.4115	15.1771	1.43038	5.42716	0.0989281	0.65505	1	1.74725	0.0001	0.00129833	2.04366	5e-05	0.000799132	1.66108	5e-05	0.000510854	1.95265	5e-05	0.000516629	AKTPM/LOH & AKTPNull	Up-regulated	Up-regulated
1117	Hmgn5	ENSMUSG00000031245	79.3309	89.8206	93.1043	76.4371	61.7977	66.4597	81.6918	85.0485	72.0772	57.5553	57.1186	109.157	106.526	141.884	126.925	129.037	91.9387	0.0543857	0.73565	1	0.870973	0.00125	0.0104977	0.795835	0.00115	0.0104133	0.824759	0.00025	0.00201349	0.745631	0.0005	0.00371738	AKTPM/LOH & AKTPNull	Up-regulated	Up-regulated
1118	Il6ra	ENSMUSG00000027947	0.410619	1.14934	0.187873	0.687905	0.328839	0.367814	0.290546	0.0929898	0.328135	0.235257	0.558036	1.20682	1.74101	9.40769	18.8564	0.317893	2.46178	-0.166347	0.21365	1	1.81315	5e-05	0.000704079	2.52746	5e-05	0.000799132	1.98983	5e-05	0.000510854	2.70182	5e-05	0.000516629	AKTPM/LOH & AKTPNull	Up-regulated	Up-regulated
1119	Myef2	ENSMUSG00000027201	36.3156	40.4678	47.5974	41.9349	54.6437	53.4936	45.9521	46.0102	52.4195	49.529	54.6365	108.6	111.106	109.783	96.7964	122.381	74.7348	-0.00217627	0.98975	1	1.20402	5e-05	0.000704079	0.994726	5e-05	0.000799132	1.21131	5e-05	0.000510854	1.0004	5e-05	0.000516629	AKTPM/LOH & AKTPNull	Up-regulated	Up-regulated
1120	Mef2d	ENSMUSG00000001419	21.9517	21.7704	18.4107	20.6434	23.9101	24.4365	20.9737	21.7232	22.3653	32.6592	33.0587	51.3473	77.0575	37.5573	65.7379	38.3113	53.6035	0.186173	0.55165	1	1.32638	0.0049	0.0295331	1.20093	0.004	0.0270235	1.14285	0.00595	0.0259553	1.01925	0.01595	0.0570082	AKTPM/LOH & AKTPNull	Up-regulated	Up-regulated
1121	Hbp1	ENSMUSG00000002996	35.3464	39.1911	35.3512	42.3254	24.2602	26.3739	23.6419	19.8839	18.6424	35.8141	20.9672	48.4547	68.1496	119.177	80.5834	56.4183	88.9124	-0.363813	0.0652	0.810241	1.37487	5e-05	0.000704079	1.2941	5e-05	0.000799132	1.7477	5e-05	0.000510854	1.66174	5e-05	0.000516629	AKTPM/LOH & AKTPNull	Up-regulated	Up-regulated
1122	Mtfr1	ENSMUSG00000027601	36.455	34.582	35.28	35.7349	34.9147	36.6666	34.4621	40.1992	37.5648	37.0055	38.3293	60.2555	76.8542	43.0486	80.8925	41.7941	57.9146	0.0730483	0.6515	1	0.825185	0.0026	0.018343	0.778443	0.00255	0.0192106	0.756161	0.0011	0.00685525	0.710075	0.00095	0.0062299	AKTPM/LOH & AKTPNull	Up-regulated	Up-regulated
1123	Setd5	ENSMUSG00000034269	40.4161	35.8861	44.9409	49.9343	44.017	42.118	40.1513	39.3594	39.5913	55.5383	42.1619	67.9696	68.2523	97.5931	83.5191	61.0245	75.6052	-0.0579848	0.71035	1	0.84046	0.0007	0.00659575	0.723268	0.00385	0.0262282	0.905751	5e-05	0.000510854	0.785127	5e-05	0.000516629	AKTPM/LOH & AKTPNull	Up-regulated	Up-regulated
1124	Ubxn7	ENSMUSG00000053774	9.60888	9.30435	10.5094	11.6129	9.75205	10.6914	8.74522	8.00041	8.73698	13.6964	10.1907	11.1392	13.8799	26.8842	18.228	14.6663	21.1293	-0.0982248	0.5251	1	0.704812	0.0074	0.040467	0.740338	0.00245	0.0186505	0.810753	0.0002	0.00166787	0.841844	5e-05	0.000516629	AKTPM/LOH & AKTPNull	Up-regulated	Up-regulated
1125	Dip2c	ENSMUSG00000048264	5.00084	4.76486	6.27437	5.81148	4.10976	3.66096	4.45058	3.60971	3.35614	5.20888	3.02492	6.03659	6.95026	16.1031	10.3831	7.6099	11.974	-0.162671	0.33115	1	0.999766	0.001	0.00881652	1.02669	0.0001	0.00144597	1.17132	5e-05	0.000510854	1.1925	5e-05	0.000516629	AKTPM/LOH & AKTPNull	Up-regulated	Up-regulated
1126	Zfp60	ENSMUSG00000037640	5.35224	7.10604	6.37573	5.77639	4.97431	5.32046	5.51219	4.05463	3.86628	5.05309	5.14727	8.28331	9.40721	23.9353	13.7466	14.3474	13.2497	-0.147055	0.5945	1	1.27447	0.0008	0.0073498	1.25261	0.00045	0.00493963	1.43085	0.00015	0.0013157	1.40355	0.0001	0.000939904	AKTPM/LOH & AKTPNull	Up-regulated	Up-regulated
1127	Rps7	ENSMUSG00000061477	548.806	520.568	642.501	596.956	487.572	477.022	518.245	528.39	533.278	529.323	507.603	894.17	848.263	1109.79	990.2	852.806	793.309	0.0130119	0.92795	1	0.944392	0.00015	0.00186109	0.794974	0.00025	0.00308237	0.93931	5e-05	0.000510854	0.786241	5e-05	0.000516629	AKTPM/LOH & AKTPNull	Up-regulated	Up-regulated
1128	Ror1	ENSMUSG00000035305	0.0205488	0.202224	0.0667938	0.0472667	0.0734306	0.0834944	0.104372	0.0156875	0.100701	0.00802676	0	0.100106	0.0774399	3.15576	2.82137	0.576134	1.19411	-0.0306721	1	1	0.969447	5e-05	0.000704079	1.26352	5e-05	0.000799132	1.00949	0.00015	0.0013157	1.29813	0.00025	0.0020882	AKTPM/LOH & AKTPNull	Up-regulated	Up-regulated
1129	Atp8b2	ENSMUSG00000060671	1.36128	7.60919	2.11172	1.5639	2.50291	1.99269	2.09485	0.677579	1.79968	1.97722	1.69074	2.83004	10.1314	41.2919	84.9781	5.94928	7.59487	-0.187423	0.50325	1	2.68172	5e-05	0.000704079	3.53425	5e-05	0.000799132	2.87866	5e-05	0.000510854	3.73056	5e-05	0.000516629	AKTPM/LOH & AKTPNull	Up-regulated	Up-regulated
1130	Bmf	ENSMUSG00000040093	1.03713	2.04312	2.23378	2.02901	0.58356	0.669697	0.569387	0.399462	0.196997	1.02825	0.861743	0.338386	0.524149	10.8091	10.1389	1.78526	5.61794	-0.376455	0.08685	0.902792	1.21887	0.0056	0.0326951	1.74239	0.00015	0.00203273	1.60581	5e-05	0.000510854	2.1229	5e-05	0.000516629	AKTPM/LOH & AKTPNull	Up-regulated	Up-regulated
1131	Hs3st3b1	ENSMUSG00000070407	0.945036	3.60565	3.56591	6.08932	3.44022	3.88818	5.02608	3.92871	2.96093	3.52245	1.48584	18.1013	31.3467	53.9125	68.1022	5.59236	33.5036	-0.319924	0.09465	0.920614	2.74725	5e-05	0.000704079	2.79204	5e-05	0.000799132	3.07587	5e-05	0.000510854	3.11831	5e-05	0.000516629	AKTPM/LOH & AKTPNull	Up-regulated	Up-regulated
1132	Arid4b	ENSMUSG00000039219	21.8817	23.7459	24.3792	24.1452	19.9618	20.1902	20.2666	18.4938	20.5783	22.9265	18.3915	36.5229	40.9934	62.1496	42.5328	38.5716	47.8329	-0.0815988	0.77195	1	1.15198	0.0045	0.0277074	1.01026	0.0085	0.0484827	1.24146	0.00055	0.00388244	1.09537	0.00155	0.00926626	AKTPM/LOH & AKTPNull	Up-regulated	Up-regulated
1133	Phkb	ENSMUSG00000036879	14.8311	20.0347	17.1872	19.7382	16.2033	13.459	14.8495	13.8203	10.6579	18.4059	13.7192	35.2853	26.6653	33.1265	51.838	21.3995	23.8006	-0.187821	0.36425	1	0.981404	0.00115	0.00987136	0.976141	0.0007	0.00704028	1.17675	5e-05	0.000510854	1.16959	5e-05	0.000516629	AKTPM/LOH & AKTPNull	Up-regulated	Up-regulated
1134	Smad9	ENSMUSG00000027796	0.0732422	0.02553	0.19359	0.159029	0.0577431	0.075347	0.12376	0.366024	0.17888	0.144097	0.106857	0.0209496	0.0195988	2.21042	0.112013	0.643154	4.09253	0.11045	0.1125	0.966122	0.66162	0.0005	0.00504801	1.26611	5e-05	0.000799132	0.561781	0.0042	0.0196354	1.15654	5e-05	0.000516629	AKTPM/LOH & AKTPNull	Up-regulated	Up-regulated
1135	Thsd7a	ENSMUSG00000032625	0.259004	0.319678	0.131202	0.0820194	0.117703	0.198827	0.545843	0.276354	0.838395	0.359928	0.500187	1.34663	0.988392	0.31616	2.84215	0.220571	0.865948	0.409813	0.0038	0.169326	0.770388	0.0016	0.0126902	1.04875	5e-05	0.000799132	0.372087	0.12865	0.262731	0.647456	0.00895	0.0368852	AKTPM/LOH & AKTPNull	Up-regulated	Up-regulated
1136	H1fx	ENSMUSG00000044927	2.68021	3.32373	2.23757	0.814807	2.21792	1.62917	3.56353	1.06577	2.90075	1.02069	0.805211	1.33098	1.27921	30.4598	14.8459	6.9656	23.0696	0.166993	0.54665	1	2.23778	0.00095	0.00843419	2.67928	5e-05	0.000799132	2.08661	0.00075	0.0050308	2.51697	5e-05	0.000516629	AKTPM/LOH & AKTPNull	Up-regulated	Up-regulated
1137	Mapk4	ENSMUSG00000024558	0.41466	0.4837	0.701329	0.864992	0.279171	0.695994	0.453694	0.252088	0.22466	0.240603	0.149012	0.443208	0.399703	9.86776	5.31754	2.30221	6.26076	-0.351914	0.00545	0.211356	1.49494	5e-05	0.000704079	1.82922	5e-05	0.000799132	1.85564	5e-05	0.000510854	2.18238	5e-05	0.000516629	AKTPM/LOH & AKTPNull	Up-regulated	Up-regulated
1138	Slc30a9	ENSMUSG00000029221	112.268	106.745	148.701	139.138	102.072	128.333	113.018	99.2232	102.52	104.549	100.702	344.923	325.714	527.399	457.905	327.131	278.545	-0.237399	0.4546	1	1.75933	0.0021	0.0155861	1.55943	0.003	0.0216782	2.00561	5e-05	0.000510854	1.8021	5e-05	0.000516629	AKTPM/LOH & AKTPNull	Up-regulated	Up-regulated
1139	Acadl	ENSMUSG00000026003	91.4868	82.5467	62.997	91.3609	69.5776	61.0611	71.7585	56.5858	72.6757	84.8612	80.2898	116.99	113.992	113.233	194.095	70.3862	113.241	-0.0100364	0.9488	1	0.707781	0.0059	0.0340486	0.803623	0.0011	0.0100729	0.725353	0.00045	0.00328164	0.819858	0.0001	0.000939904	AKTPM/LOH & AKTPNull	Up-regulated	Up-regulated
1140	Trip11	ENSMUSG00000021188	16.8138	19.8966	21.2039	17.3906	19.2334	18.0103	17.8786	15.7747	16.1116	18.5129	15.6228	30.4622	21.2514	41.1757	34.4666	30.3874	26.1028	-0.107013	0.5426	1	0.803198	0.0028	0.0194305	0.744725	0.00665	0.0402763	0.918109	5e-05	0.000510854	0.855636	5e-05	0.000516629	AKTPM/LOH & AKTPNull	Up-regulated	Up-regulated
1141	Rnase1	ENSMUSG00000035896	2.87326	25.1432	7.46261	2.77455	1.91473	2.91549	10.1049	6.96276	2.53181	3.39095	3.59367	18.9641	12.6864	11.5579	85.8511	7.74901	7.54133	0.835928	0.0191	0.439365	2.19938	5e-05	0.000704079	3.34344	5e-05	0.000799132	1.37713	0.00555	0.0245889	2.52021	5e-05	0.000516629	AKTPM/LOH & AKTPNull	Up-regulated	Up-regulated
1142	Eml1	ENSMUSG00000058070	2.04667	2.94829	6.26493	10.3421	7.68184	8.63016	11.3812	4.75582	6.68445	8.46456	0.863738	53.4308	46.0999	59.9577	47.3992	26.1752	63.0093	-0.414835	0.04	0.666188	2.52712	5e-05	0.000704079	2.27496	5e-05	0.000799132	2.94953	5e-05	0.000510854	2.69324	5e-05	0.000516629	AKTPM/LOH & AKTPNull	Up-regulated	Up-regulated
1143	9330182L06Rik	ENSMUSG00000056004	0.363216	0.120345	0.237741	0.2131	0.0997655	0.162976	0.107751	0.168181	0.0845406	0.202128	0.0623648	0.147916	0.33874	2.81704	9.18034	0.324539	0.257886	-0.0418276	0.52085	1	0.853889	0.0032	0.0214402	1.90726	5e-05	0.000799132	0.903598	0.0007	0.00476213	1.95657	5e-05	0.000516629	AKTPM/LOH & AKTPNull	Up-regulated	Up-regulated
1144	Pcdh18	ENSMUSG00000037892	0.119408	0.107744	0.167452	0.0884149	0.060588	0.142851	0.0649702	0.0631034	0.117539	0.0719208	0.0848918	1.58957	2.06107	1.59896	0.718179	1.59145	2.17039	-0.0215887	1	1	1.35823	5e-05	0.000704079	1.19592	5e-05	0.000799132	1.38524	0.0007	0.00476213	1.21841	0.0001	0.000939904	AKTPM/LOH & AKTPNull	Up-regulated	Up-regulated
1145	Mios	ENSMUSG00000042447	12.0724	13.5978	14.4431	16.3668	16.8659	17.9889	15.8474	16.5569	19.1167	16.6936	20.3371	26.4021	22.8805	41.1188	27.8751	26.5043	34.0004	0.0565235	0.74865	1	0.85202	0.0028	0.0194305	0.792153	0.0031	0.0222148	0.803507	0.00095	0.00607589	0.739159	0.0014	0.00853677	AKTPM/LOH & AKTPNull	Up-regulated	Up-regulated
1146	Gm21897	ENSMUSG00000094472	1.6832	1.60444	1.68001	1.27376	1.09904	2.17907	1.69829	0.960422	1.75959	2.48705	1.43011	7.4188	5.90729	14.3849	8.3877	8.99343	7.60705	0.0868736	0.7542	1	2.06855	0.0012	0.0101818	1.92035	0.0001	0.00144597	1.99165	0.0012	0.00736279	1.83721	5e-05	0.000516629	AKTPM/LOH & AKTPNull	Up-regulated	Up-regulated
1147	Artn	ENSMUSG00000028539	0.988047	0.547744	0.345112	2.44295	0.219274	0.4463	0.68051	0.28643	0.490096	0.679744	0.538573	8.19357	8.06613	5.85192	23.9398	1.35873	4.29297	-0.408096	0.1337	1	2.09845	0.00135	0.0111172	2.45364	0.00025	0.00308237	2.51205	5e-05	0.000510854	2.86875	5e-05	0.000516629	AKTPM/LOH & AKTPNull	Up-regulated	Up-regulated
1148	Ttbk2	ENSMUSG00000090100	2.7887	3.89556	2.73781	3.54102	2.61593	3.36601	3.65074	2.57416	2.7667	3.07165	2.88487	6.86063	6.20357	13.7442	13.0324	6.22271	7.46343	-0.0625734	0.7781	1	1.30148	0.0006	0.00581817	1.2842	0.00105	0.00969863	1.3734	5e-05	0.000510854	1.35216	5e-05	0.000516629	AKTPM/LOH & AKTPNull	Up-regulated	Up-regulated
1149	Rpl37	ENSMUSG00000041841	158.702	121.309	135.059	138.156	106.571	121.692	137.532	147.096	131.34	128.109	136.86	408.996	343.509	390.033	330.878	348.067	320.805	0.161267	0.3029	1	1.71457	5e-05	0.000704079	1.47991	5e-05	0.000799132	1.56111	5e-05	0.000510854	1.32259	5e-05	0.000516629	AKTPM/LOH & AKTPNull	Up-regulated	Up-regulated
1150	Dsel	ENSMUSG00000038702	1.22361	0.760436	1.73461	1.19656	1.51893	2.04532	1.22204	0.822415	1.56892	0.82412	0.608378	0.386982	0.48702	27.4103	9.58269	5.28154	30.3461	-0.362295	0.1415	1	2.00807	5e-05	0.000704079	2.66902	5e-05	0.000799132	2.38114	5e-05	0.000510854	3.03142	5e-05	0.000516629	AKTPM/LOH & AKTPNull	Up-regulated	Up-regulated
1151	Cadps	ENSMUSG00000054423	0.0431749	1.26204	3.65252	0.726827	0.0811365	1.11652	0.616558	0.305191	0.915944	0.268058	0.122278	0.284713	0.242499	32.0251	34.4566	0.317675	18.7783	-0.182536	0.28975	1	2.83546	5e-05	0.000704079	3.55981	5e-05	0.000799132	3.03292	5e-05	0.000510854	3.74816	5e-05	0.000516629	AKTPM/LOH & AKTPNull	Up-regulated	Up-regulated
1152	Fermt2	ENSMUSG00000037712	0.334061	2.84617	2.79616	1.09008	1.67554	1.32709	1.86393	0.475298	1.68088	0.36095	0.184036	1.32789	1.23565	89.2413	70.8689	8.2915	54.6624	-0.307639	0.1894	1	3.73284	5e-05	0.000704079	4.31019	5e-05	0.000799132	4.05412	5e-05	0.000510854	4.62244	5e-05	0.000516629	AKTPM/LOH & AKTPNull	Up-regulated	Up-regulated
1153	Fam84a	ENSMUSG00000020607	11.6278	18.1657	19.0682	22.7817	10.7163	18.6475	8.30769	10.1678	12.1927	14.2606	13.3184	31.9147	16.4223	82.1418	62.6644	17.1263	74.6915	-0.532172	0.00235	0.129077	1.31963	5e-05	0.000704079	1.55705	5e-05	0.000799132	1.86379	5e-05	0.000510854	2.09344	5e-05	0.000516629	AKTPM/LOH & AKTPNull	Up-regulated	Up-regulated
1154	Gad2	ENSMUSG00000026787	0.168946	0.136074	0.011907	0.100353	0.0803848	0.0129234	0.0239365	0.00261595	0.00251155	0.00312704	0	0.199974	0.134061	3.77017	10.9458	0.130242	0.695932	-0.0811	1	1	1.1396	5e-05	0.000704079	2.24015	5e-05	0.000799132	1.2299	0.1488	0.291368	2.32869	0.16475	0.312134	AKTPM/LOH & AKTPNull	Up-regulated	Up-regulated
1155	Ammecr1	ENSMUSG00000042225	11.1084	10.4887	16.1867	11.244	14.6866	13.8874	13.1915	12.3105	13.569	14.7306	14.9169	22.4347	24.2603	50.0907	25.9499	23.5992	52.9451	0.0528713	0.7479	1	1.2814	5e-05	0.000704079	1.34044	5e-05	0.000799132	1.23616	5e-05	0.000510854	1.29011	5e-05	0.000516629	AKTPM/LOH & AKTPNull	Up-regulated	Up-regulated
1156	Ubr5	ENSMUSG00000037487	37.6473	38.6016	41.6855	41.198	38.5367	37.7566	38.6648	40.2567	41.5808	42.9251	35.2255	50.9027	55.3812	74.5924	61.8778	54.5545	59.1176	0.0254329	0.85115	1	0.683154	0.00355	0.0231961	0.607454	0.00485	0.0312815	0.664736	0.00075	0.0050308	0.585544	0.00165	0.00972438	AKTPM/LOH & AKTPNull	Up-regulated	Up-regulated
1157	Pja2	ENSMUSG00000024083	23.5593	20.4292	22.1417	29.1036	23.7187	22.5118	19.5248	15.4327	15.0442	25.2421	16.8661	32.8007	43.4366	42.7072	52.7906	25.888	40.7857	-0.422993	0.0101	0.31102	0.71625	0.0071	0.039303	0.6871	0.0062	0.0381192	1.14499	5e-05	0.000510854	1.11466	5e-05	0.000516629	AKTPM/LOH & AKTPNull	Up-regulated	Up-regulated
1158	Gm7298	ENSMUSG00000108022	0.0110877	0.205686	0.00372105	0.0360074	0	0.00757342	0	0	0.00940551	0	0	0.139954	0.0747825	5.29676	19.8478	0.146625	0.68776	-0.0180973	1	1	1.46268	0.0057	0.0331406	2.99303	0.009	0.0504183	1.4933	0.2507	0.414648	3.02031	0.2507	0.414573	AKTPM/LOH & AKTPNull	Up-regulated	Up-regulated
1159	Grb10	ENSMUSG00000020176	1.88497	1.21586	4.61279	12.627	2.48093	3.39347	2.52631	3.35747	7.29922	10.5556	12.6367	51.015	21.613	1.97572	58.5647	0.631611	45.0292	0.214969	0.3205	1	1.95307	5e-05	0.000704079	2.3609	5e-05	0.000799132	1.74955	5e-05	0.000510854	2.15394	5e-05	0.000516629	AKTPM/LOH & AKTPNull	Up-regulated	Up-regulated
1160	Plagl1	ENSMUSG00000019817	1.50568	7.43037	2.03221	1.15215	4.31765	1.63199	3.39519	2.21181	4.56408	2.83492	2.47602	19.9781	23.6864	15.4585	72.8519	2.46342	14.4227	0.285675	0.166	1	2.70142	5e-05	0.000704079	3.24757	5e-05	0.000799132	2.42071	5e-05	0.000510854	2.97052	5e-05	0.000516629	AKTPM/LOH & AKTPNull	Up-regulated	Up-regulated
1161	Sema6c	ENSMUSG00000038777	0.259279	0.443725	0.256517	0.0680577	0.0613464	0.185154	0.11952	0.29009	0.106457	0.352442	0.125593	0.213245	0.392062	4.23541	1.81396	0.687815	4.77176	0.119153	0.19255	1	1.23268	0.00095	0.00843419	1.6506	5e-05	0.000799132	1.12622	0.0036	0.0173623	1.53407	5e-05	0.000516629	AKTPM/LOH & AKTPNull	Up-regulated	Up-regulated
1162	Slc7a8	ENSMUSG00000022180	0.0616016	0.232519	0.257582	0.209692	0.0989746	0.194736	0.26236	0.0694437	0.575577	0.168768	0.174416	0.606545	0.572404	69.4046	72.9941	4.15727	35.2958	0.0986205	0.25885	1	4.36398	5e-05	0.000704079	5.07574	5e-05	0.000799132	4.28651	5e-05	0.000510854	4.98529	5e-05	0.000516629	AKTPM/LOH & AKTPNull	Up-regulated	Up-regulated
1163	Rpl36al	ENSMUSG00000049751	88.4107	73.653	94.613	92.2942	105.097	95.3482	99.4948	99.6481	103.401	92.9343	93.2038	161.523	216.968	185.897	206.897	176.406	145.968	0.0076993	0.96985	1	1.02512	0.0011	0.00951813	0.889157	0.0033	0.0231789	1.02235	0.00025	0.00201349	0.885598	0.00095	0.0062299	AKTPM/LOH & AKTPNull	Up-regulated	Up-regulated
1164	Chd6	ENSMUSG00000057133	12.0819	14.4793	14.7479	10.6941	9.92426	9.41208	9.15092	6.75988	5.94574	11.0062	4.17621	10.9409	15.7102	33.9537	29.4691	20.0195	18.5694	-0.386983	0.12895	0.996743	0.998264	0.0068	0.0380947	1.14502	0.00065	0.00666359	1.39247	5e-05	0.000510854	1.53561	5e-05	0.000516629	AKTPM/LOH & AKTPNull	Up-regulated	Up-regulated
1165	2610008E11Rik	ENSMUSG00000060301	4.60399	7.46951	5.34861	4.28644	2.72439	3.25682	3.41721	3.25643	2.50113	2.3059	2.19132	4.90704	5.84571	16.4621	9.60079	10.4037	10.3034	-0.241771	0.32385	1	1.22754	0.0027	0.0188865	1.3606	0.0005	0.00538153	1.47882	0.0001	0.000945845	1.60535	5e-05	0.000516629	AKTPM/LOH & AKTPNull	Up-regulated	Up-regulated
1166	Gm21092	ENSMUSG00000095403	5.40745	4.60122	8.81264	8.89344	9.20926	8.67871	4.73253	4.75377	4.52932	15.222	7.54038	32.2187	41.8667	53.543	47.774	30.9212	35.2471	-0.241612	0.21695	1	2.20263	5e-05	0.000704079	2.0138	5e-05	0.000799132	2.44861	5e-05	0.000510854	2.25841	5e-05	0.000516629	AKTPM/LOH & AKTPNull	Up-regulated	Up-regulated
1167	Zfhx3	ENSMUSG00000038872	6.85079	8.77586	6.41981	6.74162	7.66504	7.32575	7.39967	6.30723	6.5203	8.31868	4.33803	10.0445	8.9857	14.3581	12.0508	9.28356	12.7107	-0.118427	0.40165	1	0.623138	0.00815	0.0435466	0.620869	0.003	0.0216782	0.747739	0.00045	0.00328164	0.742038	5e-05	0.000516629	AKTPM/LOH & AKTPNull	Up-regulated	Up-regulated
1168	Mtmr2	ENSMUSG00000031918	48.5583	43.9211	53.6317	56.3352	56.0344	53.6032	49.7335	47.9155	52.7989	57.8495	62.6265	74.3564	81.0099	101.445	82.2974	77.4839	87.8497	-0.0231553	0.876	1	0.696799	0.00485	0.0293329	0.608825	0.00925	0.0514017	0.726762	0.00055	0.00388244	0.635804	0.00065	0.00462956	AKTPM/LOH & AKTPNull	Up-regulated	Up-regulated
1169	Ubap2l	ENSMUSG00000042520	103.124	121.591	126.218	103.497	132.68	124.59	115.798	117.265	124.846	139.393	127.995	216.913	266.411	240.094	227.39	226.12	214.972	0.0625568	0.77035	1	1.08349	0.0007	0.00659575	0.925141	0.00255	0.0192106	1.02533	0.0002	0.00166787	0.865916	0.0008	0.00544111	AKTPM/LOH & AKTPNull	Up-regulated	Up-regulated
1170	Glg1	ENSMUSG00000003316	42.4272	43.3789	48.9927	47.9619	36.703	35.7669	41.3858	37.6707	31.6341	40.4035	29.8308	56.1358	66.4094	93.2185	72.093	67.1717	71.6765	-0.142549	0.3654	1	0.89557	0.0002	0.00235206	0.832609	0.0003	0.00354683	1.04619	5e-05	0.000510854	0.978965	5e-05	0.000516629	AKTPM/LOH & AKTPNull	Up-regulated	Up-regulated
1171	Pfn2	ENSMUSG00000027805	2.45253	4.49875	2.25231	5.92679	3.23973	3.76442	1.89994	1.04732	1.89281	3.89277	3.98557	3.01767	6.84715	62.648	243.507	4.21681	13.9108	-0.578101	0.08515	0.900657	2.25647	5e-05	0.000704079	4.10563	5e-05	0.000799132	2.84649	5e-05	0.000510854	4.69346	5e-05	0.000516629	AKTPM/LOH & AKTPNull	Up-regulated	Up-regulated
1172	Rnf122	ENSMUSG00000039328	1.45156	2.74012	0.79112	0.643097	0.599364	0.78759	1.04512	0.330253	0.421913	0.531425	0.256769	2.44344	3.29788	4.8536	4.69053	4.20254	1.8863	-0.145286	0.4052	1	1.47316	0.0002	0.00235206	1.47851	0.0001	0.00144597	1.62427	5e-05	0.000510854	1.62728	0.0001	0.000939904	AKTPM/LOH & AKTPNull	Up-regulated	Up-regulated
1173	AW549877	ENSMUSG00000041935	9.01798	10.3982	10.8663	10.836	11.6342	11.7076	8.79055	8.46713	9.30739	15.151	12.2394	13.9703	20.0059	24.0416	20.4263	15.3004	22.4194	-0.0650896	0.7215	1	0.78555	0.0085	0.0450552	0.757405	0.0058	0.0361917	0.855809	0.00145	0.0085166	0.825766	0.00055	0.0040302	AKTPM/LOH & AKTPNull	Up-regulated	Up-regulated
1174	Dgka	ENSMUSG00000025357	17.656	16.9308	15.9806	19.6165	16.3247	16.7602	9.97376	10.1143	12.4687	15.9559	10.628	26.9889	23.7352	162.844	271.341	28.6333	61.79	-0.527872	0.00475	0.194288	1.98962	5e-05	0.000704079	2.76207	5e-05	0.000799132	2.52897	5e-05	0.000510854	3.29724	5e-05	0.000516629	AKTPM/LOH & AKTPNull	Up-regulated	Up-regulated
1175	Chst11	ENSMUSG00000034612	4.57368	6.09787	10.2949	2.39753	5.54216	5.37749	7.84566	2.81098	6.93193	5.30013	2.58719	7.1889	6.66925	17.1082	14.893	11.1197	10.2132	0.164828	0.35315	1	1.11079	0.0004	0.0041928	1.30412	5e-05	0.000799132	0.954015	0.00035	0.00265996	1.14382	5e-05	0.000516629	AKTPM/LOH & AKTPNull	Up-regulated	Up-regulated
1176	Bmp4	ENSMUSG00000021835	0.695393	0.980325	11.7577	11.8565	2.23208	2.35188	3.6009	6.9432	3.46294	3.79287	0.278936	4.74915	2.93687	107.545	39.3908	11.0472	185.39	-0.48887	0.0983	0.936657	2.60232	5e-05	0.000704079	3.65348	5e-05	0.000799132	3.10904	5e-05	0.000510854	4.14212	5e-05	0.000516629	AKTPM/LOH & AKTPNull	Up-regulated	Up-regulated
1177	Fgf9	ENSMUSG00000021974	0.81273	0.112477	0.412305	0.0779275	0.371558	0.678315	0.205759	0.0881488	0.227695	0.264593	0	2.54053	3.97575	0.472781	2.33506	1.21279	4.27015	-0.24834	0.1675	1	1.33996	0.0024	0.0172986	1.41325	0.0034	0.0237124	1.585	0.0294	0.0891892	1.66126	0.0215	0.0714343	AKTPM/LOH & AKTPNull	Up-regulated	Up-regulated
1178	Vav3	ENSMUSG00000033721	8.15972	6.96992	3.1711	2.43673	0.528414	1.21993	1.01438	1.16343	1.81571	2.3303	1.61529	25.7737	41.2289	20.5049	61.7518	1.35797	36.9482	0.115405	0.8128	1	3.72763	5e-05	0.000704079	3.88257	5e-05	0.000799132	3.62062	0.0001	0.000945845	3.77457	5e-05	0.000516629	AKTPM/LOH & AKTPNull	Up-regulated	Up-regulated
1179	Akt2	ENSMUSG00000004056	22.7125	22.5887	18.4528	19.7715	23.2144	22.3651	23.967	23.4547	25.5794	24.5244	26.9113	36.0645	35.7609	41.7616	43.2225	29.0022	38.7134	0.190308	0.2157	1	0.848937	0.00145	0.0117949	0.778939	0.00235	0.0180686	0.664906	0.00265	0.0136178	0.592876	0.00575	0.0263812	AKTPM/LOH & AKTPNull	Up-regulated	Up-regulated
1180	Dlx3	ENSMUSG00000001510	0.0990202	0.298199	1.48602	1.12222	0.235064	0.809999	0.409621	0.236943	0.400962	0.209983	0.0759653	1.97973	1.11821	23.8774	3.8697	5.63219	53.2667	-0.443173	0.00475	0.194288	2.53057	5e-05	0.000704079	3.69639	5e-05	0.000799132	2.98356	5e-05	0.000510854	4.13716	5e-05	0.000516629	AKTPM/LOH & AKTPNull	Up-regulated	Up-regulated
1181	Rgl1	ENSMUSG00000026482	0.329286	0.260095	0.403362	0.481354	0.508654	0.399831	0.556415	0.60095	0.329319	0.457331	0.681956	0.628237	0.595184	18.0953	10.7925	0.742152	21.1322	0.0617711	0.72435	1	2.33327	0.0001	0.00129833	3.05245	5e-05	0.000799132	2.28808	5e-05	0.000510854	2.99463	5e-05	0.000516629	AKTPM/LOH & AKTPNull	Up-regulated	Up-regulated
1182	Maged1	ENSMUSG00000025151	49.2698	69.3898	60.6118	45.5903	55.1159	47.5169	66.182	46.3485	50.1428	41.2468	40.6289	57.849	69.2884	95.045	111.231	75.243	62.8186	-0.0119098	0.93455	1	0.647528	0.00845	0.0448411	0.781075	0.0011	0.0100729	0.666616	0.00125	0.00759573	0.798339	0.0001	0.000939904	AKTPM/LOH & AKTPNull	Up-regulated	Up-regulated
1183	Bean1	ENSMUSG00000031872	0.0263015	0.0633302	0.384058	0.347124	0.00715462	0.0707241	0.170263	0.0428456	0.0367299	0.0641963	0	0.378767	0.0758882	4.84601	1.62695	0.611823	9.04072	-0.104182	1	1	1.26319	0.00485	0.0293329	2.07883	0.00115	0.0104133	1.37838	0.00615	0.0266602	2.18355	0.0058	0.0265662	AKTPM/LOH & AKTPNull	Up-regulated	Up-regulated
1184	Oaz2	ENSMUSG00000040652	10.4904	12.1583	10.856	15.1128	13.2527	12.8354	11.8002	8.84295	8.23226	13.4066	10.9777	14.8533	15.4123	43.2399	36.3968	19.6058	28.389	-0.334508	0.11065	0.959234	0.841876	0.0059	0.0340486	1.02485	0.00065	0.00666359	1.18571	0.0001	0.000945845	1.36406	5e-05	0.000516629	AKTPM/LOH & AKTPNull	Up-regulated	Up-regulated
1185	Pnn	ENSMUSG00000020994	50.8634	55.8691	66.1516	49.8881	65.1824	60.2308	53.9745	54.9914	63.7373	60.8053	65.7379	83.3502	61.1126	141.686	105.302	106.465	93.0355	0.0407583	0.7823	1	0.763365	0.00225	0.0164721	0.828118	0.0004	0.00450171	0.73063	0.00025	0.00201349	0.790927	5e-05	0.000516629	AKTPM/LOH & AKTPNull	Up-regulated	Up-regulated
1186	Trim24	ENSMUSG00000029833	36.3207	33.292	40.6322	35.3648	31.5717	27.292	30.3238	28.8282	25.9262	28.0611	28.6489	56.2891	55.1278	77.2632	57.417	53.1299	73.0042	-0.138184	0.39855	1	1.05189	0.0002	0.00235206	0.979355	5e-05	0.000799132	1.19803	5e-05	0.000510854	1.12115	5e-05	0.000516629	AKTPM/LOH & AKTPNull	Up-regulated	Up-regulated
1187	Arhgap42	ENSMUSG00000050730	14.3397	15.3556	16.3907	21.2498	26.064	22.4546	18.8294	18.0597	19.9562	20.679	19.088	40.141	43.2892	33.4662	36.7466	29.7139	48.159	-0.249729	0.19155	1	0.808291	0.00515	0.0306958	0.733267	0.00975	0.0535126	1.06228	5e-05	0.000510854	0.985978	0.00015	0.0013454	AKTPM/LOH & AKTPNull	Up-regulated	Up-regulated
1188	Dgkh	ENSMUSG00000034731	0.442585	0.40675	0.699925	0.477067	0.193762	0.296642	0.211288	0.136092	0.211254	0.199353	0.123525	2.09652	1.5088	4.43183	4.26809	0.676382	3.91662	-0.168527	0.107	0.951912	1.49699	0.0007	0.00659575	1.60507	5e-05	0.000799132	1.67263	5e-05	0.000510854	1.77626	5e-05	0.000516629	AKTPM/LOH & AKTPNull	Up-regulated	Up-regulated
1189	Gm8797	ENSMUSG00000103034	2.78332	3.83452	2.83661	2.77708	2.51909	2.82316	5.52743	3.93282	3.28012	5.0246	2.62566	15.1153	13.8933	15.0409	15.6376	17.4948	8.19976	0.45557	0.19545	1	2.15028	0.0032	0.0214402	2.02791	0.00025	0.00308237	1.70459	0.00945	0.0372977	1.57761	0.00165	0.00972438	AKTPM/LOH & AKTPNull	Up-regulated	Up-regulated
[truncated: 21,440 more rows]
