# Supplementary material for: Loss of wild-type p53 promotes mutant p53-driven metastasis through acquisition of survival and tumor-initiating properties
Source: Nat Commun. 2020 May 11;11:2333. doi: 10.1038/s41467-020-16245-1 (PMC7214469; doi:10.1038/s41467-020-16245-1)
Supplement: Supplementary file 6 — Source Data [file 41467_2020_16245_MOESM6_ESM.xlsx]

## Sheet: Figure 1d &e
		Figure 1d & e
		spleen LMD						Liver LMD
		Band intensity
		marker control)
		mut	8909.33
		wt	2585.65
		wt/mut	0.290218
	spleen	Mut	5209.38	9344.1	8374.86	7904.98	8237.28	8414.1	7840.98	8455.81
		wt	3708.89	2906.43	3151.43	4052.08	2799.96	2502.13	3262.67	3214.67
		WT/MUT	0.711965	0.311044	0.376296	0.512599	0.339914	0.297374	0.416105	0.380173
		marker=1	2.45505	1.07256	1.29757	1.76758	1.17212	1.02543	1.43484	1.31094
			No LOH				LOH
	Liver	MUT	2513.84	2322.38	3928.74	3634.26	6192.31	7672.84	4247.08	6064.01
		WT	597.627	1202.11	524.627	805.335	25.243	10	78.899	66.071
		wt/mut	0.237735	0.517622	0.133536	0.221596	0.00407651	0.0013033	0.0185772	0.0108956
		marker=1	0.819158	1.78356	0.460122	0.764123	0.0140569	0.00449413	0.0640594	0.037571

## Sheet: Figure 1f
	Figure 1f
		100-80 %	60-80 %	40-60 %	20-40 %	0-20 %
	spleen	16	10	24	28	22
	liver	54	10	20	12	4

## Sheet: Figure 1g
	Figure 1g
	More than 80%
		field1	field2	field3	field4	field5	field6
	Spleen	2	6	2	0	4	2
	Liver	14	10	8	8	10	4
	Table Analyzed	more than 80%
	Column B	liver
	vs.	vs.
	Column A	spleen
	Unpaired t test with Welch's correction
	P value	0.0036
	P value summary	**
	Significantly different (P < 0.05)?	Yes
	One- or two-tailed P value?	Two-tailed
	Welch-corrected t, df	t=3.997 df=8.417
	How big is the difference?
	Mean ± SEM of column A	2.667 ±0.8433, n=6
	Mean ± SEM of column B	9 ± 1.342, n=6
	Difference between means	6.333 ± 1.585
	95% confidence interval	2.71 to 9.956
	R squared (eta squared)	0.6549
	F test to compare variances
	F, DFn, Dfd	2.531, 5, 5
	P value	0.3311
	P value summary	ns
	Significantly different (P < 0.05)?	No

## Sheet: Figure 2 b&c
	Figure 2b						Figure 2c
							AKTP						ATP
							AKP						AKTPF
	lane 1	passage 10	DNA 1 ml/10 ml PCR reaction																		NIH image for AKTPF cloning cells
	lane 2	passage 18																		control (AKTP org.)	1	2	3	4	5	6	7	8	9	10		control
	lane 3	passage 19																	Mut	6572.84	10602.7	10934.7	8624.67	11089.7	8594.13	10998.9	9861.5	7531.84	11331.9	5499.72		6572.84
	lane 4	passage 20																	Wild	2085.11	0	21	915.749	45.657	1578.16	25	193.556	1649.87	0	1112.16		2085.11
	lane 5	passage 10	DNA 2 ml/10 ml PCR reaction (to Figure)																Wild band intensity	0.317232	0	0.00192048	0.106178	0.00411708	0.183633	0.00227295	0.0196274	0.219053	0	0.202222		0.317232
	lane 6	passage 18																		ctr. Wild band int. =1	0	0.00605389	0.334701	0.0129781	0.57886	0.00716496	0.061871	0.690513	0	0.637458
	lane 7	passage 19
	lane 8	passage 20

## Sheet: Figure 2e
								% caluculation
AKTP +/m organoids		Nuclear	Nuclea & cytosol	Cytosol	Nega	Total		Nuclear	Nuclea & cytosol	Cytosol	Nega
	organoid 1	0	22	8	0	30		0	73.3333	26.6667	0	100
	organoid 2	7	49	0	1	57		12.2807	85.9649	0	1.75439	100
	organoid 3	0	37	2	5	44		0	84.0909	4.54545	11.3636	100
	organoid 4	4	34	4	6	48		8.33333	70.8333	8.33333	12.5	100
	organoid 5	11	38	2	9	60		18.3333	63.3333	3.33333	15	100
	organoid 6	4	39	6	2	51		7.84314	76.4706	11.7647	3.92157	100
	organoid 7	4	37	7	16	64		6.25	57.8125	10.9375	25	100
	organoid 8	0	19	5	9	33		0	57.5758	15.1515	27.2727	100
	organoid 9	11	32	4	12	59		18.6441	54.2373	6.77966	20.339	100
	organoid 10	2	29	0	1	32		6.25	90.625	0	3.125	100
	organoid 11	1	21	5	1	28		3.57143	75	17.8571	3.57143	100
	organoid 12	0	17	0	3	20		0	85	0	15	100
AKTP LOH organoid		Nuclear	Nuclea & cytosol	Cytosol	Nega	Total		Nuclear	Nuclea & cytosol	Cytosol	Nega
	organoid 1	13	0	0	31	44		29.5455	0	0	70.4545	100
	organoid 2	25	0	0	40	65		38.4615	0	0	61.5385	100
	organoid 3	24	0	0	57	81		29.6296	0	0	70.3704	100
	organoid 4	33	0	0	38	71		46.4789	0	0	53.5211	100
	organoid 5	26	0	0	52	78		33.3333	0	0	66.6667	100
	organoid 6	37	0	0	62	99		37.3737	0	0	62.6263	100
	organoid 7	33	0	0	7	40		82.5	0	0	17.5	100
	organoid 8	24	0	0	27	51		47.0588	0	0	52.9412	100
	organoid 9	47	2	0	29	78		60.2564	2.5641	0	37.1795	100
	organoid 10	56	0	0	60	116		48.2759	0	0	51.7241	100
	organoid 11	47	0	0	19	66		71.2121	0	0	28.7879	100
	organoid 12	28	0	0	26	54		51.8519	0	0	48.1481	100
							t-test	5.83665e-08	9.52632e-16	0.00122115	2.65478e-07

## Sheet: Figure 2f
	Figure 2f
	Number in organoids in Matrigel				Number in organoids in Collagen Type I
		AKTP +/M	AKTP LOH		AKTP +/M	AKTP LOH
	low data	22 ／1500 cells	119／1000 cells		0	65／1500 cells
		44／1500 cells	101／1000 cells		0	44／1500 cells
		63／1500 cells	119／1000 cells		0	116／1500 cells
		Unpaired t test			Unpaired t test
		P value	0.0011		P value	0.0248
		P value summary	**		P value summary	*
		Significantly different (P < 0.05)?	Yes		Significantly different (P < 0.05)?	Yes
		One- or two-tailed P value?	Two-tailed		One- or two-tailed P value?	Two-tailed
		t, df	t=8.492 df=4		t, df	t=3.506 df=4
		How big is the difference?			How big is the difference?
		Mean ± SEM of AKTP +/M	2.863 ± 0.7917, n=3		Mean ± SEM of AKTP +/M	0 ± 0, n=3
		Mean ± SEM of AKTP LOH	11.3 ± 0.6002, n=3		Mean ± SEM of AKTP LOH	4.997 ± 1.425, n=3

## Sheet: Figure 3 a&c
	Figure 3 a											Figure 3 c
	CMT93
	AKTP +/M
	AKTP M/LOH

## Sheet: Figure 4 c-e
	Figure 4c
	AKTP +/+						AKTP +/M						AKTP Null									AKTP LOH/M
	plate 1	plate 2	plate 3	plate 4	plate 5	plate 6	plate 1	plate 2	plate 3	plate 4	plate 5	plate 6	plate 1	plate 2	plate 3	plate 4	plate 5	plate 6	plate 7	plate 8	plate 9	plate 1	plate 2	plate 3	plate 4	plate 5	plate 6
	0	0	0	0	0	0	0	0	0	0	0	0	7.29167	7.29167	6.25	10.41	6.25	12.5	12.5	10.41	16.67	26.0417	21.875	16.6667	34.37	20.83	22.91
	Figure 4d
		AKT			AKTP+/M			AKTPNULL			AKTPLOH
	day 0	1	1	1	1	1	1	1	1	1	1	1	1
	day 1	0.558442	0.507005	0.41555	1.25654	1.26112	1.29202	1.21584	1.38314	1.40442	3.54208	3.63761	3.35201
	day 2	1.02597	1.02235	0.513405	1.59293	1.70317	1.94614	1.92079	2.30334	2.60244	7.26792	7.98072	7.98631
	day 3	0.487603	1.1676	1.95308	2.28861	2.31062	2.46009	4.33069	3.90124	3.64128	13.4395	13.9219	14.4466
	day 4	0.226682	0.27933	6.13673	3.53403	3.90124	7.28488	9.51353	9.5964	8.18126	15.9312	17.3429	18.7779
	Figure 4e
		AKTP +/+			AKTP +/M			AKTP null			AKTP LOH/M
	day 0	1	1	1	1	1	1	1	1	1	1	1	1
	day 1	2.29165	2.41222	2.91847	2.07376	2.33267	2.60605	1.42685	1.75814	2.07925	2.17319	2.73867	3.76413
	day 2	2.84964	6.81511	7.29423	4.27858	4.74212	4.40797	4.35697	4.18265	4.59582	4.17597	5.0514	7.1528
	day 3	4.58889	5.62232	6.09421	3.5179	4.87887	4.8851	4.42713	4.01539	4.9925	2.29494	5.16877	4.7422

## Sheet: Figure 5 b&c
	Figure 5c
		Tumor	No tumor
	AKT	0	14
	AKTP null	7	7
	AKTP +/m	5	9
	AKTP LOH/M	12	2
	Figure 5b
		AKTP+/+														AKTP +/M														AKTP Null														AKTP M/LOH
		sc-1	sc-2	sc-3	sc-4	sc-5	sc-6	sc-7	sc-8	sc-9	sc-10	sc-11	sc-12	sc-13	sc-14	sc-1	sc-2	sc-3	sc-4	sc-5	sc-6	sc-7	sc-8	sc-9	sc-10	sc-11	sc-12	sc-13	sc-14	sc-1	sc-2	sc-3	sc-4	sc-5	sc-6	sc-7	sc-8	sc-9	sc-10	sc-11	sc-12	sc-13	sc-14	sc-1	sc-2	sc-3	sc-4	sc-5	sc-6
	1 weeks	0	0	0	0	0	0	0	0	0	0	0	0	0	0	0	0	0	0	0	0	0	0	0	0	0	0	0	0	0	0	0	0	0	0	0	0	0	0	0	0	0	0	0	0	0	0	0	0
	2 weeks	0	0	0	0	0	0	0	0	0	0	0	0	0	0	0	0	0	0	0	0	0	0	0	0	0	0	0	0	0	0	0	0	0	0	0	0	0	0	0	0	0	0	2.5	2	2.5	0	0	0
	3 weeks	0	0	0	0	0	0	0	0	0	0	0	0	0	0	2.18	0	0	0	0	0	0	0	0	0	0	0	0	0	0	0	0	0	0	0	0	0	0	0	0	0	0	0	3.33	4.83	4.03	0	0	0
	4 weeks	0	0	0	0	0	0	0	0	0	0	0	0	0	0	7.58	0	0	0	0	0	0	0	0	0	0	0	0	0	4.7	0	0	0	0	0	0	0	0	0	0	0	0	0	6.99	4.82	5.69	4.36	0	0
	5 weeks	0	0	0	0	0	0	0	0	0	0	0	0	0	0	11.21	4.64	0	0	6.34	4.6	0	0	0	0	0	0	0	0	8.91	0	0	0	4.31	0	0	0	0	0	0	0	0	0	7.98	9.5	5.34	4.66	2.97	0
	6 weeks	0	0	0	0	0	0	0	0	0	0	0	0	0	0	11.7	9.54	0	0	9.73	10.95	0	0	0	0	0	0	0	0	14.8	3.61	0	0	6.1	0	0	0	0	0	0	0	0	0	10.51	5.33	8.24	4.82	7.71	5.95
	7 weeks	0	0	0	0	0	0	0	0	0	0	0	0	0	0	18	8.91	3.68	0	11.99	12.46	0	0	0	0	0	0	0	0	16.78	8.71	0	0	9.98	0	0	0	0	0	0	0	0	0	11	7	9.87	8	7.91	6
	8 weeks	0	0	0	0	0	0	0	0	0	0	0	0	0	0	18.23	17.04	6.61	0	13.2	12.48	0	0	0	0	0	0	0	0	19.1	11.23	6.58	0	18.64	0	0	0	0	0	0	0	0	0	16.83	12.07	11.52	13.71	8.44	6.2
	9 weeks	0	0	0	0	0	0	0	0	0	0	0	0	0	0	18.95	19.01	9.98	0	17.5	14.85	0	0	0	0	0	0	0	0	18.97	11.53	16.3	0	22.49	4.51	7.35	0	0	0	0	0	0	0	17.05	15.03	13.48	15.71	8.85	8.3
	10 weeks	0	0	0	0	0	0	0	0	0	0	0	0	0	0			10.81	0	19.99	14.94	0	0	0	0	0	0	0	0			17.36	0	22.19	8.5	8.8	0	0	0	0	0	0	0			15.52	16.98	10.96	7.42
	11 weeks	0	0	0	0	0	0	0	0	0	0	0	0	0	0			19.93	0	26.93	20.1	0	0	0	0	0	0	0	0					25	11	13.99	4.63	0	0	0								12.57	9.58
	12 weeks																	19.93	0			0	0	0	0	0	0	0	0																			15.25	10.54
[truncated: 8 more columns]

## Sheet: Figure 5 d&e
	Figure 5 e
		Tumor	No tumor
	AKT	4	11
	AKTP null	11	4
	AKTP +/m	11	4
	AKTP LOH/M	12	3
	Figure 5 d
	NOG s.c No trypsin		N=15
		AKTP +/+															AKTP Null															AKTP +/M															AKTP M/LOH
		No.2-1	No.2-2	No.3-1	No.3-2	No.1-1	No.1-2	No.1-3	No.1-4	No.2-3	No.2-4	No.3-3	No.3-4	No.1-5	No.2-5	No.3-5	No.3-2	No.3.-4	No.3-1	No.3-3	No.2-1	No.2-3	No.2-2	No.2-4	No.1-1	No.1-4	No.1-3	No.1-1	No.1-2	No.1-5	No.2-5	No.2-1	No.2-2	no.2-4	No.3-2	No.3-1	No.3-3	No.3-4	No.1-1	No.1-2	No.1-4	No.1-3	No.2-3	No.1-5	No.2-5	No.3-5	No.1-1	No.1-2	No.1-3
	1week	0	0	0	0	0	0	0	0	0	0	0	0	0	0	0	0	0	0	0	0	0	0	0	0	0	0	0	0	0	0	0	0	0	0	0	0	0	0	0	0	0	0	0	0	0	0	0	0
	2 week	3.46	1.56	2.46	1.38	0	0	0	0	0	0	0	0	0	0	0	0	3.73	0	3.02	4.28	3.79	4.89	2.64	3.28	5.63	0	0	0	0	0	4.62	1.59	0	1.39	0	0	1.47	3.29	1.27	3.46	0	0	0	0	0	1.27	2.58	0
	3 week	6.23	3.25	3.38	4.53	0	0	0	0	0	0	0	0	0	0	0	1.38	5.42	2.58	5.68	8.34	6.76	8.1	6.85	8.66	8.29	4.89	0	0	0	0	7.04	6.99	2.59	5.06	2.79	1.49	3.59	7.25	3.84	7.93	0	0	0	0	0	4.56	3.49	2.83
	4 week	7.88	5.42	5.17	7.16	0	0	0	0	0	0	0	0	0	0	0	9.25	14.95	12.4	7.16	12.23	12.75	12.23	8.73	12.75	12.78	8.5	0	0	0	0	10.14	7.69	5.28	8.8	9.7	5.1	7.8	10.16	8.34	10.16	1.28	0	0	0	0	9.4	6.08	4.77
	5 week	8.73	6.51	7.32	11.64	0	0	0	0	0	0	0	0	0	0	0	7.39	14.45	13.67	7.21	12.89	16.8	11.3	8.95	14.59	14.85	9.38	0	0	0	0	12.88	13.03	7.14	10.59	15.55	7.25	11.3	14.11	12.14	15.35	3.81	0	0	0	0	9.42	7.44	8.18
	6 week	11.7	6.42	5.39	11.53	0	0	0	0	0	0	0	0	0	0	0	14.77	20.93	18.07	12.71	17.6	18.43	15.4	12.8	19.16	11.87	11.51	0	0	0	0	20.57	16.25	10.14	13.35	19.28	10.51	11.56	15.,89	13.41	16.21	6.81	0	0	0	0	11.11	7.75	8.67
	7 week	14.93	11.41	9.87	10	0	0	0	0	0	0	0	0	0	0	0																23.18	19.21	14.16	19.72	23.39	13.31	15.3	15.56	18.98	16.45	7.74	0	0	0	0	13.69	12.49	10.33
[truncated: 12 more columns]

[truncated: 8 more sheets: Figure 6c, Figure 7b, Figure 7c, Figure 7d, Figure 7 e&f, Sup. Fig.3, Sup.Fig.4, Sup.Fig.6]
